# Supplementary material for: Reprogramming miRNAs global expression orchestrates development of drug resistance in BRAF mutated melanoma
Source: Cell Death Differ. 2018 Sep 25;26(7):1267–82. doi: 10.1038/s41418-018-0205-5 (PMC6748102; doi:10.1038/s41418-018-0205-5)
Supplement: Supplementary file 7 — Suppl. Table 1 [file 41418_2018_205_MOESM7_ESM.xlsx]

## Sheet: A
M14_50nM				M14_200nM				M14_500nM				M14_1uM				M14_2uM
Gene Name	Accession #	Fold-Change		Gene Name	Accession #	Fold-Change		Gene Name	Accession #	Fold-Change		Gene Name	Accession #	Fold-Change		Gene Name	Accession #	Fold-Change
hsa-miR-1246	MIMAT0005898	-2.33346		hsa-miR-1246	MIMAT0005898	-2.48926		hsa-miR-520g	MIMAT0002858	-2.13921		hsa-miR-18a-5p	MIMAT0000072	-2.19868		hsa-miR-4443	MIMAT0018961	-2.61717
hsa-miR-548ag	MIMAT0018969	-2.30281		hsa-miR-548ag	MIMAT0018969	-1.56987		hsa-miR-204-5p	MIMAT0000265	-2.01936		hsa-miR-24-3p	MIMAT0000080	-2.1211		hsa-miR-204-5p	MIMAT0000265	-2.56071
hsa-miR-4454	MIMAT0018976	-1.99598		hsa-miR-520e	MIMAT0002825	-1.42464		hsa-miR-1293	MIMAT0005883	-1.26689		hsa-miR-204-5p	MIMAT0000265	-2.09947		hsa-miR-372	MIMAT0000724	-1.91188
hsa-miR-720	MIMAT0005954	-1.69814		hsa-miR-1289	MIMAT0005879	-1.34372		hsa-miR-518d-3p	MIMAT0002864	-1.26112		hsa-miR-652-3p	MIMAT0003322	-1.66284		hsa-miR-766-3p	MIMAT0003888	-1.6242
hsa-miR-548aj-3p	MIMAT0018990	-1.57145		hsa-miR-720	MIMAT0005954	-1.34108		hsa-miR-455-3p	MIMAT0004784	-1.18502		hsa-miR-197-3p	MIMAT0000227	-1.65322		hsa-miR-493-3p	MIMAT0003161	-1.54618
hsa-miR-202-3p	MIMAT0002811	-1.37565		hsa-miR-633	MIMAT0003303	-1.32755		hsa-miR-139-3p	MIMAT0004552	-1.16327		hsa-miR-92a-3p	MIMAT0000092	-1.5226		hsa-miR-576-5p	MIMAT0003241	-1.50302
hsa-miR-502-5p	MIMAT0002873	-1.37297		hsa-miR-204-5p	MIMAT0000265	-1.30392		hsa-miR-512-3p	MIMAT0002823	-1.10954		hsa-miR-15b-5p	MIMAT0000417	-1.42221		hsa-miR-1301	MIMAT0005797	-1.45419
hsa-miR-569	MIMAT0003234	-1.36685		hsa-miR-134	MIMAT0000447	-1.27722		hsa-miR-1270	MIMAT0005924	-1.05333		hsa-miR-19a-3p	MIMAT0000073	-1.29064		hsa-miR-512-3p	MIMAT0002823	-1.37823
hsa-miR-1178	MIMAT0005823	-1.31332		hsa-miR-3147	MIMAT0015019	-1.27675		hsa-miR-1179	MIMAT0005824	-1.05227		hsa-miR-221-3p	MIMAT0000278	-1.2794		hsa-miR-455-3p	MIMAT0004784	-1.32262
hsa-miR-1255a	MIMAT0005906	-1.30701		hsa-miR-4454	MIMAT0018976	-1.25198		hsa-miR-499a-3p	MIMAT0004772	-1.01226		hsa-miR-584-5p	MIMAT0003249	-1.26409		hsa-miR-485-3p	MIMAT0002176	-1.32074
hsa-miR-556-3p	MIMAT0004793	-1.23366		hsa-miR-519b-3p	MIMAT0002837	-1.23485		hsa-miR-337-5p	MIMAT0004695	-1.00886		hsa-miR-107	MIMAT0000104	-1.24312		hsa-miR-767-3p	MIMAT0003883	-1.31521
hsa-miR-3147	MIMAT0015019	-1.22045		hsa-miR-448	MIMAT0001532	-1.20861		hsa-miR-554	MIMAT0003217	-1.00478		hsa-miR-106a-5p+hsa-miR-17-5p	MIMAT0000103	-1.23261		hsa-miR-378b	MIMAT0014999	-1.29534
hsa-miR-139-3p	MIMAT0004552	-1.18825		hsa-miR-1273g-5p	MIMAT0020602	-1.20156		hsa-miR-1268a	MIMAT0005922	1.01316		hsa-miR-3676-3p	MIMAT0018100	-1.21612		hsa-miR-1972	MIMAT0009447	-1.29278
hsa-miR-935	MIMAT0004978	-1.16065		hsa-miR-520g	MIMAT0002858	-1.18324		hsa-miR-593-3p	MIMAT0004802	1.01723		hsa-miR-363-3p	MIMAT0000707	-1.20772		hsa-miR-499a-3p	MIMAT0004772	-1.2725
hsa-miR-924	MIMAT0004974	-1.15489		hsa-miR-3676-3p	MIMAT0018100	-1.17094		hsa-miR-449b-5p	MIMAT0003327	1.02355		hsa-miR-18b-5p	MIMAT0001412	-1.20671		hsa-miR-652-3p	MIMAT0003322	-1.23509
hsa-miR-134	MIMAT0000447	-1.15394		hsa-miR-523-3p	MIMAT0002840	-1.15595		hsa-miR-432-5p	MIMAT0002814	1.03709		hsa-miR-19b-3p	MIMAT0000074	-1.20192		hsa-miR-513a-3p	MIMAT0004777	-1.23182
hsa-miR-647	MIMAT0003317	-1.1438		hsa-miR-31-5p	MIMAT0000089	-1.13464		hsa-miR-21-5p	MIMAT0000076	1.05592		hsa-miR-182-5p	MIMAT0000259	-1.19558		hsa-miR-539-5p	MIMAT0003163	-1.22651
hsa-miR-151b	MIMAT0010214	-1.13987		hsa-miR-490-5p	MIMAT0004764	-1.12011		hsa-miR-548w	MIMAT0015060	1.05771		hsa-miR-455-3p	MIMAT0004784	-1.15065		hsa-miR-892a	MIMAT0004907	-1.20934
hsa-miR-320e	MIMAT0015072	-1.13267		hsa-miR-339-5p	MIMAT0000764	-1.10871		hsa-miR-611	MIMAT0003279	1.06551		hsa-miR-96-5p	MIMAT0000095	-1.07992		hsa-miR-339-3p	MIMAT0004702	-1.18723
hsa-miR-1301	MIMAT0005797	-1.13226		hsa-miR-539-5p	MIMAT0003163	-1.10361		hsa-miR-518e-3p	MIMAT0002861	1.08036		hsa-miR-3127-5p	MIMAT0014990	-1.02763		hsa-miR-18a-5p	MIMAT0000072	-1.16128
hsa-miR-1914-5p	MIMAT0007889	-1.12838		hsa-miR-224-5p	MIMAT0000281	-1.07166		hsa-miR-1915-3p	MIMAT0007892	1.09011		hsa-miR-135b-5p	MIMAT0000758	-1.02646		hsa-miR-551b-3p	MIMAT0003233	-1.14805
hsa-miR-1280	MIMAT0005946	-1.11085		hsa-miR-300	MIMAT0004903	1.09944		hsa-miR-101-3p	MIMAT0000099	1.09074		hsa-miR-208a	MIMAT0000241	1.01135		hsa-miR-142-5p	MIMAT0000433	-1.12903
hsa-miR-4431	MIMAT0018947	-1.10607		hsa-miR-143-3p	MIMAT0000435	1.10846		hsa-miR-133b	MIMAT0000770	1.09289		hsa-miR-514a-3p	MIMAT0002883	1.01846		hsa-miR-217	MIMAT0000274	-1.11018
hsa-miR-4448	MIMAT0018967	-1.10605		hsa-miR-1234	MIMAT0005589	1.70767		hsa-miR-152	MIMAT0000438	1.14147		hsa-miR-518e-3p	MIMAT0002861	1.0256		hsa-miR-1245b-5p	MIMAT0019950	-1.10887
hsa-miR-146b-5p	MIMAT0002809	-1.09911		hsa-miR-1253	MIMAT0005904	1.82939		hsa-miR-4488	MIMAT0019022	1.16681		hsa-miR-604	MIMAT0003272	1.04935		hsa-miR-761	MIMAT0010364	-1.10756
hsa-miR-543	MIMAT0004954	-1.08898						hsa-miR-665	MIMAT0004952	1.16931		hsa-miR-320d	MIMAT0006764	1.05215		hsa-miR-1255b-5p	MIMAT0005945	-1.10252
hsa-miR-610	MIMAT0003278	-1.08837						hsa-miR-1246	MIMAT0005898	1.1988		hsa-miR-573	MIMAT0003238	1.05586		hsa-miR-486-3p	MIMAT0004762	-1.09155
hsa-miR-145-5p	MIMAT0000437	-1.07884						hsa-miR-433	MIMAT0001627	1.23159		hsa-miR-506-3p	MIMAT0002878	1.07936		hsa-miR-335-5p	MIMAT0000765	-1.09058
hsa-miR-711	MIMAT0012734	-1.05944						hsa-miR-4792	MIMAT0019964	1.37711		hsa-miR-432-5p	MIMAT0002814	1.08568		hsa-miR-4431	MIMAT0018947	-1.08724
hsa-miR-143-3p	MIMAT0000435	-1.05409						hsa-miR-1245a	MIMAT0005897	1.49124		hsa-miR-4516	MIMAT0019053	1.10363		hsa-miR-302f	MIMAT0005932	-1.07667
hsa-miR-1224-5p	MIMAT0005458	-1.05094						hsa-miR-1302	MIMAT0005890	1.5701		hsa-miR-4286	MIMAT0016916	1.10994		hsa-miR-1908	MIMAT0007881	-1.07246
hsa-miR-144-3p	MIMAT0000436	-1.04937						hsa-miR-143-3p	MIMAT0000435	1.67708		hsa-miR-4532	MIMAT0019071	1.12769		hsa-miR-199b-5p	MIMAT0000263	-1.07167
hsa-miR-410	MIMAT0002171	-1.04836						hsa-miR-1976	MIMAT0009451	2.04423		hsa-miR-1273f	MIMAT0020601	1.13672		hsa-miR-758	MIMAT0003879	-1.0618
hsa-miR-2054	MIMAT0009979	-1.04536						hsa-miR-1234	MIMAT0005589	2.37108		hsa-miR-4792	MIMAT0019964	1.1427		hsa-miR-526a+hsa-miR-520c-5p+hsa-miR-518d-5p	MIMAT0002845	-1.05186
hsa-miR-661	MIMAT0003324	-1.03528						hsa-miR-1253	MIMAT0005904	2.51151		hsa-miR-1273e	MIMAT0018079	1.14713		hsa-miR-369-3p	MIMAT0000721	-1.05116
hsa-miR-539-5p	MIMAT0003163	-1.01403						hsa-miR-4443	MIMAT0018961	2.80019		hsa-miR-320e	MIMAT0015072	1.15638		hsa-miR-520b	MIMAT0002843	-1.03775
hsa-miR-576-5p	MIMAT0003241	-1.01366										hsa-miR-548w	MIMAT0015060	1.16306		hsa-miR-141-3p	MIMAT0000432	-1.03253
hsa-miR-519b-3p	MIMAT0002837	-1.0089										hsa-miR-542-5p	MIMAT0003340	1.16463		hsa-miR-588	MIMAT0003255	-1.02514
hsa-miR-548u	MIMAT0015013	1.01444										hsa-miR-143-3p	MIMAT0018976	1.16631		hsa-miR-487a	MIMAT0002178	-1.02114
hsa-miR-593-3p	MIMAT0004802	1.01584										hsa-miR-143-3p	MIMAT0015013	1.17424		hsa-miR-548d-5p	MIMAT0004812	-1.0203
hsa-miR-548ab	MIMAT0018928	1.02467										hsa-miR-508-3p	MIMAT0002880	1.19087		hsa-miR-455-5p	MIMAT0003150	-1.0199
hsa-miR-133b	MIMAT0000770	1.03891										hsa-miR-575	MIMAT0003240	1.20434		hsa-miR-1261	MIMAT0005913	-1.01427
hsa-miR-4443	MIMAT0018961	1.08691										hsa-miR-509-3p	MIMAT0002881	1.20631		hsa-miR-770-5p	MIMAT0003948	-1.01059
hsa-miR-1245a	MIMAT0005897	1.08887										hsa-miR-433	MIMAT0001627	1.20888		hsa-miR-1225-5p	MIMAT0005572	-1.01046
hsa-miR-548b-5p	MIMAT0004798	1.09036										hsa-miR-1278	MIMAT0005936	1.21269		hsa-miR-367-3p	MIMAT0000719	-1.00915
hsa-miR-665	MIMAT0004952	1.12316										hsa-miR-874	MIMAT0004911	1.22836		hsa-miR-145-5p	MIMAT0000437	-1.00348
hsa-miR-4792	MIMAT0019964	1.13347										hsa-miR-152	MIMAT0000438	1.22947		hsa-miR-21-5p	MIMAT0000076	1.00972
hsa-miR-300	MIMAT0004903	1.15276										hsa-miR-619	MIMAT0003288	1.24521		hsa-miR-593-3p	MIMAT0004802	1.01947
hsa-miR-1234	MIMAT0005589	1.1665										hsa-miR-548i	MIMAT0005935	1.2566		hsa-miR-194-5p	MIMAT0000460	1.07007
hsa-miR-1302	MIMAT0005890	1.27035										hsa-miR-1245a	MIMAT0005897	1.26707		hsa-miR-187-3p	MIMAT0000262	1.07921
hsa-miR-1976	MIMAT0009451	1.46664										hsa-miR-300	MIMAT0004903	1.29541		hsa-miR-432-5p	MIMAT0002814	1.08529
												hsa-miR-21-5p	MIMAT0000076	1.29648		hsa-miR-542-5p	MIMAT0003340	1.10261
												hsa-miR-630	MIMAT0003299	1.35527		hsa-miR-877-5p	MIMAT0004949	1.10358
												hsa-miR-514b-3p	MIMAT0015088	1.35939		hsa-miR-596	MIMAT0003264	1.15923
												hsa-miR-596	MIMAT0003264	1.36467		hsa-miR-4532	MIMAT0019071	1.19083
												hsa-miR-582-5p	MIMAT0003247	1.4718		hsa-miR-10b-5p	MIMAT0000254	1.19774
												hsa-miR-513c-5p	MIMAT0005789	1.47667		hsa-miR-3195	MIMAT0015079	1.27851
												hsa-miR-513b	MIMAT0005788	1.48966		hsa-miR-1302	MIMAT0005890	1.31486
												hsa-miR-617	MIMAT0003286	1.49159		hsa-miR-1268a	MIMAT0005922	1.34326
												hsa-miR-1302	MIMAT0005890	1.50903		hsa-miR-874	MIMAT0004911	1.47157
												hsa-miR-1976	MIMAT0009451	1.54073		hsa-miR-4516	MIMAT0019053	1.49806
												hsa-miR-544b	MIMAT0015004	1.62826		hsa-miR-582-5p	MIMAT0003247	1.50827
												hsa-miR-10b-5p	MIMAT0000254	1.67574		hsa-miR-143-3p	MIMAT0000435	1.51944
												hsa-miR-4488	MIMAT0019022	1.71229		hsa-miR-4488	MIMAT0019022	1.67375
												hsa-miR-1915-3p	MIMAT0007892	1.96235		hsa-miR-1915-3p	MIMAT0007892	1.67574
												hsa-miR-143-3p	MIMAT0000435	2.51866		hsa-miR-1253	MIMAT0005904	1.88194
												hsa-miR-1246	MIMAT0005898	2.62668		hsa-miR-1246	MIMAT0005898	1.9673
												hsa-miR-1234	MIMAT0005589	2.77278		hsa-miR-1234	MIMAT0005589	3.43392
												hsa-miR-4443	MIMAT0018961	2.77536
												hsa-miR-1253	MIMAT0005904	4.02826

## Sheet: B
WM266_50nM				WM266_200nM				WM266_500nM				WM266_1uM				WM266_2uM
Gene Name	Accession #	Fold-Change		Gene Name	Accession #	Fold-Change		Gene Name	Accession #	Fold-Change		Gene Name	Accession #	Fold-Change		Gene Name	Accession #	Fold-Change
hsa-miR-548o-3p	MIMAT0005919	-1.35079		hsa-miR-1253	MIMAT0005904	-4.98355		hsa-miR-143-3p	MIMAT0000435	-7.06649		hsa-miR-34a-5p	MIMAT0000255	-4.83214		hsa-miR-34a-5p	MIMAT0000255	-4.44901
hsa-miR-23c	MIMAT0018000	1.02653		hsa-miR-1246	MIMAT0005898	-4.57603		hsa-miR-1253	MIMAT0005904	-6.42856		hsa-miR-199b-5p	MIMAT0000263	-3.38451		hsa-miR-199b-5p	MIMAT0000263	-2.73035
hsa-miR-640	MIMAT0003310	1.05232		hsa-miR-4454	MIMAT0018976	-2.99815		hsa-miR-4454	MIMAT0018976	-3.45286		hsa-miR-221-3p	MIMAT0000278	-3.22297		hsa-miR-204-5p	MIMAT0000265	-2.71049
hsa-miR-492	MIMAT0002812	1.06283		hsa-miR-143-3p	MIMAT0000435	-2.91226		hsa-miR-548aa	MIMAT0018447	-2.79008		hsa-miR-100-5p	MIMAT0000098	-2.55999		hsa-miR-196b-5p	MIMAT0001080	-2.61686
hsa-miR-588	MIMAT0003255	1.07525		hsa-miR-134	MIMAT0000447	-2.75054		hsa-miR-573	MIMAT0003238	-2.43702		hsa-miR-204-5p	MIMAT0000265	-2.50577		hsa-miR-221-3p	MIMAT0000278	-2.55006
hsa-miR-326	MIMAT0000756	1.10232		hsa-miR-548aa	MIMAT0018447	-2.70611		hsa-miR-3147	MIMAT0015019	-2.43026		hsa-miR-15a-5p	MIMAT0000068	-2.46743		hsa-miR-551b-3p	MIMAT0003233	-2.27432
hsa-miR-548b-3p	MIMAT0003254	1.1307		hsa-miR-320e	MIMAT0015072	-2.54495		hsa-miR-720	MIMAT0005954	-2.40688		hsa-miR-107	MIMAT0000104	-2.3989		hsa-miR-130a-3p	MIMAT0000425	-2.20748
hsa-miR-429	MIMAT0001536	1.18625		hsa-miR-720	MIMAT0005954	-2.48711		hsa-miR-4455	MIMAT0018977	-2.2032		hsa-miR-196b-5p	MIMAT0001080	-2.31777		hsa-miR-145-5p	MIMAT0000437	-2.15718
hsa-miR-1207-3p	MIMAT0005872	1.25382		hsa-miR-3147	MIMAT0015019	-2.30049		hsa-miR-1178	MIMAT0005823	-2.12418		hsa-miR-130a-3p	MIMAT0000425	-2.21992		hsa-miR-107	MIMAT0000104	-2.14684
hsa-miR-598	MIMAT0003266	1.28233		hsa-miR-1178	MIMAT0005823	-2.10907		hsa-miR-320e	MIMAT0015072	-2.10363		hsa-miR-4454	MIMAT0018976	-2.12329		hsa-miR-548aa	MIMAT0018447	-2.02663
hsa-miR-637	MIMAT0003307	1.30577		hsa-miR-1269b	MIMAT0019059	-1.9461		hsa-miR-134	MIMAT0000447	-2.02209		hsa-miR-720	MIMAT0005954	-2.03215		hsa-miR-100-5p	MIMAT0000098	-1.87295
hsa-miR-1182	MIMAT0005827	1.58958		hsa-miR-1279	MIMAT0005937	-1.84904		hsa-miR-604	MIMAT0003272	-1.84663		hsa-miR-16-5p	MIMAT0000069	-1.82773		hsa-miR-720	MIMAT0005954	-1.67744
hsa-miR-4443	MIMAT0018961	4.21951		hsa-miR-548ag	MIMAT0018969	-1.81754		hsa-miR-498	MIMAT0002824	-1.62883		hsa-miR-196a-5p	MIMAT0000226	-1.70841		hsa-miR-27b-3p	MIMAT0000419	-1.5976
				hsa-miR-1289	MIMAT0005879	-1.80812		hsa-miR-1279	MIMAT0005937	-1.5609		hsa-miR-548aa	MIMAT0018447	-1.69419		hsa-miR-15a-5p	MIMAT0000068	-1.58974
				hsa-miR-4455	MIMAT0018977	-1.74866		hsa-miR-510	MIMAT0002882	-1.54956		hsa-miR-582-5p	MIMAT0003247	-1.64308		hsa-miR-301a-3p	MIMAT0000688	-1.53972
				hsa-miR-604	MIMAT0003272	-1.6789		hsa-miR-130b-3p	MIMAT0000691	-1.53481		hsa-miR-27b-3p	MIMAT0000419	-1.62782		hsa-miR-582-5p	MIMAT0003247	-1.45514
				hsa-miR-561-3p	MIMAT0003225	-1.63421		hsa-miR-519e-3p	MIMAT0002829	-1.41726		hsa-miR-4455	MIMAT0018977	-1.60684		hsa-miR-196a-5p	MIMAT0000226	-1.42357
				hsa-miR-519e-3p	MIMAT0002829	-1.63195		hsa-miR-548f	MIMAT0005895	-1.39574		hsa-miR-18a-5p	MIMAT0000072	-1.5943		hsa-miR-211-5p	MIMAT0000268	-1.4206
				hsa-miR-573	MIMAT0003238	-1.61986		hsa-miR-764	MIMAT0010367	-1.37708		hsa-miR-3147	MIMAT0015019	-1.52759		hsa-miR-199a-3p+hsa-miR-199b-3p	MIMAT0000232	-1.41483
				hsa-miR-548f	MIMAT0005895	-1.6194		hsa-miR-517c-3p+hsa-miR-519a-3p	MIMAT0002866	-1.36785		hsa-miR-551b-3p	MIMAT0003233	-1.48937		hsa-miR-4454	MIMAT0018976	-1.4105
				hsa-miR-764	MIMAT0010367	-1.60429		hsa-miR-551b-3p	MIMAT0003233	-1.32176		hsa-miR-1178	MIMAT0005823	-1.4177		hsa-miR-148a-3p	MIMAT0000243	-1.40171
				hsa-miR-1304-5p	MIMAT0005892	-1.59419		hsa-miR-2116-5p	MIMAT0011160	-1.17891		hsa-miR-15b-5p	MIMAT0000417	-1.34186		hsa-miR-708-5p	MIMAT0004926	-1.37221
				hsa-miR-376a-3p	MIMAT0000729	-1.59127		hsa-miR-199b-5p	MIMAT0000263	-1.17476		hsa-miR-507	MIMAT0002879	-1.33425		hsa-miR-455-3p	MIMAT0004784	-1.37031
				hsa-miR-517c-3p+hsa-miR-519a-3p	MIMAT0002866	-1.47283		hsa-miR-3154	MIMAT0015028	-1.16953		hsa-miR-3676-3p	MIMAT0018100	-1.29664		hsa-miR-143-3p	MIMAT0000435	-1.33743
				hsa-miR-519b-3p	MIMAT0002837	-1.44029		hsa-miR-138-5p	MIMAT0000430	-1.16544		hsa-miR-548f	MIMAT0005895	-1.27865		hsa-miR-320e	MIMAT0015072	-1.28525
				hsa-miR-516b-5p	MIMAT0002859	-1.44017		hsa-miR-708-5p	MIMAT0004926	-1.16508		hsa-miR-301a-3p	MIMAT0000688	-1.23843		hsa-miR-4455	MIMAT0018977	-1.28483
				hsa-miR-1470	MIMAT0007348	-1.41087		hsa-miR-4531	MIMAT0019070	-1.13595		hsa-miR-10b-5p	MIMAT0000254	-1.22651		hsa-miR-1253	MIMAT0005904	-1.26114
				hsa-miR-1204	MIMAT0005868	-1.34497		hsa-miR-582-5p	MIMAT0003247	-1.11801		hsa-miR-320e	MIMAT0015072	-1.22424		hsa-miR-152	MIMAT0000438	-1.25523
				hsa-miR-585	MIMAT0003250	-1.32853		hsa-miR-376a-3p	MIMAT0000729	-1.08331		hsa-miR-424-5p	MIMAT0001341	-1.21736		hsa-miR-3147	MIMAT0015019	-1.24236
				hsa-miR-199a-3p+hsa-miR-199b-3p	MIMAT0000232	-1.31834		hsa-miR-601	MIMAT0003269	-1.07268		hsa-miR-148b-3p	MIMAT0000759	-1.16409		hsa-miR-148b-3p	MIMAT0000759	-1.19887
				hsa-miR-513a-5p	MIMAT0002877	-1.29635		hsa-miR-29a-3p	MIMAT0000086	-1.06022		hsa-miR-125b-5p	MIMAT0000423	-1.14792		hsa-miR-3676-3p	MIMAT0018100	-1.17402
				hsa-miR-202-3p	MIMAT0002811	-1.25006		hsa-miR-548d-3p	MIMAT0003323	-1.05746		hsa-miR-181b-5p+hsa-miR-181d	MIMAT0000257	-1.14636		hsa-miR-10b-5p	MIMAT0000254	-1.1654
				hsa-miR-300	MIMAT0004903	-1.22611		hsa-miR-561-3p	MIMAT0003225	-1.0528		hsa-miR-210	MIMAT0000267	-1.13195		hsa-miR-519e-3p	MIMAT0002829	-1.1109
				hsa-miR-708-5p	MIMAT0004926	-1.20614		hsa-miR-100-5p	MIMAT0000098	-1.05263		hsa-miR-764	MIMAT0010367	-1.063		hsa-miR-520g	MIMAT0002858	-1.09013
				hsa-miR-130b-3p	MIMAT0000691	-1.17703		hsa-miR-199a-3p+hsa-miR-199b-3p	MIMAT0000232	-1.03147		hsa-miR-873-5p	MIMAT0004953	-1.05304		hsa-miR-338-3p	MIMAT0000763	-1.08984
				hsa-miR-548ae	MIMAT0018954	-1.14775		hsa-miR-519b-3p	MIMAT0002837	-1.01739		hsa-miR-708-5p	MIMAT0004926	-1.0488		hsa-miR-125b-5p	MIMAT0000423	-1.08596
				hsa-miR-299-3p	MIMAT0000687	-1.12242		hsa-miR-548a-3p	MIMAT0003251	-1.00225		hsa-miR-145-5p	MIMAT0000437	-1.03651		hsa-miR-1178	MIMAT0005823	-1.07948
				hsa-miR-449a	MIMAT0001541	-1.12232		hsa-miR-187-3p	MIMAT0000262	1.0063		hsa-miR-1470	MIMAT0007348	-1.02733		hsa-miR-507	MIMAT0002879	-1.05618
				hsa-miR-654-5p	MIMAT0003330	-1.11648		hsa-miR-188-5p	MIMAT0000457	1.01586		hsa-miR-199a-3p+hsa-miR-199b-3p	MIMAT0000232	-1.0193		hsa-miR-1280	MIMAT0005946	-1.04996
				hsa-miR-224-5p	MIMAT0000281	-1.11374		hsa-miR-296-3p	MIMAT0004679	1.01912		hsa-miR-148a-3p	MIMAT0000243	-1.01141		hsa-miR-1266	MIMAT0005920	-1.00782
				hsa-miR-29a-3p	MIMAT0000086	-1.10805		hsa-miR-3178	MIMAT0015055	1.03468		hsa-miR-455-3p	MIMAT0004784	-1.00283		hsa-miR-18a-5p	MIMAT0000072	-1.00766
				hsa-miR-1273e	MIMAT0018079	-1.09734		hsa-miR-296-5p	MIMAT0000690	1.04166		hsa-miR-548am-3p	MIMAT0019076	1.0025		hsa-miR-1258	MIMAT0005909	1.00199
				hsa-miR-219-2-3p	MIMAT0004675	-1.09208		hsa-miR-29b-3p	MIMAT0000100	1.05365		hsa-miR-548al	MIMAT0019024	1.00279		hsa-miR-520d-3p	MIMAT0002856	1.01173
				hsa-miR-498	MIMAT0002824	-1.08263		hsa-miR-3180-5p	MIMAT0015057	1.06135		hsa-miR-1290	MIMAT0005880	1.00289		hsa-miR-144-3p	MIMAT0000436	1.01248
				hsa-miR-591	MIMAT0003259	-1.0798		hsa-miR-937	MIMAT0004980	1.06357		hsa-miR-656	MIMAT0003332	1.01794		hsa-miR-197-3p	MIMAT0000227	1.01806
				hsa-miR-548v	MIMAT0015020	-1.07515		hsa-miR-520d-3p	MIMAT0002856	1.06864		hsa-miR-150-5p	MIMAT0000451	1.01802		hsa-miR-518e-3p	MIMAT0002861	1.02371
				hsa-miR-383	MIMAT0000738	-1.07454		hsa-miR-761	MIMAT0010364	1.06948		hsa-miR-206	MIMAT0000462	1.02352		hsa-miR-920	MIMAT0004970	1.02815
				hsa-miR-4531	MIMAT0019070	-1.06875		hsa-miR-23c	MIMAT0018000	1.07341		hsa-miR-374b-5p	MIMAT0004955	1.02381		hsa-miR-548al	MIMAT0019024	1.03312
				hsa-miR-1260b	MIMAT0015041	-1.06662		hsa-let-7f-5p	MIMAT0000067	1.0736		hsa-miR-126-3p	MIMAT0000445	1.02454		hsa-miR-640	MIMAT0003310	1.03898
				hsa-miR-342-3p	MIMAT0000753	-1.063		hsa-miR-126-3p	MIMAT0000445	1.07593		hsa-miR-920	MIMAT0004970	1.02808		hsa-miR-625-5p	MIMAT0003294	1.04221
				hsa-miR-510	MIMAT0002882	-1.03634		hsa-miR-640	MIMAT0003310	1.08354		hsa-miR-562	MIMAT0003226	1.03155		hsa-miR-639	MIMAT0003309	1.04233
				hsa-miR-193a-3p	MIMAT0000459	-1.0359		hsa-miR-144-3p	MIMAT0000436	1.11199		hsa-miR-3127-5p	MIMAT0014990	1.03266		hsa-miR-1183	MIMAT0005828	1.0489
				hsa-miR-2116-5p	MIMAT0011160	-1.03242		hsa-miR-512-3p	MIMAT0002823	1.11278		hsa-miR-188-5p	MIMAT0000457	1.04175		hsa-miR-526b-5p	MIMAT0002835	1.0669
				hsa-miR-662	MIMAT0003325	-1.02697		hsa-miR-378a-3p+hsa-miR-378i	MIMAT0000732	1.12498		hsa-miR-1251	MIMAT0005903	1.04451		hsa-miR-770-5p	MIMAT0003948	1.06915
				hsa-miR-223-3p	MIMAT0000280	-1.02459		hsa-miR-581	MIMAT0003246	1.13929		hsa-miR-125a-5p	MIMAT0000443	1.04498		hsa-miR-125a-5p	MIMAT0000443	1.07942
				hsa-miR-33b-5p	MIMAT0003301	-1.02446		hsa-miR-34c-3p	MIMAT0004677	1.14938		hsa-miR-645	MIMAT0003315	1.04997		hsa-miR-580	MIMAT0003245	1.10834
				hsa-miR-597	MIMAT0003265	-1.02399		hsa-miR-770-5p	MIMAT0003948	1.18152		hsa-miR-1183	MIMAT0005828	1.05423		hsa-miR-135b-5p	MIMAT0000758	1.1146
				hsa-miR-648	MIMAT0003318	-1.00877		hsa-miR-1183	MIMAT0005828	1.20489		hsa-miR-512-3p	MIMAT0002823	1.05949		hsa-miR-342-3p	MIMAT0000753	1.11539
				hsa-miR-342-5p	MIMAT0004694	-1.00235		hsa-miR-611	MIMAT0003279	1.22214		hsa-miR-217	MIMAT0000274	1.06048		hsa-miR-4508	MIMAT0019045	1.1287
				hsa-miR-339-3p	MIMAT0004702	1.02728		hsa-miR-194-5p	MIMAT0000460	1.23637		hsa-miR-135b-5p	MIMAT0000758	1.06113		hsa-miR-4485	MIMAT0019019	1.13742
				hsa-miR-99b-5p	MIMAT0000689	1.03681		hsa-miR-598	MIMAT0003266	1.25998		hsa-miR-369-3p	MIMAT0000721	1.06497		hsa-miR-628-5p	MIMAT0004809	1.17915
				hsa-miR-512-3p	MIMAT0002823	1.0567		hsa-miR-518e-3p	MIMAT0002861	1.26094		hsa-miR-1258	MIMAT0005909	1.08727		hsa-miR-126-3p	MIMAT0000445	1.18302
				hsa-miR-204-5p	MIMAT0000265	1.09561		hsa-miR-1182	MIMAT0005827	1.2753		hsa-miR-222-3p	MIMAT0000279	1.09256		hsa-miR-192-5p	MIMAT0000222	1.19429
				hsa-miR-92a-3p	MIMAT0000092	1.10366		hsa-miR-518b	MIMAT0002844	1.29401		hsa-miR-1248	MIMAT0005900	1.10028		hsa-miR-3178	MIMAT0015055	1.19706
				hsa-miR-363-3p	MIMAT0000707	1.17973		hsa-miR-132-3p	MIMAT0000426	1.354		hsa-miR-2115-5p	MIMAT0011158	1.11627		hsa-miR-326	MIMAT0000756	1.22016
				hsa-miR-4443	MIMAT0018961	1.31656		hsa-miR-182-5p	MIMAT0000259	1.37775		hsa-miR-493-3p	MIMAT0003161	1.11972		hsa-miR-1182	MIMAT0005827	1.22132
				hsa-miR-132-3p	MIMAT0000426	1.35036		hsa-miR-92a-3p	MIMAT0000092	1.40954		hsa-miR-23a-3p	MIMAT0000078	1.12166		hsa-miR-151b	MIMAT0010214	1.22303
				hsa-miR-187-3p	MIMAT0000262	1.37694		hsa-miR-32-5p	MIMAT0000090	1.45236		hsa-miR-618	MIMAT0003287	1.15648		hsa-miR-4488	MIMAT0019022	1.22476
				hsa-miR-4516	MIMAT0019053	1.79452		hsa-miR-34c-5p	MIMAT0000686	1.55131		hsa-miR-92a-3p	MIMAT0000092	1.16328		hsa-miR-132-3p	MIMAT0000426	1.25294
				hsa-miR-197-3p	MIMAT0000227	1.80043		hsa-miR-1207-3p	MIMAT0005872	1.59581		hsa-miR-634	MIMAT0003304	1.17594		hsa-miR-761	MIMAT0010364	1.25384
								hsa-miR-663b	MIMAT0005867	1.65983		hsa-miR-637	MIMAT0003307	1.1797		hsa-miR-185-5p	MIMAT0000455	1.25841
								hsa-miR-96-5p	MIMAT0000095	1.78469		hsa-miR-625-5p	MIMAT0003294	1.1818		hsa-miR-374a-5p	MIMAT0000727	1.26352
								hsa-miR-197-3p	MIMAT0000227	1.85139		hsa-miR-892a	MIMAT0004907	1.19025		hsa-miR-222-3p	MIMAT0000279	1.28509
								hsa-miR-218-5p	MIMAT0000275	1.88473		hsa-miR-518b	MIMAT0002844	1.19238		hsa-miR-1207-3p	MIMAT0005872	1.28744
								hsa-miR-378g	MIMAT0018937	1.90516		hsa-miR-581	MIMAT0003246	1.20577		hsa-miR-34c-3p	MIMAT0004677	1.3178
								hsa-miR-363-3p	MIMAT0000707	2.17262		hsa-miR-1245b-3p	MIMAT0019951	1.2352		hsa-miR-518b	MIMAT0002844	1.32861
								hsa-miR-222-3p	MIMAT0000279	2.18154		hsa-miR-655	MIMAT0003331	1.24002		hsa-miR-374b-5p	MIMAT0004955	1.37262
								hsa-miR-9-5p	MIMAT0000441	3.46725		hsa-miR-3182	MIMAT0015062	1.24172		hsa-miR-630	MIMAT0003299	1.37279
								hsa-miR-4443	MIMAT0018961	3.81082		hsa-miR-339-3p	MIMAT0004702	1.24224		hsa-miR-361-3p	MIMAT0004682	1.3728
												hsa-miR-132-3p	MIMAT0000426	1.24483		hsa-miR-598	MIMAT0003266	1.44631
												hsa-miR-326	MIMAT0000756	1.24827		hsa-miR-23a-3p	MIMAT0000078	1.45365
												hsa-miR-1229	MIMAT0005584	1.30771		hsa-let-7g-5p	MIMAT0000414	1.52
												hsa-miR-429	MIMAT0001536	1.31341		hsa-miR-663b	MIMAT0005867	1.58635
												hsa-miR-598	MIMAT0003266	1.35155		hsa-miR-649	MIMAT0003319	1.59415
												hsa-miR-192-5p	MIMAT0000222	1.3528		hsa-miR-26b-5p	MIMAT0000083	1.62807
												hsa-miR-215	MIMAT0000272	1.35356		hsa-let-7d-5p	MIMAT0000065	1.65771
												hsa-miR-4488	MIMAT0019022	1.39449		hsa-miR-378a-3p+hsa-miR-378i	MIMAT0000732	1.71139
												hsa-miR-640	MIMAT0003310	1.41459		hsa-miR-32-5p	MIMAT0000090	1.74693
												hsa-miR-1207-3p	MIMAT0005872	1.42049		hsa-miR-378g	MIMAT0018937	1.99833
												hsa-miR-378a-3p+hsa-miR-378i	MIMAT0000732	1.46327		hsa-miR-96-5p	MIMAT0000095	2.1018
												hsa-miR-1915-3p	MIMAT0007892	1.46738		hsa-miR-194-5p	MIMAT0000460	2.20806
												hsa-miR-649	MIMAT0003319	1.47646		hsa-miR-182-5p	MIMAT0000259	2.22345
												hsa-miR-580	MIMAT0003245	1.48225		hsa-miR-363-3p	MIMAT0000707	2.31688
												hsa-miR-34c-3p	MIMAT0004677	1.51111		hsa-miR-1234	MIMAT0005589	2.49659
												hsa-miR-1973	MIMAT0009448	1.53093		hsa-let-7f-5p	MIMAT0000067	2.83056
												hsa-miR-663b	MIMAT0005867	1.5311		hsa-miR-4443	MIMAT0018961	4.0243
												hsa-miR-32-5p	MIMAT0000090	1.53908		hsa-miR-9-5p	MIMAT0000441	4.77841
												hsa-miR-520a-3p	MIMAT0002834	1.54773
												hsa-let-7g-5p	MIMAT0000414	1.56808
												hsa-miR-1182	MIMAT0005827	1.56999
												hsa-miR-363-3p	MIMAT0000707	1.57331
												hsa-miR-361-3p	MIMAT0004682	1.6325
												hsa-miR-575	MIMAT0003240	1.70514
												hsa-miR-342-3p	MIMAT0000753	1.71882
												hsa-let-7d-5p	MIMAT0000065	1.73849
												hsa-miR-26b-5p	MIMAT0000083	1.82562
												hsa-miR-4508	MIMAT0019045	1.86705
												hsa-miR-1234	MIMAT0005589	1.8908
												hsa-miR-96-5p	MIMAT0000095	1.9844
												hsa-miR-378g	MIMAT0018937	2.04494
												hsa-miR-194-5p	MIMAT0000460	2.16811
												hsa-miR-4443	MIMAT0018961	2.18464
												hsa-miR-182-5p	MIMAT0000259	2.32892
												hsa-miR-4286	MIMAT0016916	2.34304
												hsa-let-7f-5p	MIMAT0000067	2.82985
												hsa-miR-4485	MIMAT0019019	2.83619
												hsa-miR-630	MIMAT0003299	4.1861
												hsa-miR-9-5p	MIMAT0000441	4.66172

## Sheet: C
BRAFi nM	1000 nM	2000 nM
M14	miR-18a-5p, miR-24-3p, miR-204-5p, miR-652-3p, miR-197-3p, miR-92a-3p, miR-15b-5p, miR-19a-3p, miR-221-3p, miR-584-5p, miR-107, miR-106a-5p+miR-17-5p, miR-3676-3p, miR-363-3p, miR-18b-5p, miR-19b-3p, miR-182-5p, miR-455-3p, miR-96-5p, miR-3127-5p, miR-135b-5p, miR-208a, miR-514a-3p, miR-518e-3p, miR-604, miR-320d, miR-573, miR-506-3p, miR-432-5p, miR-4516, miR-4286, miR-4532, miR-1273f, miR-4792,…	miR-4443, miR-204-5p, miR-372, miR-766-3p, miR-493-3p, miR-576-5p, miR-1301, miR-512-3p, miR-455-3p, miR-485-3p, miR-767-3p, miR-378b, miR-1972, miR-199b-3p, miR-652-3p, miR-513a-3p, miR-539-5p, miR-892a, miR-339-3p, miR-18a-5p, miR-551b-3p, miR-142-5p, miR-217, miR- 1245b-5p, miR-761, miR-1255b-5p, miR-486-3p, miR-335-5p, miR-4431, miR-302f, miR-1908, miR-199b-5p, miR-758, miR-526a+miR-520c-5p +…
WM266	miR-34a-5p, miR-199b-5p, miR-221-3p, miR-100-5p, miR-204-5p, miR-15a-5p, miR-107, miR-196b-5p, miR-130a-3p, miR-4454, miR-720, miR-16-5p, miR-196a-5p, miR-548aa, miR-582-5p, miR-27b-3p, miR-4455, miR-18a-5p, miR-3147, miR-551b-3p, miR-1178, miR-15b-5p, miR-507, miR-3676-3p, miR-548f, miR-301a-3p, miR-10b-5p, miR-320e, miR-424-5p, miR-148b-3p, miR-125b-5p, miR-181b-5p+miR-181d, miR-210, miR-764, m…	miR-34a-5p, miR-199b-5p, miR-204-5p, miR-196b-5p, miR-221-3p, miR-551b-3p, miR-130a-3p, miR-145-5p, miR-107, miR-548aa, miR-100-5p, miR-720, miR-27b-3p, miR-15a-5p, miR-301a-3p, miR-582-5p, miR-196a-5p, miR-211-5p, miR-199a-3p+miR-199b-3p, miR-4454, miR-148a-3p, miR-708-5p, miR-455-3p, miR-143-3p, miR-320e, miR-4455, miR-1253, miR-152, miR-3147, miR-148b-3p, miR-3676-3p, miR-10b-5p, miR-519e-3p, …

## Sheet: D
Predicted targets of commonly deregulated miRNAs at the dose of 1000 nM (M14 and WM266)
F3, MAPK13, ST8SIA1, DAB2IP, RASA4, EDN3, CISH, IGF2, COL8A2, HEYL, LNX1, NCOR2, TOLLIP, XDH, STX6, ADRA2B, PHC2, ABAT, SCML4, EPHB1, PRKD3, MAP3K1, PDGFB, KRAS, PIK3R1, NOTCH2, NOTCH1, PAK2, ADRBK2, AGTR1, GNAQ, GNB5, ARRB1, ZNF12, BAX, MAP2K3, BCL2, MCL1, BCL2L11, BAG1, BAG3, CASP10, CAD, ABL1, ENAH, NFATC4, VAV1, PLAT, PLAU, THBD, PCDH9, FZD10, PCDH1, FZD4, FBXO44, CDH16, CSNK2A1, TCF7L1, TCF4…
Predicted targets of commonly deregulated miRNAs at the dose of 2000 nM (M14 and WM266)
MAPK13, DAB2IP, EDN3, CISH, NCOR2, TOLLIP, XDH, PLCB2, ADRA2B, VAMP2, STX6, PHC2, ABAT, SCML4, PIK3C2B, EPHB1, PRKD3, MAP3K1, PDGFB, KRAS, F3, JUN, PIK3R1, NOTCH2, NOTCH1, PAK2, ADRBK2, AGTR1, GNAQ, GNB5, ARRB1, ZNF12, BAX, MAP2K3, BCL2, MCL1, BCL2L11, BAG1, BAG3, CASP10, CREB1, BCL2L1, CAD, CD6, ABL1, ENAH, NFATC4, VAV1, PLAT, PLAU, THBD, THRB, F8, GP5, PCDH9, FZD10, PCDH1, FZD4, FBXO44, CDH16, …

## Sheet: E
miRNA	MIMATid	Gene	EntrezID	RefseqID	miRWalk	Microt4	miRanda	mirbridge	miRDB	miRMap	miRNAMap	Pictar2	PITA	RNA22	RNAhybrid	Targetscan	SUM
hsa-miR-4443	MIMAT0018961	ACPP	55	NM_001099	1	1	1	0	1	1	0	1	0	0	1	1	8
hsa-miR-4443	MIMAT0018961	ATP2A2	488	NM_170665	1	1	1	0	1	1	0	1	0	0	1	1	8
hsa-miR-4443	MIMAT0018961	DAG1	1605	NM_001165928	1	1	1	0	1	1	0	1	0	0	1	1	8
hsa-miR-4443	MIMAT0018961	KCNC4	3749	NM_004978	1	1	1	0	1	1	0	1	0	0	1	1	8
hsa-miR-4443	MIMAT0018961	CUL2	8453	NM_001198779	1	1	1	0	1	1	0	1	0	0	1	1	8
hsa-miR-4443	MIMAT0018961	TRAF4	9618	NM_004295	1	1	1	0	1	1	0	1	0	0	1	1	8
hsa-miR-4443	MIMAT0018961	GDF11	10220	NM_005811	1	1	1	0	1	1	0	1	0	0	1	1	8
hsa-miR-4443	MIMAT0018961	KDM2A	22992	NM_012308	1	1	1	0	1	1	0	1	0	0	1	1	8
hsa-miR-4443	MIMAT0018961	PDS5A	23244	NM_001100399	1	1	1	0	1	1	0	1	0	0	1	1	8
hsa-miR-4443	MIMAT0018961	KCNIP3	30818	NM_013434	1	1	1	0	1	1	0	1	0	0	1	1	8
hsa-miR-4443	MIMAT0018961	BTBD7	55727	NM_001002860	1	1	1	0	1	1	0	1	0	0	1	1	8
hsa-miR-4443	MIMAT0018961	AGPAT4	56895	NM_020133	1	1	1	0	1	1	0	1	0	0	1	1	8
hsa-miR-4443	MIMAT0018961	ZFHX4	79776	NM_024721	1	1	1	0	1	1	0	1	0	0	1	1	8
hsa-miR-4443	MIMAT0018961	FAM168B	130074	NM_001009993	1	1	1	0	1	1	0	1	0	0	1	1	8
hsa-miR-4443	MIMAT0018961	AR	367	NM_000044	1	1	1	0	0	1	0	1	0	0	1	1	7
hsa-miR-4443	MIMAT0018961	KIF1A	547	NM_001244008	1	1	1	0	1	1	0	0	0	0	1	1	7
hsa-miR-4443	MIMAT0018961	VCAN	1462	NM_004385	0	1	1	0	1	1	0	1	0	0	1	1	7
hsa-miR-4443	MIMAT0018961	DVL3	1857	NM_004423	1	1	1	0	0	1	0	1	0	0	1	1	7
hsa-miR-4443	MIMAT0018961	E2F3	1871	NM_001949	1	1	1	0	0	1	0	1	0	0	1	1	7
hsa-miR-4443	MIMAT0018961	FHL3	2275	NM_004468	1	1	1	0	0	1	0	1	0	0	1	1	7
hsa-miR-4443	MIMAT0018961	GPX3	2878	NM_002084	1	1	1	0	1	1	0	0	0	0	1	1	7
hsa-miR-4443	MIMAT0018961	GUCY1A2	2977	NM_001256424	1	1	1	0	0	1	0	1	0	0	1	1	7
hsa-miR-4443	MIMAT0018961	KCNS1	3787	NM_002251	1	1	1	0	1	1	0	0	0	0	1	1	7
hsa-miR-4443	MIMAT0018961	KPNA3	3839	NM_002267	0	1	1	0	1	1	0	1	0	0	1	1	7
hsa-miR-4443	MIMAT0018961	LMX1B	4010	NM_001174146	1	1	1	0	0	1	0	1	0	0	1	1	7
hsa-miR-4443	MIMAT0018961	LRP6	4040	NM_002336	1	1	1	0	0	1	0	1	0	0	1	1	7
hsa-miR-4443	MIMAT0018961	MITF	4286	NM_198159	1	1	1	0	1	1	0	0	0	0	1	1	7
hsa-miR-4443	MIMAT0018961	ATXN3	4287	NM_004993	1	1	1	0	0	1	0	1	0	0	1	1	7
hsa-miR-4443	MIMAT0018961	NAB2	4665	NM_005967	1	1	1	0	0	1	0	1	0	0	1	1	7
hsa-miR-4443	MIMAT0018961	NFIA	4774	NM_001134673	1	1	1	0	0	1	0	1	0	0	1	1	7
hsa-miR-4443	MIMAT0018961	NFIX	4784	NM_001271043	1	1	1	0	0	1	0	1	0	0	1	1	7
hsa-miR-4443	MIMAT0018961	NONO	4841	NM_001145408	1	1	1	0	0	1	0	1	0	0	1	1	7
hsa-miR-4443	MIMAT0018961	PDE1B	5153	NM_000924	1	1	1	0	1	1	0	0	0	0	1	1	7
hsa-miR-4443	MIMAT0018961	PLEC	5339	NM_201380	1	1	1	0	0	1	0	1	0	0	1	1	7
hsa-miR-4443	MIMAT0018961	PMP22	5376	NM_000304	1	1	1	0	0	1	0	1	0	0	1	1	7
hsa-miR-4443	MIMAT0018961	POLR2F	5435	NM_021974	1	1	1	0	0	1	0	1	0	0	1	1	7
hsa-miR-4443	MIMAT0018961	PPP2R3A	5523	NM_002718	1	1	1	0	1	1	0	0	0	0	1	1	7
hsa-miR-4443	MIMAT0018961	PRLR	5618	NM_000949	1	1	1	0	1	1	0	0	0	0	1	1	7
hsa-miR-4443	MIMAT0018961	PTPN14	5784	NM_005401	1	1	1	0	1	1	0	0	0	0	1	1	7
hsa-miR-4443	MIMAT0018961	PURB	5814	NM_033224	1	1	1	0	0	1	0	1	0	0	1	1	7
hsa-miR-4443	MIMAT0018961	RARB	5915	NM_000965	1	1	1	0	1	1	0	0	0	0	1	1	7
hsa-miR-4443	MIMAT0018961	RFX1	5989	NM_002918	1	1	1	0	0	1	0	1	0	0	1	1	7
hsa-miR-4443	MIMAT0018961	ST3GAL2	6483	NM_006927	1	1	1	0	0	1	0	1	0	0	1	1	7
hsa-miR-4443	MIMAT0018961	SNTA1	6640	NM_003098	1	1	1	0	0	1	0	1	0	0	1	1	7
hsa-miR-4443	MIMAT0018961	SUV39H1	6839	NM_003173	1	1	1	0	0	1	0	1	0	0	1	1	7
hsa-miR-4443	MIMAT0018961	TBL1X	6907	NM_005647	1	1	1	0	0	1	0	1	0	0	1	1	7
hsa-miR-4443	MIMAT0018961	TFRC	7037	NM_003234	1	1	1	0	1	1	0	0	0	0	1	1	7
hsa-miR-4443	MIMAT0018961	THBS1	7057	NM_003246	1	1	1	0	1	0	0	1	0	0	1	1	7
hsa-miR-4443	MIMAT0018961	TIMP2	7077	NM_003255	1	1	1	0	1	1	0	0	0	0	1	1	7
hsa-miR-4443	MIMAT0018961	TRPC5	7224	NM_012471	1	1	1	0	1	1	0	0	0	0	1	1	7
hsa-miR-4443	MIMAT0018961	LAPTM5	7805	NM_006762	1	1	1	0	1	1	0	0	0	0	1	1	7
hsa-miR-4443	MIMAT0018961	NCOA4	8031	NM_001145260	1	1	1	0	1	1	0	0	0	0	1	1	7
hsa-miR-4443	MIMAT0018961	LZTR1	8216	NM_006767	1	1	1	0	1	1	0	0	0	0	1	1	7
hsa-miR-4443	MIMAT0018961	KLF7	8609	NM_003709	1	1	1	0	0	1	0	1	0	0	1	1	7
hsa-miR-4443	MIMAT0018961	SYNJ1	8867	NM_203446	1	1	1	0	1	1	0	0	0	0	1	1	7
hsa-miR-4443	MIMAT0018961	FUBP3	8939	NM_003934	1	1	1	0	0	1	0	1	0	0	1	1	7
hsa-miR-4443	MIMAT0018961	NOG	9241	NM_005450	1	1	1	0	0	1	0	1	0	0	1	1	7
hsa-miR-4443	MIMAT0018961	ONECUT2	9480	NM_004852	1	1	1	0	0	1	0	1	0	0	1	1	7
hsa-miR-4443	MIMAT0018961	RNF144A	9781	NM_014746	1	1	1	0	0	1	0	1	0	0	1	1	7
hsa-miR-4443	MIMAT0018961	GAB2	9846	NM_080491	1	1	1	0	0	1	0	1	0	0	1	1	7
hsa-miR-4443	MIMAT0018961	RUSC2	9853	NM_001135999	1	1	1	0	0	1	0	1	0	0	1	1	7
hsa-miR-4443	MIMAT0018961	EXOG	9941	NM_005107	1	1	1	0	1	1	0	0	0	0	1	1	7
hsa-miR-4443	MIMAT0018961	WDR1	9948	NM_017491	1	1	1	0	1	1	0	0	0	0	1	1	7
hsa-miR-4443	MIMAT0018961	SH2D3C	10044	NM_170600	1	1	1	0	0	1	0	1	0	0	1	1	7
hsa-miR-4443	MIMAT0018961	SIRPB1	10326	NM_006065	1	1	1	0	1	1	0	0	0	0	1	1	7
hsa-miR-4443	MIMAT0018961	NUDT4	11163	NM_199040	1	1	1	0	0	1	0	1	0	0	1	1	7
hsa-miR-4443	MIMAT0018961	STK38	11329	NM_007271	0	1	1	0	1	1	0	1	0	0	1	1	7
hsa-miR-4443	MIMAT0018961	ZNF365	22891	NM_014951	1	1	1	0	1	1	0	0	0	0	1	1	7
hsa-miR-4443	MIMAT0018961	LARP4B	23185	NM_015155	1	1	1	0	1	0	0	1	0	0	1	1	7
hsa-miR-4443	MIMAT0018961	PATZ1	23598	NM_014323	1	1	1	0	1	1	0	0	0	0	1	1	7
hsa-miR-4443	MIMAT0018961	METTL21B	25895	NM_206914	1	1	1	0	0	1	0	1	0	0	1	1	7
hsa-miR-4443	MIMAT0018961	ZDHHC5	25921	NM_015457	1	1	1	0	0	1	0	1	0	0	1	1	7
hsa-miR-4443	MIMAT0018961	TMEM87A	25963	NM_015497	1	1	1	0	0	1	0	1	0	0	1	1	7
hsa-miR-4443	MIMAT0018961	CACNG4	27092	NM_014405	1	1	1	0	0	1	0	1	0	0	1	1	7
hsa-miR-4443	MIMAT0018961	STK36	27148	NM_015690	1	1	1	0	0	1	0	1	0	0	1	1	7
hsa-miR-4443	MIMAT0018961	ZDHHC8	29801	NM_013373	1	1	1	0	0	1	0	1	0	0	1	1	7
hsa-miR-4443	MIMAT0018961	CLDN18	51208	NM_016369	1	1	1	0	1	1	0	0	0	0	1	1	7
hsa-miR-4443	MIMAT0018961	DLL4	54567	NM_019074	1	1	1	0	1	1	0	0	0	0	1	1	7
hsa-miR-4443	MIMAT0018961	TMEM57	55219	NM_018202	1	1	1	0	0	1	0	1	0	0	1	1	7
hsa-miR-4443	MIMAT0018961	ETNK2	55224	NM_018208	0	1	1	0	1	1	0	1	0	0	1	1	7
hsa-miR-4443	MIMAT0018961	TMEM100	55273	NM_001099640	1	1	1	0	1	1	0	0	0	0	1	1	7
hsa-miR-4443	MIMAT0018961	HHAT	55733	NM_018194	1	1	1	0	0	1	0	1	0	0	1	1	7
hsa-miR-4443	MIMAT0018961	RCOR3	55758	NM_001136223	0	1	1	0	1	1	0	1	0	0	1	1	7
hsa-miR-4443	MIMAT0018961	TRERF1	55809	NM_033502	1	1	1	0	0	1	0	1	0	0	1	1	7
hsa-miR-4443	MIMAT0018961	MEIS3	56917	NM_020160	1	1	1	0	0	1	0	1	0	0	1	1	7
hsa-miR-4443	MIMAT0018961	PLXDC1	57125	NM_020405	1	1	1	0	1	1	0	0	0	0	1	1	7
hsa-miR-4443	MIMAT0018961	PBOV1	59351	NM_021635	1	1	1	0	1	1	0	0	0	0	1	1	7
hsa-miR-4443	MIMAT0018961	CRELD1	78987	NM_015513	1	1	1	0	1	1	0	0	0	0	1	1	7
hsa-miR-4443	MIMAT0018961	LRFN4	78999	NM_024036	1	1	1	0	0	1	0	1	0	0	1	1	7
hsa-miR-4443	MIMAT0018961	DDA1	79016	NM_024050	1	1	1	0	1	1	0	0	0	0	1	1	7
hsa-miR-4443	MIMAT0018961	KCTD15	79047	NM_024076	1	1	1	0	1	1	0	0	0	0	1	1	7
hsa-miR-4443	MIMAT0018961	ATP13A3	79572	NM_024524	1	1	1	0	1	1	0	0	0	0	1	1	7
hsa-miR-4443	MIMAT0018961	WLS	79971	NM_024911	1	1	1	0	1	1	0	0	0	0	1	1	7
hsa-miR-4443	MIMAT0018961	PRRT1	80863	NM_030651	1	1	1	0	0	1	0	1	0	0	1	1	7
hsa-miR-4443	MIMAT0018961	AIF1L	83543	NM_001185095	1	1	1	0	0	1	0	1	0	0	1	1	7
hsa-miR-4443	MIMAT0018961	KRTAP4-4	84616	NM_032524	1	1	1	0	1	1	0	0	0	0	1	1	7
hsa-miR-4443	MIMAT0018961	SLC46A1	113235	NM_080669	1	1	1	0	0	1	0	1	0	0	1	1	7
hsa-miR-4443	MIMAT0018961	KLHL29	114818	NM_052920	1	1	1	0	0	1	0	1	0	0	1	1	7
hsa-miR-4443	MIMAT0018961	ENPP6	133121	NM_153343	1	1	1	0	0	1	0	1	0	0	1	1	7
hsa-miR-4443	MIMAT0018961	AMER1	139285	NM_152424	1	1	1	0	0	1	0	1	0	0	1	1	7
hsa-miR-4443	MIMAT0018961	SIX5	147912	NM_175875	0	1	1	0	1	1	0	1	0	0	1	1	7
hsa-miR-4443	MIMAT0018961	MOB3C	148932	NM_201403	1	1	1	0	0	1	0	1	0	0	1	1	7
hsa-miR-4443	MIMAT0018961	RNF38	152006	NM_194328	0	1	1	0	1	1	0	1	0	0	1	1	7
hsa-miR-4443	MIMAT0018961	PIANP	196500	NM_001244014	1	1	1	0	0	1	0	1	0	0	1	1	7
hsa-miR-4443	MIMAT0018961	ATP6V1C2	245973	NM_001039362	1	1	1	0	0	1	0	1	0	0	1	1	7
hsa-miR-4443	MIMAT0018961	SLC41A1	254428	NM_173854	1	1	1	0	0	1	0	1	0	0	1	1	7
hsa-miR-4443	MIMAT0018961	MOGAT3	346606	NM_178176	1	1	1	0	1	1	0	0	0	0	1	1	7
hsa-miR-4443	MIMAT0018961	DEFB132	400830	NM_207469	1	1	1	0	0	1	0	1	0	0	1	1	7
hsa-miR-4443	MIMAT0018961	SAMD12	401474	NM_001101676	1	1	1	0	1	1	0	0	0	0	1	1	7
hsa-miR-4443	MIMAT0018961	ZFP62	643836	NM_152283	1	1	1	0	1	1	0	0	0	0	1	1	7
hsa-miR-4443	MIMAT0018961	WIPF3	644150	NM_001080529	1	1	1	0	0	1	0	1	0	0	1	1	7
hsa-miR-4443	MIMAT0018961	ATP2A2	488	NM_001681	1	0	1	0	1	1	0	1	0	0	1	1	7
hsa-miR-4443	MIMAT0018961	DAG1	1605	NM_001177639	1	0	1	0	1	1	0	1	0	0	1	1	7
hsa-miR-4443	MIMAT0018961	DAG1	1605	NM_001177635	1	0	1	0	1	1	0	1	0	0	1	1	7
hsa-miR-4443	MIMAT0018961	DAG1	1605	NM_004393	1	0	1	0	1	1	0	1	0	0	1	1	7
hsa-miR-4443	MIMAT0018961	DAG1	1605	NM_001177643	1	0	1	0	1	1	0	1	0	0	1	1	7
hsa-miR-4443	MIMAT0018961	DAG1	1605	NM_001177642	1	0	1	0	1	1	0	1	0	0	1	1	7
hsa-miR-4443	MIMAT0018961	DAG1	1605	NM_001177640	1	0	1	0	1	1	0	1	0	0	1	1	7
hsa-miR-4443	MIMAT0018961	DAG1	1605	NM_001177637	1	0	1	0	1	1	0	1	0	0	1	1	7
hsa-miR-4443	MIMAT0018961	DAG1	1605	NM_001177644	1	0	1	0	1	1	0	1	0	0	1	1	7
hsa-miR-4443	MIMAT0018961	DAG1	1605	NM_001177641	1	0	1	0	1	1	0	1	0	0	1	1	7
hsa-miR-4443	MIMAT0018961	DAG1	1605	NM_001177638	1	0	1	0	1	1	0	1	0	0	1	1	7
hsa-miR-4443	MIMAT0018961	DAG1	1605	NM_001177636	1	0	1	0	1	1	0	1	0	0	1	1	7
hsa-miR-4443	MIMAT0018961	DAG1	1605	NM_001177634	1	0	1	0	1	1	0	1	0	0	1	1	7
hsa-miR-4443	MIMAT0018961	MTM1	4534	NM_000252	1	0	1	0	1	1	0	1	0	0	1	1	7
hsa-miR-4443	MIMAT0018961	POU2F2	5452	NM_001247994	1	0	1	0	1	1	0	1	0	0	1	1	7
hsa-miR-4443	MIMAT0018961	POU2F2	5452	NM_002698	1	0	1	0	1	1	0	1	0	0	1	1	7
hsa-miR-4443	MIMAT0018961	POU2F2	5452	NM_001207025	1	0	1	0	1	1	0	1	0	0	1	1	7
hsa-miR-4443	MIMAT0018961	TACC1	6867	NM_001122824	1	0	1	0	1	1	0	1	0	0	1	1	7
hsa-miR-4443	MIMAT0018961	TACC1	6867	NM_001146216	1	0	1	0	1	1	0	1	0	0	1	1	7
hsa-miR-4443	MIMAT0018961	TACC1	6867	NM_006283	1	0	1	0	1	1	0	1	0	0	1	1	7
hsa-miR-4443	MIMAT0018961	TRPC3	7222	NM_001130698	1	0	1	0	1	1	0	1	0	0	1	1	7
hsa-miR-4443	MIMAT0018961	TRPC3	7222	NM_003305	1	0	1	0	1	1	0	1	0	0	1	1	7
hsa-miR-4443	MIMAT0018961	CUL2	8453	NM_001198778	1	0	1	0	1	1	0	1	0	0	1	1	7
hsa-miR-4443	MIMAT0018961	CUL2	8453	NM_003591	1	0	1	0	1	1	0	1	0	0	1	1	7
hsa-miR-4443	MIMAT0018961	CUL2	8453	NM_001198777	1	0	1	0	1	1	0	1	0	0	1	1	7
hsa-miR-4443	MIMAT0018961	NCOA1	8648	NM_147233	1	0	1	0	1	1	0	1	0	0	1	1	7
hsa-miR-4443	MIMAT0018961	NCOA1	8648	NM_003743	1	0	1	0	1	1	0	1	0	0	1	1	7
hsa-miR-4443	MIMAT0018961	NCOA1	8648	NM_147223	1	0	1	0	1	1	0	1	0	0	1	1	7
hsa-miR-4443	MIMAT0018961	RIMS3	9783	NM_014747	1	0	1	0	1	1	0	1	0	0	1	1	7
hsa-miR-4443	MIMAT0018961	KCNIP3	30818	NM_001034914	1	0	1	0	1	1	0	1	0	0	1	1	7
hsa-miR-4443	MIMAT0018961	NBPF3	84224	NM_032264	1	0	1	0	1	1	0	1	0	0	1	1	7
hsa-miR-4443	MIMAT0018961	ABL2	27	NM_007314	1	1	1	0	0	1	0	0	0	0	1	1	6
hsa-miR-4443	MIMAT0018961	ACTN1	87	NM_001130004	1	1	1	0	0	1	0	0	0	0	1	1	6
hsa-miR-4443	MIMAT0018961	ADCY2	108	NM_020546	0	1	1	0	1	1	0	0	0	0	1	1	6
hsa-miR-4443	MIMAT0018961	ADCY5	111	XM_005247077	1	1	1	0	0	1	0	0	0	0	1	1	6
hsa-miR-4443	MIMAT0018961	ADCY6	112	NM_015270	0	1	1	0	0	1	0	1	0	0	1	1	6
hsa-miR-4443	MIMAT0018961	ADH6	130	XM_005262731	1	1	1	0	0	1	0	0	0	0	1	1	6
hsa-miR-4443	MIMAT0018961	AKT2	208	NM_001626	1	1	1	0	0	1	0	0	0	0	1	1	6
hsa-miR-4443	MIMAT0018961	ATP2B2	491	XM_005265179	1	1	1	0	0	1	0	0	0	0	1	1	6
hsa-miR-4443	MIMAT0018961	ATRX	546	XM_005262155	1	1	1	0	0	1	0	0	0	0	1	1	6
hsa-miR-4443	MIMAT0018961	ATRX	546	XM_005277815	1	1	1	0	0	1	0	0	0	0	1	1	6
hsa-miR-4443	MIMAT0018961	AXL	558	NM_021913	1	1	1	0	0	1	0	0	0	0	1	1	6
hsa-miR-4443	MIMAT0018961	BAX	581	NM_004324	1	1	1	0	0	1	0	0	0	0	1	1	6
hsa-miR-4443	MIMAT0018961	BCL2	596	NM_000633	1	1	0	0	0	1	0	1	0	0	1	1	6
hsa-miR-4443	MIMAT0018961	BNIP2	663	XM_005254607	1	1	1	0	0	1	0	0	0	0	1	1	6
hsa-miR-4443	MIMAT0018961	MPPED2	744	NM_001145399	1	1	1	0	0	1	0	0	0	0	1	1	6
hsa-miR-4443	MIMAT0018961	CAPZB	832	NM_001206540	0	1	1	0	1	1	0	0	0	0	1	1	6
hsa-miR-4443	MIMAT0018961	CD6	923	NM_006725	1	1	1	0	0	1	0	0	0	0	1	1	6
hsa-miR-4443	MIMAT0018961	CTSC	1075	NM_148170	1	1	1	0	0	1	0	0	0	0	1	1	6
hsa-miR-4443	MIMAT0018961	CHRNB2	1141	NM_000748	1	1	1	0	0	1	0	0	0	0	1	1	6
hsa-miR-4443	MIMAT0018961	CNP	1267	NM_033133	0	1	1	0	0	1	0	1	0	0	1	1	6
hsa-miR-4443	MIMAT0018961	CNTFR	1271	NM_147164	1	1	0	0	0	1	0	1	0	0	1	1	6
hsa-miR-4443	MIMAT0018961	KLF6	1316	NM_001300	1	1	1	0	0	1	0	0	0	0	1	1	6
hsa-miR-4443	MIMAT0018961	COX10	1352	NM_001303	1	1	1	0	0	1	0	0	0	0	1	1	6
hsa-miR-4443	MIMAT0018961	CRHR1	1394	NM_001256299	1	1	1	0	0	1	0	0	0	0	1	1	6
hsa-miR-4443	MIMAT0018961	CYP8B1	1582	NM_004391	1	1	1	0	0	1	0	0	0	0	1	1	6
hsa-miR-4443	MIMAT0018961	DGKA	1606	NM_201444	1	1	1	0	0	1	0	0	0	0	1	1	6
hsa-miR-4443	MIMAT0018961	DGKQ	1609	XM_005272264	1	1	1	0	0	1	0	0	0	0	1	1	6
hsa-miR-4443	MIMAT0018961	DIAPH1	1729	XM_005268384	1	1	1	0	0	1	0	0	0	0	1	1	6
hsa-miR-4443	MIMAT0018961	DLG4	1742	NM_001365	0	1	1	0	0	1	0	1	0	0	1	1	6
hsa-miR-4443	MIMAT0018961	DLX1	1745	NM_178120	0	1	1	0	0	1	0	1	0	0	1	1	6
hsa-miR-4443	MIMAT0018961	EBF1	1879	NM_024007	1	1	0	0	0	1	0	1	0	0	1	1	6
hsa-miR-4443	MIMAT0018961	EPAS1	2034	NM_001430	1	1	1	0	0	1	0	0	0	0	1	1	6
hsa-miR-4443	MIMAT0018961	DMTN	2039	NM_001978	0	1	1	0	0	1	0	1	0	0	1	1	6
hsa-miR-4443	MIMAT0018961	EZH1	2145	NM_001991	1	1	0	0	0	1	0	1	0	0	1	1	6
hsa-miR-4443	MIMAT0018961	FNTB	2342	NM_002028	1	1	0	0	0	1	0	1	0	0	1	1	6
hsa-miR-4443	MIMAT0018961	NR6A1	2649	NM_033334	1	1	1	0	0	1	0	0	0	0	1	1	6
hsa-miR-4443	MIMAT0018961	GFI1	2672	XM_005270749	1	1	1	0	0	1	0	0	0	0	1	1	6
hsa-miR-4443	MIMAT0018961	GJA3	2700	NM_021954	1	1	1	0	0	1	0	0	0	0	1	1	6
hsa-miR-4443	MIMAT0018961	GNG7	2788	NM_052847	0	1	1	0	0	1	0	1	0	0	1	1	6
hsa-miR-4443	MIMAT0018961	MCHR1	2847	NM_005297	1	1	0	0	0	1	0	1	0	0	1	1	6
hsa-miR-4443	MIMAT0018961	HMOX1	3162	NM_002133	1	1	1	0	0	1	0	0	0	0	1	1	6
hsa-miR-4443	MIMAT0018961	HOXA7	3204	NM_006896	0	1	1	0	0	1	0	1	0	0	1	1	6
hsa-miR-4443	MIMAT0018961	HOXA9	3205	NM_152739	0	1	1	0	0	1	0	1	0	0	1	1	6
hsa-miR-4443	MIMAT0018961	HOXB5	3215	NM_002147	1	1	0	0	0	1	0	1	0	0	1	1	6
hsa-miR-4443	MIMAT0018961	NDST1	3340	XM_005268435	1	1	1	0	0	1	0	0	0	0	1	1	6
hsa-miR-4443	MIMAT0018961	IL1R1	3554	XM_005263933	1	1	1	0	0	1	0	0	0	0	1	1	6
hsa-miR-4443	MIMAT0018961	IL1RN	3557	XM_005263662	1	1	1	0	0	1	0	0	0	0	1	1	6
hsa-miR-4443	MIMAT0018961	IMPDH1	3614	NM_000883	1	1	1	0	0	1	0	0	0	0	1	1	6
hsa-miR-4443	MIMAT0018961	ITK	3702	NM_005546	1	1	0	0	0	1	0	1	0	0	1	1	6
hsa-miR-4443	MIMAT0018961	MAZ	4150	NM_001042539	0	1	1	0	0	1	0	1	0	0	1	1	6
hsa-miR-4443	MIMAT0018961	ADAM11	4185	XM_005257373	1	1	1	0	0	1	0	0	0	0	1	1	6
hsa-miR-4443	MIMAT0018961	MDM2	4193	NM_002392	1	1	1	0	0	1	0	0	0	0	1	1	6
hsa-miR-4443	MIMAT0018961	MEP1A	4224	XM_005249124	1	1	1	0	0	1	0	0	0	0	1	1	6
hsa-miR-4443	MIMAT0018961	CXCL9	4283	NM_002416	1	1	1	0	0	1	0	0	0	0	1	1	6
hsa-miR-4443	MIMAT0018961	MOBP	4336	NM_001278322	1	1	1	0	0	1	0	0	0	0	1	1	6
hsa-miR-4443	MIMAT0018961	MTHFR	4524	XM_005263459	1	1	1	0	0	1	0	0	0	0	1	1	6
hsa-miR-4443	MIMAT0018961	MTM1	4534	XM_005274686	1	1	1	0	0	1	0	0	0	0	1	1	6
hsa-miR-4443	MIMAT0018961	MTM1	4534	XM_005278184	1	1	1	0	0	1	0	0	0	0	1	1	6
hsa-miR-4443	MIMAT0018961	MYO1F	4542	NM_012335	1	1	1	0	0	1	0	0	0	0	1	1	6
hsa-miR-4443	MIMAT0018961	NDUFA2	4695	NM_001185012	0	1	1	0	1	1	0	0	0	0	1	1	6
hsa-miR-4443	MIMAT0018961	NDUFA8	4702	XM_005251998	1	1	1	0	0	1	0	0	0	0	1	1	6
hsa-miR-4443	MIMAT0018961	NFE2	4778	NM_001261461	1	1	1	0	0	1	0	0	0	0	1	1	6
hsa-miR-4443	MIMAT0018961	NFE2L1	4779	NM_003204	1	1	1	0	0	1	0	0	0	0	1	1	6
hsa-miR-4443	MIMAT0018961	NID1	4811	NM_002508	1	1	1	0	0	1	0	0	0	0	1	1	6
hsa-miR-4443	MIMAT0018961	NOS1	4842	NM_001204218	1	1	1	0	0	1	0	0	0	0	1	1	6
hsa-miR-4443	MIMAT0018961	NPPC	4880	NM_024409	1	1	1	0	0	0	0	1	0	0	1	1	6
hsa-miR-4443	MIMAT0018961	NUCB1	4924	NM_006184	1	1	1	0	0	1	0	0	0	0	1	1	6
hsa-miR-4443	MIMAT0018961	P2RX1	5023	NM_002558	1	1	1	0	0	1	0	0	0	0	1	1	6
hsa-miR-4443	MIMAT0018961	PALM	5064	XM_005259566	1	1	1	0	0	1	0	0	0	0	1	1	6
hsa-miR-4443	MIMAT0018961	PAX4	5078	NM_006193	1	1	1	0	0	1	0	0	0	0	1	1	6
hsa-miR-4443	MIMAT0018961	PAX5	5079	NM_016734	1	1	1	0	0	1	0	0	0	0	1	1	6
hsa-miR-4443	MIMAT0018961	PAX7	5081	NM_001135254	1	1	1	0	0	1	0	0	0	0	1	1	6
hsa-miR-4443	MIMAT0018961	PBX1	5087	XM_005245228	1	1	1	0	0	1	0	0	0	0	1	1	6
hsa-miR-4443	MIMAT0018961	PCCB	5096	XM_005247510	1	1	1	0	0	1	0	0	0	0	1	1	6
hsa-miR-4443	MIMAT0018961	PDGFRB	5159	NM_002609	1	1	1	0	0	1	0	0	0	0	1	1	6
hsa-miR-4443	MIMAT0018961	PET112	5188	NM_004564	1	1	1	0	0	1	0	0	0	0	1	1	6
hsa-miR-4443	MIMAT0018961	PGR	5241	NM_000926	1	1	1	0	0	1	0	0	0	0	1	1	6
hsa-miR-4443	MIMAT0018961	PHF2	5253	NM_005392	1	1	1	0	0	1	0	0	0	0	1	1	6
hsa-miR-4443	MIMAT0018961	PIK3C2B	5287	XM_005245260	1	1	1	0	0	1	0	0	0	0	1	1	6
hsa-miR-4443	MIMAT0018961	PITPNA	5306	NM_006224	1	1	0	0	0	1	0	1	0	0	1	1	6
hsa-miR-4443	MIMAT0018961	PLCB3	5331	NM_000932	1	1	1	0	0	1	0	0	0	0	1	1	6
hsa-miR-4443	MIMAT0018961	PLXNA2	5362	NM_025179	1	1	1	0	0	1	0	0	0	0	1	1	6
hsa-miR-4443	MIMAT0018961	PNOC	5368	XM_005273532	1	1	1	0	0	1	0	0	0	0	1	1	6
hsa-miR-4443	MIMAT0018961	PMP2	5375	NM_002677	1	1	1	0	0	1	0	0	0	0	1	1	6
hsa-miR-4443	MIMAT0018961	POLA1	5422	XM_005274552	1	1	1	0	0	1	0	0	0	0	1	1	6
hsa-miR-4443	MIMAT0018961	POU2F2	5452	XM_005259009	1	1	1	0	0	1	0	0	0	0	1	1	6
hsa-miR-4443	MIMAT0018961	PPM1A	5494	XM_005267777	1	1	1	0	0	1	0	0	0	0	1	1	6
hsa-miR-4443	MIMAT0018961	PPP1R3D	5509	NM_006242	1	1	1	0	0	1	0	0	0	0	1	1	6
hsa-miR-4443	MIMAT0018961	PPP1R7	5510	NM_002712	1	1	1	0	0	1	0	0	0	0	1	1	6
hsa-miR-4443	MIMAT0018961	PPP2R1B	5519	NM_002716	1	1	1	0	0	1	0	0	0	0	1	1	6
hsa-miR-4443	MIMAT0018961	PRKAG1	5571	XM_005269019	1	1	1	0	0	1	0	0	0	0	1	1	6
hsa-miR-4443	MIMAT0018961	PRKCB	5579	NM_002738	1	1	0	0	0	1	0	1	0	0	1	1	6
hsa-miR-4443	MIMAT0018961	MAPK3	5595	NM_002746	1	1	1	0	0	1	0	0	0	0	1	1	6
hsa-miR-4443	MIMAT0018961	MAP2K2	5605	NM_030662	1	1	1	0	0	1	0	0	0	0	1	1	6
hsa-miR-4443	MIMAT0018961	PSD	5662	NM_002779	1	1	1	0	0	1	0	0	0	0	1	1	6
hsa-miR-4443	MIMAT0018961	PTGS1	5742	XM_005252104	1	1	1	0	0	1	0	0	0	0	1	1	6
hsa-miR-4443	MIMAT0018961	PTPN4	5775	NM_002830	1	1	0	0	0	1	0	1	0	0	1	1	6
hsa-miR-4443	MIMAT0018961	PTPN11	5781	NM_002834	1	1	1	0	0	1	0	0	0	0	1	1	6
hsa-miR-4443	MIMAT0018961	PVR	5817	NM_006505	1	1	1	0	0	1	0	0	0	0	1	1	6
hsa-miR-4443	MIMAT0018961	PVRL1	5818	NM_002855	1	1	1	0	0	1	0	0	0	0	1	1	6
hsa-miR-4443	MIMAT0018961	RAB3B	5865	NM_002867	1	1	1	0	0	1	0	0	0	0	1	1	6
hsa-miR-4443	MIMAT0018961	RAB5B	5869	NM_002868	1	1	0	0	0	1	0	1	0	0	1	1	6
hsa-miR-4443	MIMAT0018961	RAD23A	5886	NM_005053	1	1	1	0	0	1	0	0	0	0	1	1	6
hsa-miR-4443	MIMAT0018961	RAD51B	5890	XM_005267961	1	1	1	0	0	1	0	0	0	0	1	1	6
hsa-miR-4443	MIMAT0018961	RAP1GAP	5909	XM_005245955	1	1	1	0	0	1	0	0	0	0	1	1	6
hsa-miR-4443	MIMAT0018961	RGS4	5999	NM_001102445	1	1	1	0	0	1	0	0	0	0	1	1	6
hsa-miR-4443	MIMAT0018961	RGS7	6000	NM_002924	1	1	1	0	0	1	0	0	0	0	1	1	6
hsa-miR-4443	MIMAT0018961	BRD2	6046	NM_005104	0	1	1	0	0	1	0	1	0	0	1	1	6
hsa-miR-4443	MIMAT0018961	RNF4	6047	NM_001185009	1	1	1	0	0	1	0	0	0	0	1	1	6
hsa-miR-4443	MIMAT0018961	SEL1L	6400	NM_005065	1	1	1	0	0	1	0	0	0	0	1	1	6
hsa-miR-4443	MIMAT0018961	SFSWAP	6433	NM_001261411	1	1	1	0	0	1	0	0	0	0	1	1	6
hsa-miR-4443	MIMAT0018961	ST3GAL1	6482	XM_005251023	1	1	1	0	0	1	0	0	0	0	1	1	6
hsa-miR-4443	MIMAT0018961	SLC1A7	6512	XM_005271133	1	1	1	0	0	1	0	0	0	0	1	1	6
hsa-miR-4443	MIMAT0018961	SLC6A4	6532	NM_001045	1	1	1	0	0	1	0	0	0	0	1	1	6
hsa-miR-4443	MIMAT0018961	SLC6A9	6536	NM_201649	1	1	1	0	0	1	0	0	0	0	1	1	6
hsa-miR-4443	MIMAT0018961	SLC8A1	6546	XM_005264512	1	1	1	0	0	1	0	0	0	0	1	1	6
hsa-miR-4443	MIMAT0018961	SLCO2A1	6578	NM_005630	1	1	1	0	0	1	0	0	0	0	1	1	6
hsa-miR-4443	MIMAT0018961	SMARCC1	6599	NM_003074	1	1	1	0	0	1	0	0	0	0	1	1	6
hsa-miR-4443	MIMAT0018961	SPARC	6678	NM_003118	1	1	0	0	0	1	0	1	0	0	1	1	6
hsa-miR-4443	MIMAT0018961	STC1	6781	NM_003155	1	1	0	0	0	1	0	1	0	0	1	1	6
hsa-miR-4443	MIMAT0018961	STIM1	6786	NM_001277961	1	1	1	0	0	1	0	0	0	0	1	1	6
hsa-miR-4443	MIMAT0018961	STXBP1	6812	NM_003165	1	1	1	0	0	1	0	0	0	0	1	1	6
hsa-miR-4443	MIMAT0018961	VAMP7	6845	NM_005638	1	1	1	0	0	1	0	0	0	0	1	1	6
hsa-miR-4443	MIMAT0018961	SYK	6850	NM_003177	1	1	1	0	0	1	0	0	0	0	1	1	6
hsa-miR-4443	MIMAT0018961	SYT1	6857	NM_001135805	1	1	0	0	0	1	0	1	0	0	1	1	6
hsa-miR-4443	MIMAT0018961	TACC1	6867	XM_005273622	1	1	1	0	0	1	0	0	0	0	1	1	6
hsa-miR-4443	MIMAT0018961	TACC1	6867	XM_005273623	1	1	1	0	0	1	0	0	0	0	1	1	6
hsa-miR-4443	MIMAT0018961	TBCA	6902	XM_005248586	1	1	1	0	0	1	0	0	0	0	1	1	6
hsa-miR-4443	MIMAT0018961	PRDX2	7001	NM_005809	1	1	1	0	0	1	0	0	0	0	1	1	6
hsa-miR-4443	MIMAT0018961	TEAD3	7005	XM_005249342	1	1	1	0	0	1	0	0	0	0	1	1	6
hsa-miR-4443	MIMAT0018961	TGFA	7039	XM_005264522	1	1	1	0	0	1	0	0	0	0	1	1	6
hsa-miR-4443	MIMAT0018961	TGFA	7039	XM_005278324	1	1	1	0	0	1	0	0	0	0	1	1	6
hsa-miR-4443	MIMAT0018961	TGM2	7052	XM_005260538	1	1	1	0	0	1	0	0	0	0	1	1	6
hsa-miR-4443	MIMAT0018961	THRB	7068	NM_001252634	1	1	1	0	0	1	0	0	0	0	1	1	6
hsa-miR-4443	MIMAT0018961	TNS1	7145	XM_005246822	1	1	1	0	0	1	0	0	0	0	1	1	6
hsa-miR-4443	MIMAT0018961	TRAF1	7185	NM_005658	1	1	1	0	0	1	0	0	0	0	1	1	6
hsa-miR-4443	MIMAT0018961	TRPM2	7226	NM_003307	1	1	1	0	0	1	0	0	0	0	1	1	6
hsa-miR-4443	MIMAT0018961	TTC1	7265	NM_003314	1	1	1	0	0	1	0	0	0	0	1	1	6
hsa-miR-4443	MIMAT0018961	HIRA	7290	NM_003325	1	1	0	0	0	1	0	1	0	0	1	1	6
hsa-miR-4443	MIMAT0018961	TNFSF4	7292	NM_003326	1	1	1	0	0	1	0	0	0	0	1	1	6
hsa-miR-4443	MIMAT0018961	CLIP2	7461	NM_003388	1	1	1	0	0	1	0	0	0	0	1	1	6
hsa-miR-4443	MIMAT0018961	XBP1	7494	NM_005080	1	1	1	0	0	1	0	0	0	0	1	1	6
hsa-miR-4443	MIMAT0018961	ZNF33A	7581	NM_001278171	1	1	1	0	0	1	0	0	0	0	1	1	6
hsa-miR-4443	MIMAT0018961	ZNF33B	7582	XM_005271825	1	1	1	0	0	1	0	0	0	0	1	1	6
hsa-miR-4443	MIMAT0018961	TRIM25	7706	NM_005082	1	1	1	0	0	1	0	0	0	0	1	1	6
hsa-miR-4443	MIMAT0018961	LUZP1	7798	XM_005245991	1	1	1	0	0	1	0	0	0	0	1	1	6
hsa-miR-4443	MIMAT0018961	EPM2A	7957	NM_005670	1	1	1	0	0	1	0	0	0	0	1	1	6
hsa-miR-4443	MIMAT0018961	KAT6A	7994	NM_001099412	1	1	0	0	0	1	0	1	0	0	1	1	6
hsa-miR-4443	MIMAT0018961	MLLT10	8028	NM_004641	0	1	1	0	0	1	0	1	0	0	1	1	6
hsa-miR-4443	MIMAT0018961	FOSL1	8061	NM_005438	0	1	1	0	0	1	0	1	0	0	1	1	6
hsa-miR-4443	MIMAT0018961	CDK2AP1	8099	NM_004642	1	1	1	0	0	1	0	0	0	0	1	1	6
hsa-miR-4443	MIMAT0018961	ST8SIA2	8128	NM_006011	1	1	1	0	0	1	0	0	0	0	1	1	6
hsa-miR-4443	MIMAT0018961	RND2	8153	NM_005440	1	1	1	0	0	1	0	0	0	0	1	1	6
hsa-miR-4443	MIMAT0018961	ANXA9	8416	NM_003568	1	1	1	0	0	1	0	0	0	0	1	1	6
hsa-miR-4443	MIMAT0018961	LTBP4	8425	NM_001042544	1	1	1	0	0	1	0	0	0	0	1	1	6
hsa-miR-4443	MIMAT0018961	SMARCA5	8467	NM_003601	1	1	1	0	0	1	0	0	0	0	1	1	6
hsa-miR-4443	MIMAT0018961	DGKD	8527	NM_152879	1	1	1	0	0	1	0	0	0	0	1	1	6
hsa-miR-4443	MIMAT0018961	SCARF1	8578	NM_003693	1	1	1	0	0	1	0	0	0	0	1	1	6
hsa-miR-4443	MIMAT0018961	NCOA1	8648	XM_005264625	1	1	1	0	0	1	0	0	0	0	1	1	6
hsa-miR-4443	MIMAT0018961	EIF3J	8669	NM_003758	1	1	0	0	0	1	0	1	0	0	1	1	6
hsa-miR-4443	MIMAT0018961	B3GALT1	8708	NM_020981	1	1	1	0	0	1	0	0	0	0	1	1	6
hsa-miR-4443	MIMAT0018961	CD84	8832	NM_001184879	1	1	1	0	0	1	0	0	0	0	1	1	6
hsa-miR-4443	MIMAT0018961	LDB1	8861	XM_005270262	1	1	1	0	0	1	0	0	0	0	1	1	6
hsa-miR-4443	MIMAT0018961	VNN1	8876	NM_004666	1	1	1	0	0	1	0	0	0	0	1	1	6
hsa-miR-4443	MIMAT0018961	BSN	8927	NM_003458	0	1	1	0	0	1	0	1	0	0	1	1	6
hsa-miR-4443	MIMAT0018961	MBD2	8932	NM_003927	1	1	1	0	0	1	0	0	0	0	1	1	6
hsa-miR-4443	MIMAT0018961	SOCS3	9021	NM_003955	1	1	1	0	0	1	0	0	0	0	1	1	6
hsa-miR-4443	MIMAT0018961	SEMA5A	9037	NM_003966	1	1	1	0	0	1	0	0	0	0	1	1	6
hsa-miR-4443	MIMAT0018961	USP2	9099	XM_005271721	1	1	1	0	0	1	0	0	0	0	1	1	6
hsa-miR-4443	MIMAT0018961	ATG12	9140	NM_004707	1	1	1	0	0	1	0	0	0	0	1	1	6
hsa-miR-4443	MIMAT0018961	MFHAS1	9258	NM_004225	1	1	0	0	0	1	0	1	0	0	1	1	6
hsa-miR-4443	MIMAT0018961	CYTH3	9265	NM_004227	0	1	1	0	0	1	0	1	0	0	1	1	6
hsa-miR-4443	MIMAT0018961	GPR56	9289	XM_005256238	1	1	1	0	0	1	0	0	0	0	1	1	6
hsa-miR-4443	MIMAT0018961	STXBP5L	9515	NM_014980	1	1	1	0	0	1	0	0	0	0	1	1	6
hsa-miR-4443	MIMAT0018961	TP53I11	9537	NM_001258320	1	1	1	0	0	1	0	0	0	0	1	1	6
hsa-miR-4443	MIMAT0018961	SOX13	9580	NM_005686	1	1	1	0	0	1	0	0	0	0	1	1	6
hsa-miR-4443	MIMAT0018961	TRAM2	9697	NM_012288	1	1	1	0	0	1	0	0	0	0	1	1	6
hsa-miR-4443	MIMAT0018961	TMEM63A	9725	NM_014698	1	1	1	0	0	1	0	0	0	0	1	1	6
hsa-miR-4443	MIMAT0018961	SNPH	9751	XM_005260888	1	1	1	0	0	1	0	0	0	0	1	1	6
hsa-miR-4443	MIMAT0018961	MLEC	9761	NM_014730	1	1	1	0	0	1	0	0	0	0	1	1	6
hsa-miR-4443	MIMAT0018961	KIAA0247	9766	NM_014734	1	1	1	0	0	1	0	0	0	0	1	1	6
hsa-miR-4443	MIMAT0018961	RASSF2	9770	XM_005260895	1	1	1	0	0	1	0	0	0	0	1	1	6
hsa-miR-4443	MIMAT0018961	SPOCK2	9806	NM_001244950	0	1	1	0	0	1	0	1	0	0	1	1	6
hsa-miR-4443	MIMAT0018961	MFAP3L	9848	XM_005263365	1	1	1	0	0	1	0	0	0	0	1	1	6
hsa-miR-4443	MIMAT0018961	MED24	9862	XM_005257870	1	1	1	0	0	1	0	0	0	0	1	1	6
hsa-miR-4443	MIMAT0018961	TRIM66	9866	XM_005253270	1	1	1	0	0	1	0	0	0	0	1	1	6
hsa-miR-4443	MIMAT0018961	ZBTB39	9880	NM_014830	1	1	1	0	0	1	0	0	0	0	1	1	6
hsa-miR-4443	MIMAT0018961	ARHGAP44	9912	NM_014859	0	1	1	0	0	1	0	1	0	0	1	1	6
hsa-miR-4443	MIMAT0018961	KCNE3	10008	NM_005472	1	1	1	0	0	1	0	0	0	0	1	1	6
hsa-miR-4443	MIMAT0018961	FRAT1	10023	NM_005479	1	1	0	0	0	1	0	1	0	0	1	1	6
hsa-miR-4443	MIMAT0018961	HMGXB4	10042	NM_001003681	0	1	1	0	0	1	0	1	0	0	1	1	6
hsa-miR-4443	MIMAT0018961	ARL4C	10123	NM_005737	1	1	1	0	0	1	0	0	0	0	1	1	6
hsa-miR-4443	MIMAT0018961	WASF2	10163	NM_006990	0	1	1	0	0	1	0	1	0	0	1	1	6
hsa-miR-4443	MIMAT0018961	TRIM13	10206	NM_213590	1	1	1	0	0	1	0	0	0	0	1	1	6
hsa-miR-4443	MIMAT0018961	CD96	10225	NM_198196	1	1	1	0	0	1	0	0	0	0	1	1	6
hsa-miR-4443	MIMAT0018961	UBE4B	10277	NM_001105562	1	1	0	0	0	1	0	1	0	0	1	1	6
hsa-miR-4443	MIMAT0018961	PCGF3	10336	XM_005272253	1	1	1	0	0	1	0	0	0	0	1	1	6
hsa-miR-4443	MIMAT0018961	NOD1	10392	XM_005249569	1	1	1	0	0	1	0	0	0	0	1	1	6
hsa-miR-4443	MIMAT0018961	ZER1	10444	NM_006336	1	1	1	0	0	1	0	0	0	0	1	1	6
hsa-miR-4443	MIMAT0018961	CAP2	10486	XM_005248801	1	1	1	0	0	1	0	0	0	0	1	1	6
hsa-miR-4443	MIMAT0018961	APPBP2	10513	NM_006380	1	1	0	0	0	1	0	1	0	0	1	1	6
hsa-miR-4443	MIMAT0018961	FRS2	10818	NM_001278351	1	1	1	0	0	1	0	0	0	0	1	1	6
hsa-miR-4443	MIMAT0018961	TSPAN9	10867	NM_006675	1	1	1	0	0	1	0	0	0	0	1	1	6
hsa-miR-4443	MIMAT0018961	MMP24	10893	NM_006690	1	1	0	0	0	1	0	1	0	0	1	1	6
hsa-miR-4443	MIMAT0018961	SF3A3	10946	XM_005270390	1	1	1	0	0	1	0	0	0	0	1	1	6
hsa-miR-4443	MIMAT0018961	SLC27A4	10999	NM_005094	1	1	1	0	0	1	0	0	0	0	1	1	6
hsa-miR-4443	MIMAT0018961	VAX1	11023	NM_199131	0	1	1	0	0	1	0	1	0	0	1	1	6
hsa-miR-4443	MIMAT0018961	WDHD1	11169	NM_007086	1	1	1	0	0	1	0	0	0	0	1	1	6
hsa-miR-4443	MIMAT0018961	KLF12	11278	XM_005266251	1	1	1	0	0	1	0	0	0	0	1	1	6
hsa-miR-4443	MIMAT0018961	DLGAP4	22839	NM_014902	0	1	1	0	0	1	0	1	0	0	1	1	6
hsa-miR-4443	MIMAT0018961	ZNF507	22847	NM_001136156	1	1	1	0	0	1	0	0	0	0	1	1	6
hsa-miR-4443	MIMAT0018961	ATG14	22863	NM_014924	1	1	1	0	0	1	0	0	0	0	1	1	6
hsa-miR-4443	MIMAT0018961	EPN2	22905	XM_005256538	1	1	1	0	0	1	0	0	0	0	1	1	6
hsa-miR-4443	MIMAT0018961	TNIK	23043	NM_015028	1	1	0	0	0	1	0	1	0	0	1	1	6
hsa-miR-4443	MIMAT0018961	PEG10	23089	NM_001040152	0	1	1	0	0	1	0	1	0	0	1	1	6
hsa-miR-4443	MIMAT0018961	PEG10	23089	NM_001184962	0	1	1	0	0	1	0	1	0	0	1	1	6
hsa-miR-4443	MIMAT0018961	ARHGAP26	23092	XM_005268398	1	1	1	0	0	1	0	0	0	0	1	1	6
hsa-miR-4443	MIMAT0018961	SIPA1L3	23094	XM_005258672	1	1	1	0	0	1	0	0	0	0	1	1	6
hsa-miR-4443	MIMAT0018961	KIF1B	23095	XM_005263433	1	1	1	0	0	1	0	0	0	0	1	1	6
hsa-miR-4443	MIMAT0018961	FBXO28	23219	NM_015176	1	1	0	0	0	1	0	1	0	0	1	1	6
hsa-miR-4443	MIMAT0018961	ANKRD28	23243	NM_001195098	1	1	0	0	0	1	0	1	0	0	1	1	6
hsa-miR-4443	MIMAT0018961	KAZN	23254	XM_005245795	1	1	1	0	0	1	0	0	0	0	1	1	6
hsa-miR-4443	MIMAT0018961	KIAA0930	23313	NM_015264	1	1	1	0	0	0	0	1	0	0	1	1	6
hsa-miR-4443	MIMAT0018961	CUX2	23316	NM_015267	1	1	1	0	0	1	0	0	0	0	1	1	6
hsa-miR-4443	MIMAT0018961	KIAA1033	23325	NM_015275	1	1	0	0	0	1	0	1	0	0	1	1	6
hsa-miR-4443	MIMAT0018961	SZT2	23334	NM_015284	1	1	1	0	0	1	0	0	0	0	1	1	6
hsa-miR-4443	MIMAT0018961	U2SURP	23350	NM_001080415	1	1	1	0	0	1	0	0	0	0	1	1	6
hsa-miR-4443	MIMAT0018961	KHNYN	23351	NM_015299	1	1	1	0	0	1	0	0	0	0	1	1	6
hsa-miR-4443	MIMAT0018961	ZNF629	23361	XM_005255222	1	1	1	0	0	1	0	0	0	0	1	1	6
hsa-miR-4443	MIMAT0018961	AHCYL2	23382	NM_001130723	1	1	1	0	0	1	0	0	0	0	1	1	6
hsa-miR-4443	MIMAT0018961	AHCYL2	23382	NM_015328	1	1	1	0	0	1	0	0	0	0	1	1	6
hsa-miR-4443	MIMAT0018961	EXOSC2	23404	NM_014285	1	1	1	0	0	1	0	0	0	0	1	1	6
hsa-miR-4443	MIMAT0018961	SLC7A8	23428	NM_012244	1	1	0	0	0	1	0	1	0	0	1	1	6
hsa-miR-4443	MIMAT0018961	SLC44A1	23446	XM_005251857	1	1	1	0	0	1	0	0	0	0	1	1	6
hsa-miR-4443	MIMAT0018961	RBFOX2	23543	XM_005261428	1	1	1	0	0	1	0	0	0	0	1	1	6
hsa-miR-4443	MIMAT0018961	KPNA6	23633	NM_012316	1	1	1	0	0	1	0	0	0	0	1	1	6
hsa-miR-4443	MIMAT0018961	ARIH1	25820	NM_005744	1	1	0	0	0	1	0	1	0	0	1	1	6
hsa-miR-4443	MIMAT0018961	KBTBD2	25948	NM_015483	0	1	1	0	1	1	0	0	0	0	1	1	6
hsa-miR-4443	MIMAT0018961	CLIP3	25999	NM_001199570	0	1	1	0	1	1	0	0	0	0	1	1	6
hsa-miR-4443	MIMAT0018961	TENM4	26011	XM_005273900	1	1	1	0	0	1	0	0	0	0	1	1	6
hsa-miR-4443	MIMAT0018961	ATRNL1	26033	NM_207303	1	1	1	0	0	1	0	0	0	0	1	1	6
hsa-miR-4443	MIMAT0018961	LTN1	26046	NM_015565	0	1	1	0	1	1	0	0	0	0	1	1	6
hsa-miR-4443	MIMAT0018961	CNTNAP2	26047	NM_014141	1	1	1	0	0	1	0	0	0	0	1	1	6
hsa-miR-4443	MIMAT0018961	RAB11FIP5	26056	XM_005264252	1	1	1	0	0	1	0	0	0	0	1	1	6
hsa-miR-4443	MIMAT0018961	TANC2	26115	XM_005257201	1	1	1	0	0	1	0	0	0	0	1	1	6
hsa-miR-4443	MIMAT0018961	KLHL3	26249	NM_001257194	0	1	1	0	0	1	0	1	0	0	1	1	6
hsa-miR-4443	MIMAT0018961	CNNM1	26507	NM_020348	1	1	0	0	0	1	0	1	0	0	1	1	6
hsa-miR-4443	MIMAT0018961	OR11A1	26531	XM_005249001	1	1	1	0	0	1	0	0	0	0	1	1	6
hsa-miR-4443	MIMAT0018961	FOXD3	27022	NM_012183	0	1	1	0	0	1	0	1	0	0	1	1	6
hsa-miR-4443	MIMAT0018961	FOXP1	27086	NM_001244808	0	1	1	0	0	1	0	1	0	0	1	1	6
hsa-miR-4443	MIMAT0018961	FAM155B	27112	NM_015686	0	1	1	0	0	1	0	1	0	0	1	1	6
hsa-miR-4443	MIMAT0018961	HSPB7	27129	XM_005245842	1	1	1	0	0	1	0	0	0	0	1	1	6
hsa-miR-4443	MIMAT0018961	GPR162	27239	NM_019858	0	1	1	0	0	1	0	1	0	0	1	1	6
hsa-miR-4443	MIMAT0018961	KLHL20	27252	XM_005245093	1	1	1	0	0	1	0	0	0	0	1	1	6
hsa-miR-4443	MIMAT0018961	TOR2A	27433	NM_130459	1	1	0	0	0	1	0	1	0	0	1	1	6
hsa-miR-4443	MIMAT0018961	MRPL42	28977	NM_172177	1	1	1	0	0	1	0	0	0	0	1	1	6
hsa-miR-4443	MIMAT0018961	TMOD2	29767	NM_014548	1	1	1	0	0	1	0	0	0	0	1	1	6
hsa-miR-4443	MIMAT0018961	TFCP2L1	29842	NM_014553	0	1	1	0	1	1	0	0	0	0	1	1	6
hsa-miR-4443	MIMAT0018961	PADI1	29943	NM_013358	0	1	1	0	0	1	0	1	0	0	1	1	6
hsa-miR-4443	MIMAT0018961	KCNIP1	30820	NM_001278340	1	1	1	0	0	1	0	0	0	0	1	1	6
hsa-miR-4443	MIMAT0018961	EHD4	30844	NM_139265	1	1	1	0	0	1	0	0	0	0	1	1	6
hsa-miR-4443	MIMAT0018961	METTL9	51108	NM_016025	1	1	1	0	0	1	0	0	0	0	1	1	6
hsa-miR-4443	MIMAT0018961	FAM53C	51307	NM_001135647	0	1	1	0	0	1	0	1	0	0	1	1	6
hsa-miR-4443	MIMAT0018961	PHF21A	51317	NM_001101802	0	1	1	0	0	1	0	1	0	0	1	1	6
hsa-miR-4443	MIMAT0018961	C9orf114	51490	NM_016390	0	1	1	0	0	1	0	1	0	0	1	1	6
hsa-miR-4443	MIMAT0018961	CLIC5	53405	NM_001114086	0	1	1	0	0	1	0	1	0	0	1	1	6
hsa-miR-4443	MIMAT0018961	ADAM22	53616	XM_005250444	1	1	1	0	0	1	0	0	0	0	1	1	6
hsa-miR-4443	MIMAT0018961	SASH3	54440	NM_018990	1	1	1	0	0	1	0	0	0	0	1	1	6
hsa-miR-4443	MIMAT0018961	DGCR8	54487	NM_022720	1	1	1	0	0	1	0	0	0	0	1	1	6
hsa-miR-4443	MIMAT0018961	RSBN1	54665	NM_018364	1	1	0	0	0	1	0	1	0	0	1	1	6
hsa-miR-4443	MIMAT0018961	NDE1	54820	NM_001143979	1	1	1	0	0	1	0	0	0	0	1	1	6
hsa-miR-4443	MIMAT0018961	ST7L	54879	NM_017744	0	1	1	0	0	1	0	1	0	0	1	1	6
hsa-miR-4443	MIMAT0018961	CHTF8	54921	NM_001039690	0	1	1	0	0	1	0	1	0	0	1	1	6
hsa-miR-4443	MIMAT0018961	UACA	55075	NM_001008224	1	1	0	0	0	1	0	1	0	0	1	1	6
hsa-miR-4443	MIMAT0018961	SLC25A36	55186	XM_005247575	1	1	1	0	0	1	0	0	0	0	1	1	6
hsa-miR-4443	MIMAT0018961	FAM86C1	55199	NM_018172	1	1	1	0	0	1	0	0	0	0	1	1	6
hsa-miR-4443	MIMAT0018961	SBNO1	55206	XM_005253573	1	1	1	0	0	1	0	0	0	0	1	1	6
hsa-miR-4443	MIMAT0018961	TMLHE	55217	NM_018196	0	1	1	0	0	1	0	1	0	0	1	1	6
hsa-miR-4443	MIMAT0018961	LRRC20	55222	NM_207119	1	1	1	0	0	1	0	0	0	0	1	1	6
hsa-miR-4443	MIMAT0018961	SMPD3	55512	XM_005256031	1	1	1	0	0	1	0	0	0	0	1	1	6
hsa-miR-4443	MIMAT0018961	GALNT10	55568	NM_198321	1	1	1	0	0	1	0	0	0	0	1	1	6
hsa-miR-4443	MIMAT0018961	AMBRA1	55626	XM_005253010	1	1	1	0	0	1	0	0	0	0	1	1	6
hsa-miR-4443	MIMAT0018961	HIF1AN	55662	NM_017902	1	1	1	0	0	0	0	1	0	0	1	1	6
hsa-miR-4443	MIMAT0018961	PACS1	55690	NM_018026	0	1	1	0	0	1	0	1	0	0	1	1	6
hsa-miR-4443	MIMAT0018961	CTTNBP2NL	55917	XM_005271034	1	1	1	0	0	1	0	0	0	0	1	1	6
hsa-miR-4443	MIMAT0018961	PRMT8	56341	NM_019854	0	1	1	0	0	1	0	1	0	0	1	1	6
hsa-miR-4443	MIMAT0018961	LTB4R2	56413	NM_001164692	1	1	0	0	0	1	0	1	0	0	1	1	6
hsa-miR-4443	MIMAT0018961	ENY2	56943	NM_020189	1	1	1	0	0	1	0	0	0	0	1	1	6
hsa-miR-4443	MIMAT0018961	ATXN7L3	56970	XM_005257526	1	1	1	0	0	1	0	0	0	0	1	1	6
hsa-miR-4443	MIMAT0018961	TULP4	56995	XM_005267057	1	1	1	0	0	1	0	0	0	0	1	1	6
hsa-miR-4443	MIMAT0018961	PAK7	57144	XM_005260764	1	1	1	0	0	1	0	0	0	0	1	1	6
hsa-miR-4443	MIMAT0018961	TMEM63C	57156	NM_020431	0	1	1	0	0	1	0	1	0	0	1	1	6
hsa-miR-4443	MIMAT0018961	JPH2	57158	NM_020433	1	1	1	0	0	1	0	0	0	0	1	1	6
hsa-miR-4443	MIMAT0018961	DOLPP1	57171	NM_020438	1	1	1	0	0	1	0	0	0	0	1	1	6
hsa-miR-4443	MIMAT0018961	CAMK1G	57172	XM_005273208	1	1	1	0	0	1	0	0	0	0	1	1	6
hsa-miR-4443	MIMAT0018961	ZMIZ1	57178	XM_005269987	1	1	1	0	0	1	0	0	0	0	1	1	6
hsa-miR-4443	MIMAT0018961	MTUS1	57509	NM_001001924	1	1	0	0	0	1	0	1	0	0	1	1	6
hsa-miR-4443	MIMAT0018961	NLGN2	57555	NM_020795	1	1	0	0	0	1	0	1	0	0	1	1	6
hsa-miR-4443	MIMAT0018961	IFT80	57560	XM_005247675	1	1	1	0	0	1	0	0	0	0	1	1	6
hsa-miR-4443	MIMAT0018961	ARRDC3	57561	NM_020801	1	1	0	0	0	1	0	1	0	0	1	1	6
hsa-miR-4443	MIMAT0018961	LRFN1	57622	NM_020862	0	1	1	0	0	1	0	1	0	0	1	1	6
hsa-miR-4443	MIMAT0018961	PRX	57716	NM_020956	0	1	1	0	0	1	0	1	0	0	1	1	6
hsa-miR-4443	MIMAT0018961	MARK4	57787	NM_031417	0	1	1	0	0	1	0	1	0	0	1	1	6
hsa-miR-4443	MIMAT0018961	PKNOX2	63876	NM_022062	1	1	1	0	0	1	0	0	0	0	1	1	6
hsa-miR-4443	MIMAT0018961	MCCC2	64087	NM_022132	1	1	1	0	0	1	0	0	0	0	1	1	6
hsa-miR-4443	MIMAT0018961	HIF3A	64344	XM_005259152	1	1	1	0	0	1	0	0	0	0	1	1	6
hsa-miR-4443	MIMAT0018961	ZNF106	64397	NM_022473	1	1	1	0	0	1	0	0	0	0	1	1	6
hsa-miR-4443	MIMAT0018961	CDH24	64403	NM_022478	0	1	1	0	0	1	0	1	0	0	1	1	6
hsa-miR-4443	MIMAT0018961	DNAI2	64446	XM_005257575	1	1	1	0	0	1	0	0	0	0	1	1	6
hsa-miR-4443	MIMAT0018961	CREB3L2	64764	NM_194071	1	1	1	0	0	1	0	0	0	0	1	1	6
hsa-miR-4443	MIMAT0018961	USP46	64854	NM_001134223	1	1	0	0	0	1	0	1	0	0	1	1	6
hsa-miR-4443	MIMAT0018961	NABP1	64859	NM_001031716	1	1	1	0	1	0	0	0	0	0	1	1	6
hsa-miR-4443	MIMAT0018961	THTPA	79178	NM_024328	0	1	1	0	0	1	0	1	0	0	1	1	6
hsa-miR-4443	MIMAT0018961	NKAIN1	79570	NM_024522	1	1	1	0	0	1	0	0	0	0	1	1	6
hsa-miR-4443	MIMAT0018961	MCPH1	79648	XM_005266034	1	1	1	0	0	1	0	0	0	0	1	1	6
hsa-miR-4443	MIMAT0018961	PARP8	79668	NM_001178055	1	1	1	0	0	1	0	0	0	0	1	1	6
hsa-miR-4443	MIMAT0018961	CXorf36	79742	NM_176819	1	1	1	0	0	1	0	0	0	0	1	1	6
hsa-miR-4443	MIMAT0018961	SNIP1	79753	NM_024700	1	1	1	0	0	1	0	0	0	0	1	1	6
hsa-miR-4443	MIMAT0018961	CLMN	79789	NM_024734	1	1	1	0	0	1	0	0	0	0	1	1	6
hsa-miR-4443	MIMAT0018961	ARMC5	79798	NM_024742	1	1	1	0	0	1	0	0	0	0	1	1	6
hsa-miR-4443	MIMAT0018961	SLTM	79811	NM_024755	0	1	1	0	0	1	0	1	0	0	1	1	6
hsa-miR-4443	MIMAT0018961	CPSF7	79869	NM_024811	1	1	0	0	0	1	0	1	0	0	1	1	6
hsa-miR-4443	MIMAT0018961	BAALC	79870	NM_024812	1	1	1	0	0	1	0	0	0	0	1	1	6
hsa-miR-4443	MIMAT0018961	HDAC11	79885	NM_024827	0	1	1	0	0	1	0	1	0	0	1	1	6
hsa-miR-4443	MIMAT0018961	ZC3H12A	80149	XM_005271227	1	1	1	0	0	1	0	0	0	0	1	1	6
hsa-miR-4443	MIMAT0018961	OPA3	80207	NM_025136	1	1	1	0	0	1	0	0	0	0	1	1	6
hsa-miR-4443	MIMAT0018961	NAA50	80218	NM_025146	1	1	0	0	0	1	0	1	0	0	1	1	6
hsa-miR-4443	MIMAT0018961	ORAI2	80228	NM_001271818	1	1	1	0	0	1	0	0	0	0	1	1	6
hsa-miR-4443	MIMAT0018961	ITIH5	80760	NM_030569	1	1	1	0	0	1	0	0	0	0	1	1	6
hsa-miR-4443	MIMAT0018961	CMIP	80790	NM_198390	1	1	0	0	0	1	0	1	0	0	1	1	6
hsa-miR-4443	MIMAT0018961	ZNF436	80818	NM_001077195	1	1	0	0	0	1	0	1	0	0	1	1	6
hsa-miR-4443	MIMAT0018961	GPR63	81491	NM_001143957	0	1	1	0	0	1	0	1	0	0	1	1	6
hsa-miR-4443	MIMAT0018961	FAM49A	81553	NM_030797	1	1	0	0	0	1	0	1	0	0	1	1	6
hsa-miR-4443	MIMAT0018961	NDEL1	81565	XM_005256805	1	1	1	0	0	1	0	0	0	0	1	1	6
hsa-miR-4443	MIMAT0018961	COL21A1	81578	NM_030820	0	1	1	0	0	1	0	1	0	0	1	1	6
hsa-miR-4443	MIMAT0018961	RASSF5	83593	NM_182663	1	1	1	0	0	1	0	0	0	0	1	1	6
hsa-miR-4443	MIMAT0018961	SYT15	83849	XM_005270323	1	1	1	0	0	1	0	0	0	0	1	1	6
hsa-miR-4443	MIMAT0018961	SYT15	83849	XM_005277660	1	1	1	0	0	1	0	0	0	0	1	1	6
hsa-miR-4443	MIMAT0018961	MIXL1	83881	NM_031944	1	1	1	0	0	1	0	0	0	0	1	1	6
hsa-miR-4443	MIMAT0018961	RBM48	84060	XM_005250636	1	1	1	0	0	1	0	0	0	0	1	1	6
hsa-miR-4443	MIMAT0018961	ZDHHC16	84287	NM_198046	1	1	1	0	0	1	0	0	0	0	1	1	6
hsa-miR-4443	MIMAT0018961	HHIPL1	84439	NM_001127258	1	1	1	0	0	1	0	0	0	0	1	1	6
hsa-miR-4443	MIMAT0018961	DOT1L	84444	XM_005259659	1	1	1	0	0	1	0	0	0	0	1	1	6
hsa-miR-4443	MIMAT0018961	MRPL43	84545	NM_176792	0	1	1	0	0	1	0	1	0	0	1	1	6
hsa-miR-4443	MIMAT0018961	TNS4	84951	XM_005257744	1	1	1	0	0	1	0	0	0	0	1	1	6
hsa-miR-4443	MIMAT0018961	KRTAP4-2	85291	NM_033062	1	1	1	0	0	1	0	0	0	0	1	1	6
hsa-miR-4443	MIMAT0018961	PAQR8	85315	NM_133367	1	1	1	0	0	1	0	0	0	0	1	1	6
hsa-miR-4443	MIMAT0018961	CCDC120	90060	NM_001271836	1	1	1	0	0	1	0	0	0	0	1	1	6
hsa-miR-4443	MIMAT0018961	STPG1	90529	NM_001199014	1	1	1	0	0	1	0	0	0	0	1	1	6
hsa-miR-4443	MIMAT0018961	TRIM41	90933	NM_033549	0	1	1	0	0	1	0	1	0	0	1	1	6
hsa-miR-4443	MIMAT0018961	FMNL3	91010	NM_175736	1	1	1	0	0	1	0	0	0	0	1	1	6
hsa-miR-4443	MIMAT0018961	CERS5	91012	NM_147190	0	1	1	0	1	1	0	0	0	0	1	1	6
hsa-miR-4443	MIMAT0018961	ZNF502	91392	NM_033210	0	1	1	0	1	1	0	0	0	0	1	1	6
hsa-miR-4443	MIMAT0018961	MYADM	91663	NM_001020818	1	1	1	0	0	1	0	0	0	0	1	1	6
hsa-miR-4443	MIMAT0018961	CHRDL1	91851	NM_001143981	1	1	1	0	0	1	0	0	0	0	1	1	6
hsa-miR-4443	MIMAT0018961	MARCH9	92979	NM_138396	0	1	1	0	0	1	0	1	0	0	1	1	6
hsa-miR-4443	MIMAT0018961	TEX261	113419	NM_144582	1	1	0	0	0	1	0	1	0	0	1	1	6
hsa-miR-4443	MIMAT0018961	FAM83F	113828	NM_138435	1	1	1	0	0	0	0	1	0	0	1	1	6
hsa-miR-4443	MIMAT0018961	XKR4	114786	NM_052898	1	1	1	0	1	0	0	0	0	0	1	1	6
hsa-miR-4443	MIMAT0018961	GINM1	116254	NM_138785	1	1	1	0	1	0	0	0	0	0	1	1	6
hsa-miR-4443	MIMAT0018961	LIX1L	128077	NM_153713	1	1	1	0	0	1	0	0	0	0	1	1	6
hsa-miR-4443	MIMAT0018961	LRRC15	131578	NM_001135057	1	1	1	0	0	1	0	0	0	0	1	1	6
hsa-miR-4443	MIMAT0018961	SRCRB4D	136853	NM_080744	0	1	1	0	0	1	0	1	0	0	1	1	6
hsa-miR-4443	MIMAT0018961	MUM1L1	139221	NM_152423	0	1	1	0	1	1	0	0	0	0	1	1	6
hsa-miR-4443	MIMAT0018961	C20orf112	140688	XM_005260283	1	1	1	0	0	1	0	0	0	0	1	1	6
hsa-miR-4443	MIMAT0018961	RIMS4	140730	NM_001205317	0	1	1	0	0	1	0	1	0	0	1	1	6
hsa-miR-4443	MIMAT0018961	SYT9	143425	NM_175733	0	1	1	0	0	1	0	1	0	0	1	1	6
hsa-miR-4443	MIMAT0018961	CD300LF	146722	XM_005257073	1	1	1	0	0	1	0	0	0	0	1	1	6
hsa-miR-4443	MIMAT0018961	C18orf25	147339	NM_145055	1	1	1	0	0	1	0	0	0	0	1	1	6
hsa-miR-4443	MIMAT0018961	DIRAS1	148252	NM_145173	1	1	0	0	0	1	0	1	0	0	1	1	6
hsa-miR-4443	MIMAT0018961	SLC30A7	148867	NM_133496	1	1	1	0	0	1	0	0	0	0	1	1	6
hsa-miR-4443	MIMAT0018961	RC3H1	149041	NM_172071	1	1	1	0	0	1	0	0	0	0	1	1	6
hsa-miR-4443	MIMAT0018961	YDJC	150223	XM_005261347	1	1	1	0	0	1	0	0	0	0	1	1	6
hsa-miR-4443	MIMAT0018961	SH3RF2	153769	XM_005268380	1	1	1	0	0	1	0	0	0	0	1	1	6
hsa-miR-4443	MIMAT0018961	AMOT	154796	XM_005262087	1	1	1	0	0	1	0	0	0	0	1	1	6
hsa-miR-4443	MIMAT0018961	TMEM213	155006	NM_001085429	1	1	1	0	0	1	0	0	0	0	1	1	6
hsa-miR-4443	MIMAT0018961	TTLL11	158135	XM_005251728	1	1	1	0	0	1	0	0	0	0	1	1	6
hsa-miR-4443	MIMAT0018961	ARHGAP36	158763	NM_144967	1	1	0	0	0	1	0	1	0	0	1	1	6
hsa-miR-4443	MIMAT0018961	USP51	158880	XM_005261991	1	1	1	0	0	1	0	0	0	0	1	1	6
hsa-miR-4443	MIMAT0018961	DEDD2	162989	NM_133328	1	1	0	0	0	1	0	1	0	0	1	1	6
hsa-miR-4443	MIMAT0018961	FAM43B	163933	NM_207334	1	1	1	0	0	1	0	0	0	0	1	1	6
hsa-miR-4443	MIMAT0018961	SLC30A8	169026	NM_001172813	0	1	1	0	1	1	0	0	0	0	1	1	6
hsa-miR-4443	MIMAT0018961	B3GNT6	192134	NM_138706	1	1	1	0	0	1	0	0	0	0	1	1	6
hsa-miR-4443	MIMAT0018961	TXLNA	200081	NM_175852	0	1	1	0	0	1	0	1	0	0	1	1	6
hsa-miR-4443	MIMAT0018961	SPRED2	200734	NM_181784	0	1	1	0	0	1	0	1	0	0	1	1	6
hsa-miR-4443	MIMAT0018961	TUBB	203068	XM_005248883	1	1	1	0	0	1	0	0	0	0	1	1	6
hsa-miR-4443	MIMAT0018961	NAIF1	203245	NM_197956	1	1	1	0	0	1	0	0	0	0	1	1	6
hsa-miR-4443	MIMAT0018961	SLC36A1	206358	NM_078483	1	1	0	0	0	1	0	1	0	0	1	1	6
hsa-miR-4443	MIMAT0018961	AMER2	219287	XM_005266279	1	1	1	0	0	1	0	0	0	0	1	1	6
hsa-miR-4443	MIMAT0018961	HEPACAM	220296	XM_005271449	1	1	1	0	0	1	0	0	0	0	1	1	6
hsa-miR-4443	MIMAT0018961	VGLL2	245806	NM_182645	0	1	1	0	0	1	0	1	0	0	1	1	6
hsa-miR-4443	MIMAT0018961	ZNF396	252884	NM_145756	0	1	1	0	1	1	0	0	0	0	1	1	6
hsa-miR-4443	MIMAT0018961	EBF3	253738	XM_005252667	1	1	1	0	0	1	0	0	0	0	1	1	6
hsa-miR-4443	MIMAT0018961	RNF169	254225	NM_001098638	0	1	1	0	0	1	0	1	0	0	1	1	6
hsa-miR-4443	MIMAT0018961	C8orf46	254778	NM_152765	1	1	0	0	0	1	0	1	0	0	1	1	6
hsa-miR-4443	MIMAT0018961	RASGEF1C	255426	NM_175062	0	1	1	0	0	1	0	1	0	0	1	1	6
hsa-miR-4443	MIMAT0018961	C17orf103	256302	NM_152914	0	1	1	0	0	1	0	1	0	0	1	1	6
hsa-miR-4443	MIMAT0018961	STEAP2	261729	NM_001244944	1	1	1	0	0	1	0	0	0	0	1	1	6
hsa-miR-4443	MIMAT0018961	GPR137C	283554	XM_005267542	1	1	1	0	0	1	0	0	0	0	1	1	6
hsa-miR-4443	MIMAT0018961	SIRPB2	284759	NM_001122962	1	1	1	0	0	1	0	0	0	0	1	1	6
hsa-miR-4443	MIMAT0018961	UNC80	285175	XM_005246476	1	1	1	0	0	1	0	0	0	0	1	1	6
hsa-miR-4443	MIMAT0018961	PNPLA1	285848	NM_001145717	0	1	1	0	1	1	0	0	0	0	1	1	6
hsa-miR-4443	MIMAT0018961	SCAI	286205	NM_173690	1	1	0	0	0	1	0	1	0	0	1	1	6
hsa-miR-4443	MIMAT0018961	RGSL1	353299	XM_005245137	1	1	1	0	0	1	0	0	0	0	1	1	6
hsa-miR-4443	MIMAT0018961	KRT77	374454	XM_005268853	1	1	1	0	0	1	0	0	0	0	1	1	6
hsa-miR-4443	MIMAT0018961	TMEM110	375346	NM_198563	1	1	1	0	0	1	0	0	0	0	1	1	6
hsa-miR-4443	MIMAT0018961	RAB15	376267	XM_005267598	1	1	1	0	0	1	0	0	0	0	1	1	6
hsa-miR-4443	MIMAT0018961	C2orf68	388969	NM_001013649	1	1	1	0	0	0	0	1	0	0	1	1	6
hsa-miR-4443	MIMAT0018961	LRRC10B	390205	NM_001145077	0	1	1	0	0	1	0	1	0	0	1	1	6
hsa-miR-4443	MIMAT0018961	C11orf87	399947	NM_207645	1	1	0	0	0	1	0	1	0	0	1	1	6
hsa-miR-4443	MIMAT0018961	NCMAP	400746	NM_001010980	1	1	1	0	0	1	0	0	0	0	1	1	6
hsa-miR-4443	MIMAT0018961	C5orf63	401207	NM_001164479	1	1	1	0	0	1	0	0	0	0	1	1	6
hsa-miR-4443	MIMAT0018961	XKRX	402415	XM_005262130	1	1	1	0	0	1	0	0	0	0	1	1	6
hsa-miR-4443	MIMAT0018961	IFITM10	402778	NM_001170820	0	1	1	0	0	1	0	1	0	0	1	1	6
hsa-miR-4443	MIMAT0018961	KPRP	448834	NM_001025231	1	1	1	0	0	1	0	0	0	0	1	1	6
hsa-miR-4443	MIMAT0018961	SFTPA1	653509	NM_005411	1	1	1	0	0	1	0	0	0	0	1	1	6
hsa-miR-4443	MIMAT0018961	FAM160A1	729830	XM_005263199	1	1	1	0	0	1	0	0	0	0	1	1	6
hsa-miR-4443	MIMAT0018961	SHISA9	729993	NM_001145204	1	1	1	0	0	1	0	0	0	0	1	1	6
hsa-miR-4443	MIMAT0018961	ACRV1	56	NM_001612	1	0	1	0	1	1	0	0	0	0	1	1	6
hsa-miR-4443	MIMAT0018961	ACRV1	56	NM_020108	1	0	1	0	1	1	0	0	0	0	1	1	6
hsa-miR-4443	MIMAT0018961	ACRV1	56	NM_020107	1	0	1	0	1	1	0	0	0	0	1	1	6
hsa-miR-4443	MIMAT0018961	ACRV1	56	NM_020069	1	0	1	0	1	1	0	0	0	0	1	1	6
hsa-miR-4443	MIMAT0018961	ADCY5	111	NM_001199642	1	0	1	0	0	1	0	1	0	0	1	1	6
hsa-miR-4443	MIMAT0018961	ADCY5	111	NM_183357	1	0	1	0	0	1	0	1	0	0	1	1	6
hsa-miR-4443	MIMAT0018961	AR	367	NM_001011645	1	0	1	0	0	1	0	1	0	0	1	1	6
hsa-miR-4443	MIMAT0018961	ATP6V0A1	535	NM_001130020	1	0	1	0	0	1	0	1	0	0	1	1	6
hsa-miR-4443	MIMAT0018961	ATP6V0A1	535	NM_005177	1	0	1	0	0	1	0	1	0	0	1	1	6
hsa-miR-4443	MIMAT0018961	ATP6V0A1	535	NM_001130021	1	0	1	0	0	1	0	1	0	0	1	1	6
hsa-miR-4443	MIMAT0018961	KIF1A	547	NM_004321	1	0	1	0	1	1	0	0	0	0	1	1	6
hsa-miR-4443	MIMAT0018961	ENTPD1	953	NM_001776	1	0	1	0	1	1	0	0	0	0	1	1	6
hsa-miR-4443	MIMAT0018961	ENTPD1	953	NM_001164181	1	0	1	0	1	1	0	0	0	0	1	1	6
hsa-miR-4443	MIMAT0018961	ENTPD1	953	NM_001164183	1	0	1	0	1	1	0	0	0	0	1	1	6
hsa-miR-4443	MIMAT0018961	ENTPD1	953	NM_001164178	1	0	1	0	1	1	0	0	0	0	1	1	6
hsa-miR-4443	MIMAT0018961	ENTPD1	953	NM_001164182	1	0	1	0	1	1	0	0	0	0	1	1	6
hsa-miR-4443	MIMAT0018961	ENTPD1	953	NM_001098175	1	0	1	0	1	1	0	0	0	0	1	1	6
hsa-miR-4443	MIMAT0018961	ENTPD1	953	NM_001164179	1	0	1	0	1	1	0	0	0	0	1	1	6
hsa-miR-4443	MIMAT0018961	CSF1	1435	NM_000757	1	0	1	0	0	1	0	1	0	0	1	1	6
hsa-miR-4443	MIMAT0018961	CSF1	1435	NM_172211	1	0	1	0	0	1	0	1	0	0	1	1	6
hsa-miR-4443	MIMAT0018961	VCAN	1462	NM_001126336	0	0	1	0	1	1	0	1	0	0	1	1	6
hsa-miR-4443	MIMAT0018961	VCAN	1462	NM_001164098	0	0	1	0	1	1	0	1	0	0	1	1	6
hsa-miR-4443	MIMAT0018961	VCAN	1462	NM_001164097	0	0	1	0	1	1	0	1	0	0	1	1	6
hsa-miR-4443	MIMAT0018961	CUX1	1523	NM_181552	1	0	1	0	0	1	0	1	0	0	1	1	6
hsa-miR-4443	MIMAT0018961	CUX1	1523	NM_001202543	1	0	1	0	0	1	0	1	0	0	1	1	6
hsa-miR-4443	MIMAT0018961	DHCR24	1718	NM_014762	1	0	1	0	0	1	0	1	0	0	1	1	6
hsa-miR-4443	MIMAT0018961	DLG3	1741	NM_021120	1	0	1	0	0	1	0	1	0	0	1	1	6
hsa-miR-4443	MIMAT0018961	DLG3	1741	NM_001166278	1	0	1	0	0	1	0	1	0	0	1	1	6
hsa-miR-4443	MIMAT0018961	DLG3	1741	NM_020730	1	0	1	0	0	1	0	1	0	0	1	1	6
hsa-miR-4443	MIMAT0018961	E2F3	1871	NM_001243076	1	0	1	0	0	1	0	1	0	0	1	1	6
hsa-miR-4443	MIMAT0018961	ERBB4	2066	NM_001042599	1	0	1	0	1	1	0	0	0	0	1	1	6
hsa-miR-4443	MIMAT0018961	ERBB4	2066	NM_005235	1	0	1	0	1	1	0	0	0	0	1	1	6
hsa-miR-4443	MIMAT0018961	F2RL2	2151	NM_004101	1	0	1	0	1	1	0	0	0	0	1	1	6
hsa-miR-4443	MIMAT0018961	FHL3	2275	NM_001243878	1	0	1	0	0	1	0	1	0	0	1	1	6
hsa-miR-4443	MIMAT0018961	GGCX	2677	NM_000821	1	0	1	0	1	0	0	1	0	0	1	1	6
hsa-miR-4443	MIMAT0018961	GGCX	2677	NM_001142269	1	0	1	0	1	0	0	1	0	0	1	1	6
hsa-miR-4443	MIMAT0018961	GJB2	2706	NM_004004	1	0	1	0	1	1	0	0	0	0	1	1	6
hsa-miR-4443	MIMAT0018961	GUCY1A2	2977	NM_000855	1	0	1	0	0	1	0	1	0	0	1	1	6
hsa-miR-4443	MIMAT0018961	IGFBP5	3488	NM_000599	1	0	1	0	0	1	0	1	0	0	1	1	6
hsa-miR-4443	MIMAT0018961	IL1RN	3557	NM_173842	1	0	1	0	1	1	0	0	0	0	1	1	6
hsa-miR-4443	MIMAT0018961	IL1RN	3557	NM_000577	1	0	1	0	1	1	0	0	0	0	1	1	6
hsa-miR-4443	MIMAT0018961	IL1RN	3557	NM_173841	1	0	1	0	1	1	0	0	0	0	1	1	6
hsa-miR-4443	MIMAT0018961	IL1RN	3557	NM_173843	1	0	1	0	1	1	0	0	0	0	1	1	6
hsa-miR-4443	MIMAT0018961	KCNQ1	3784	NM_000218	1	0	1	0	0	1	0	1	0	0	1	1	6
hsa-miR-4443	MIMAT0018961	AFF3	3899	NM_001025108	1	0	1	0	1	1	0	0	0	0	1	1	6
hsa-miR-4443	MIMAT0018961	AFF3	3899	NM_002285	1	0	1	0	1	1	0	0	0	0	1	1	6
hsa-miR-4443	MIMAT0018961	LETM1	3954	NM_012318	1	0	1	0	1	1	0	0	0	0	1	1	6
hsa-miR-4443	MIMAT0018961	LMX1B	4010	NM_002316	1	0	1	0	0	1	0	1	0	0	1	1	6
hsa-miR-4443	MIMAT0018961	LMX1B	4010	NM_001174147	1	0	1	0	0	1	0	1	0	0	1	1	6
hsa-miR-4443	MIMAT0018961	MCAM	4162	NM_006500	1	0	1	0	0	1	0	1	0	0	1	1	6
hsa-miR-4443	MIMAT0018961	ADAM11	4185	NM_002390	1	0	1	0	0	1	0	1	0	0	1	1	6
hsa-miR-4443	MIMAT0018961	MEF2D	4209	NM_005920	1	0	1	0	0	1	0	1	0	0	1	1	6
hsa-miR-4443	MIMAT0018961	MEP1A	4224	NM_005588	1	0	1	0	0	1	0	1	0	0	1	1	6
hsa-miR-4443	MIMAT0018961	MITF	4286	NM_198178	1	0	1	0	1	1	0	0	0	0	1	1	6
hsa-miR-4443	MIMAT0018961	MITF	4286	NM_198158	1	0	1	0	1	1	0	0	0	0	1	1	6
hsa-miR-4443	MIMAT0018961	MITF	4286	NM_000248	1	0	1	0	1	1	0	0	0	0	1	1	6
hsa-miR-4443	MIMAT0018961	MITF	4286	NM_198177	1	0	1	0	1	1	0	0	0	0	1	1	6
hsa-miR-4443	MIMAT0018961	MITF	4286	NM_006722	1	0	1	0	1	1	0	0	0	0	1	1	6
hsa-miR-4443	MIMAT0018961	MITF	4286	NM_001184967	1	0	1	0	1	1	0	0	0	0	1	1	6
hsa-miR-4443	MIMAT0018961	ATXN3	4287	NM_001164782	1	0	1	0	0	1	0	1	0	0	1	1	6
hsa-miR-4443	MIMAT0018961	ATXN3	4287	NM_001164777	1	0	1	0	0	1	0	1	0	0	1	1	6
hsa-miR-4443	MIMAT0018961	ATXN3	4287	NM_001164774	1	0	1	0	0	1	0	1	0	0	1	1	6
hsa-miR-4443	MIMAT0018961	ATXN3	4287	NM_001164776	1	0	1	0	0	1	0	1	0	0	1	1	6
hsa-miR-4443	MIMAT0018961	ATXN3	4287	NM_001164778	1	0	1	0	0	1	0	1	0	0	1	1	6
hsa-miR-4443	MIMAT0018961	ATXN3	4287	NM_001164779	1	0	1	0	0	1	0	1	0	0	1	1	6
hsa-miR-4443	MIMAT0018961	ATXN3	4287	NM_001164780	1	0	1	0	0	1	0	1	0	0	1	1	6
hsa-miR-4443	MIMAT0018961	ATXN3	4287	NM_001164781	1	0	1	0	0	1	0	1	0	0	1	1	6
hsa-miR-4443	MIMAT0018961	ATXN3	4287	NM_030660	1	0	1	0	0	1	0	1	0	0	1	1	6
hsa-miR-4443	MIMAT0018961	ATXN3	4287	NM_001127697	1	0	1	0	0	1	0	1	0	0	1	1	6
hsa-miR-4443	MIMAT0018961	ATXN3	4287	NM_001127696	1	0	1	0	0	1	0	1	0	0	1	1	6
hsa-miR-4443	MIMAT0018961	MOBP	4336	NM_182935	1	0	1	0	0	1	0	1	0	0	1	1	6
hsa-miR-4443	MIMAT0018961	NEDD9	4739	NM_182966	1	0	1	0	1	1	0	0	0	0	1	1	6
hsa-miR-4443	MIMAT0018961	NF2	4771	NM_181825	1	0	1	0	0	1	0	1	0	0	1	1	6
hsa-miR-4443	MIMAT0018961	NFIA	4774	NM_001145512	1	0	1	0	0	1	0	1	0	0	1	1	6
hsa-miR-4443	MIMAT0018961	NFIA	4774	NM_001145511	1	0	1	0	0	1	0	1	0	0	1	1	6
hsa-miR-4443	MIMAT0018961	NFIA	4774	NM_005595	1	0	1	0	0	1	0	1	0	0	1	1	6
hsa-miR-4443	MIMAT0018961	NFIX	4784	NM_001271044	1	0	1	0	0	1	0	1	0	0	1	1	6
hsa-miR-4443	MIMAT0018961	NFIX	4784	NM_002501	1	0	1	0	0	1	0	1	0	0	1	1	6
hsa-miR-4443	MIMAT0018961	NMT1	4836	NM_021079	1	0	1	0	0	1	0	1	0	0	1	1	6
hsa-miR-4443	MIMAT0018961	NONO	4841	NM_001145410	1	0	1	0	0	1	0	1	0	0	1	1	6
hsa-miR-4443	MIMAT0018961	NONO	4841	NM_001145409	1	0	1	0	0	1	0	1	0	0	1	1	6
hsa-miR-4443	MIMAT0018961	NONO	4841	NM_007363	1	0	1	0	0	1	0	1	0	0	1	1	6
hsa-miR-4443	MIMAT0018961	NRL	4901	NM_006177	1	0	1	0	0	1	0	1	0	0	1	1	6
hsa-miR-4443	MIMAT0018961	NT5E	4907	NM_002526	1	0	1	0	1	1	0	0	0	0	1	1	6
hsa-miR-4443	MIMAT0018961	NT5E	4907	NM_001204813	1	0	1	0	1	1	0	0	0	0	1	1	6
hsa-miR-4443	MIMAT0018961	NTRK3	4916	NM_001007156	1	0	1	0	1	1	0	0	0	0	1	1	6
hsa-miR-4443	MIMAT0018961	PBX1	5087	NM_001204961	1	0	1	0	0	1	0	1	0	0	1	1	6
hsa-miR-4443	MIMAT0018961	PBX1	5087	NM_002585	1	0	1	0	0	1	0	1	0	0	1	1	6
hsa-miR-4443	MIMAT0018961	PCDH7	5099	NM_032457	1	0	1	0	0	1	0	1	0	0	1	1	6
hsa-miR-4443	MIMAT0018961	PCDH7	5099	NM_001173523	1	0	1	0	0	1	0	1	0	0	1	1	6
hsa-miR-4443	MIMAT0018961	PCK1	5105	NM_002591	1	0	1	0	1	1	0	0	0	0	1	1	6
hsa-miR-4443	MIMAT0018961	PDE1B	5153	NM_001165975	1	0	1	0	1	1	0	0	0	0	1	1	6
hsa-miR-4443	MIMAT0018961	PHKG2	5261	NM_000294	1	0	1	0	0	1	0	1	0	0	1	1	6
hsa-miR-4443	MIMAT0018961	PIK3C2B	5287	NM_002646	1	0	1	0	0	1	0	1	0	0	1	1	6
hsa-miR-4443	MIMAT0018961	PLEC	5339	NM_201381	1	0	1	0	0	1	0	1	0	0	1	1	6
hsa-miR-4443	MIMAT0018961	PLEC	5339	NM_201378	1	0	1	0	0	1	0	1	0	0	1	1	6
hsa-miR-4443	MIMAT0018961	PLEC	5339	NM_201383	1	0	1	0	0	1	0	1	0	0	1	1	6
hsa-miR-4443	MIMAT0018961	PLEC	5339	NM_201382	1	0	1	0	0	1	0	1	0	0	1	1	6
hsa-miR-4443	MIMAT0018961	PLEC	5339	NM_201379	1	0	1	0	0	1	0	1	0	0	1	1	6
hsa-miR-4443	MIMAT0018961	PLEC	5339	NM_201384	1	0	1	0	0	1	0	1	0	0	1	1	6
hsa-miR-4443	MIMAT0018961	PLEC	5339	NM_000445	1	0	1	0	0	1	0	1	0	0	1	1	6
hsa-miR-4443	MIMAT0018961	PMP22	5376	NM_153322	1	0	1	0	0	1	0	1	0	0	1	1	6
hsa-miR-4443	MIMAT0018961	PMP22	5376	NM_153321	1	0	1	0	0	1	0	1	0	0	1	1	6
hsa-miR-4443	MIMAT0018961	PPM1A	5494	NM_177952	1	0	1	0	0	1	0	1	0	0	1	1	6
hsa-miR-4443	MIMAT0018961	PPM1A	5494	NM_021003	1	0	1	0	0	1	0	1	0	0	1	1	6
hsa-miR-4443	MIMAT0018961	PPP2R3A	5523	NM_001190447	1	0	1	0	1	1	0	0	0	0	1	1	6
hsa-miR-4443	MIMAT0018961	PPP2R3A	5523	NM_181897	1	0	1	0	1	1	0	0	0	0	1	1	6
hsa-miR-4443	MIMAT0018961	PRKAA2	5563	NM_006252	1	0	1	0	1	1	0	0	0	0	1	1	6
hsa-miR-4443	MIMAT0018961	MAPK1	5594	NM_002745	1	0	1	0	0	1	0	1	0	0	1	1	6
hsa-miR-4443	MIMAT0018961	PRKX	5613	NM_005044	1	0	1	0	0	1	0	1	0	0	1	1	6
hsa-miR-4443	MIMAT0018961	PRLR	5618	NM_001204314	1	0	1	0	1	1	0	0	0	0	1	1	6
hsa-miR-4443	MIMAT0018961	PSKH1	5681	NM_006742	1	0	1	0	0	1	0	1	0	0	1	1	6
hsa-miR-4443	MIMAT0018961	RARB	5915	NM_016152	1	0	1	0	1	1	0	0	0	0	1	1	6
hsa-miR-4443	MIMAT0018961	BRD2	6046	NM_001199456	1	0	1	0	0	1	0	1	0	0	1	1	6
hsa-miR-4443	MIMAT0018961	RPL28	6158	NM_001136134	1	0	1	0	0	1	0	1	0	0	1	1	6
hsa-miR-4443	MIMAT0018961	SLC8A1	6546	NM_001112801	1	0	1	0	0	1	0	1	0	0	1	1	6
hsa-miR-4443	MIMAT0018961	SLC8A1	6546	NM_001252624	1	0	1	0	0	1	0	1	0	0	1	1	6
hsa-miR-4443	MIMAT0018961	SLC8A1	6546	NM_001112802	1	0	1	0	0	1	0	1	0	0	1	1	6
hsa-miR-4443	MIMAT0018961	SLC8A1	6546	NM_001112800	1	0	1	0	0	1	0	1	0	0	1	1	6
hsa-miR-4443	MIMAT0018961	SLC8A1	6546	NM_021097	1	0	1	0	0	1	0	1	0	0	1	1	6
hsa-miR-4443	MIMAT0018961	SMO	6608	NM_005631	1	0	1	0	1	1	0	0	0	0	1	1	6
hsa-miR-4443	MIMAT0018961	SRF	6722	NM_003131	1	0	1	0	0	1	0	1	0	0	1	1	6
hsa-miR-4443	MIMAT0018961	STX4	6810	NM_004604	1	0	1	0	0	1	0	1	0	0	1	1	6
hsa-miR-4443	MIMAT0018961	TBL1X	6907	NM_001139467	1	0	1	0	0	1	0	1	0	0	1	1	6
hsa-miR-4443	MIMAT0018961	TBL1X	6907	NM_001139468	1	0	1	0	0	1	0	1	0	0	1	1	6
hsa-miR-4443	MIMAT0018961	TBL1X	6907	NM_001139466	1	0	1	0	0	1	0	1	0	0	1	1	6
hsa-miR-4443	MIMAT0018961	TEAD3	7005	NM_003214	1	0	1	0	0	1	0	1	0	0	1	1	6
hsa-miR-4443	MIMAT0018961	TFAP2B	7021	NM_003221	1	0	1	0	0	1	0	1	0	0	1	1	6
hsa-miR-4443	MIMAT0018961	TFRC	7037	NM_001128148	1	0	1	0	1	1	0	0	0	0	1	1	6
hsa-miR-4443	MIMAT0018961	TNS1	7145	NM_022648	1	0	1	0	1	1	0	0	0	0	1	1	6
hsa-miR-4443	MIMAT0018961	ZNF70	7621	NM_021916	1	0	1	0	0	1	0	1	0	0	1	1	6
hsa-miR-4443	MIMAT0018961	LUZP1	7798	NM_001142546	1	0	1	0	0	1	0	1	0	0	1	1	6
hsa-miR-4443	MIMAT0018961	LUZP1	7798	NM_033631	1	0	1	0	0	1	0	1	0	0	1	1	6
hsa-miR-4443	MIMAT0018961	NCOA4	8031	NM_005437	1	0	1	0	1	1	0	0	0	0	1	1	6
hsa-miR-4443	MIMAT0018961	NCOA4	8031	NM_001145263	1	0	1	0	1	1	0	0	0	0	1	1	6
hsa-miR-4443	MIMAT0018961	NCOA4	8031	NM_001145262	1	0	1	0	1	1	0	0	0	0	1	1	6
hsa-miR-4443	MIMAT0018961	NCOA4	8031	NM_001145261	1	0	1	0	1	1	0	0	0	0	1	1	6
hsa-miR-4443	MIMAT0018961	SMC1A	8243	NM_006306	1	0	1	0	1	1	0	0	0	0	1	1	6
hsa-miR-4443	MIMAT0018961	CNTNAP1	8506	NM_003632	1	0	1	0	0	1	0	1	0	0	1	1	6
hsa-miR-4443	MIMAT0018961	KLF7	8609	NM_001270944	1	0	1	0	0	1	0	1	0	0	1	1	6
hsa-miR-4443	MIMAT0018961	KLF7	8609	NM_001270943	1	0	1	0	0	1	0	1	0	0	1	1	6
hsa-miR-4443	MIMAT0018961	KLF7	8609	NM_001270942	1	0	1	0	0	1	0	1	0	0	1	1	6
hsa-miR-4443	MIMAT0018961	EIF4G3	8672	NM_001198803	1	0	1	0	1	1	0	0	0	0	1	1	6
hsa-miR-4443	MIMAT0018961	PRY	9081	NM_004676	1	0	1	0	1	1	0	0	0	0	1	1	6
hsa-miR-4443	MIMAT0018961	USP2	9099	NM_001243759	1	0	1	0	0	1	0	1	0	0	1	1	6
hsa-miR-4443	MIMAT0018961	USP2	9099	NM_171997	1	0	1	0	0	1	0	1	0	0	1	1	6
hsa-miR-4443	MIMAT0018961	USP2	9099	NM_004205	1	0	1	0	0	1	0	1	0	0	1	1	6
hsa-miR-4443	MIMAT0018961	MED20	9477	NM_004275	1	0	1	0	1	1	0	0	0	0	1	1	6
hsa-miR-4443	MIMAT0018961	CREB5	9586	NM_182898	1	0	1	0	0	1	0	1	0	0	1	1	6
hsa-miR-4443	MIMAT0018961	CREB5	9586	NM_001011666	1	0	1	0	0	1	0	1	0	0	1	1	6
hsa-miR-4443	MIMAT0018961	CREB5	9586	NM_182899	1	0	1	0	0	1	0	1	0	0	1	1	6
hsa-miR-4443	MIMAT0018961	CREB5	9586	NM_004904	1	0	1	0	0	1	0	1	0	0	1	1	6
hsa-miR-4443	MIMAT0018961	N4BP1	9683	NM_153029	1	0	1	0	0	1	0	1	0	0	1	1	6
hsa-miR-4443	MIMAT0018961	SNPH	9751	NM_014723	1	0	1	0	0	1	0	1	0	0	1	1	6
hsa-miR-4443	MIMAT0018961	GAB2	9846	NM_012296	1	0	1	0	0	1	0	1	0	0	1	1	6
hsa-miR-4443	MIMAT0018961	MFAP3L	9848	NM_001009554	1	0	1	0	1	1	0	0	0	0	1	1	6
hsa-miR-4443	MIMAT0018961	MFAP3L	9848	NM_021647	1	0	1	0	1	1	0	0	0	0	1	1	6
hsa-miR-4443	MIMAT0018961	RUSC2	9853	NM_014806	1	0	1	0	0	1	0	1	0	0	1	1	6
hsa-miR-4443	MIMAT0018961	EXOG	9941	NM_001145464	1	0	1	0	1	1	0	0	0	0	1	1	6
hsa-miR-4443	MIMAT0018961	WDR1	9948	NM_005112	1	0	1	0	1	1	0	0	0	0	1	1	6
hsa-miR-4443	MIMAT0018961	SH2D3C	10044	NM_001142531	1	0	1	0	0	1	0	1	0	0	1	1	6
hsa-miR-4443	MIMAT0018961	SH2D3C	10044	NM_001142534	1	0	1	0	0	1	0	1	0	0	1	1	6
hsa-miR-4443	MIMAT0018961	SH2D3C	10044	NM_005489	1	0	1	0	0	1	0	1	0	0	1	1	6
hsa-miR-4443	MIMAT0018961	SH2D3C	10044	NM_001142533	1	0	1	0	0	1	0	1	0	0	1	1	6
hsa-miR-4443	MIMAT0018961	SH2D3C	10044	NM_001142532	1	0	1	0	0	1	0	1	0	0	1	1	6
hsa-miR-4443	MIMAT0018961	SH2D3C	10044	NM_001252334	1	0	1	0	0	1	0	1	0	0	1	1	6
hsa-miR-4443	MIMAT0018961	WASF2	10163	NM_001201404	1	0	1	0	0	1	0	1	0	0	1	1	6
hsa-miR-4443	MIMAT0018961	SIRPB1	10326	NM_001083910	1	0	1	0	1	1	0	0	0	0	1	1	6
hsa-miR-4443	MIMAT0018961	CLEC4M	10332	NM_001144908	1	0	1	0	1	1	0	0	0	0	1	1	6
hsa-miR-4443	MIMAT0018961	CLEC4M	10332	NM_001144911	1	0	1	0	1	1	0	0	0	0	1	1	6
hsa-miR-4443	MIMAT0018961	NOD1	10392	NM_006092	1	0	1	0	0	1	0	1	0	0	1	1	6
hsa-miR-4443	MIMAT0018961	ERLIN2	11160	NM_007175	1	0	1	0	0	1	0	1	0	0	1	1	6
hsa-miR-4443	MIMAT0018961	NUDT4	11163	NM_019094	1	0	1	0	0	1	0	1	0	0	1	1	6
hsa-miR-4443	MIMAT0018961	EPN2	22905	NM_001102664	1	0	1	0	0	1	0	1	0	0	1	1	6
hsa-miR-4443	MIMAT0018961	EPN2	22905	NM_148921	1	0	1	0	0	1	0	1	0	0	1	1	6
hsa-miR-4443	MIMAT0018961	EPN2	22905	NM_014964	1	0	1	0	0	1	0	1	0	0	1	1	6
hsa-miR-4443	MIMAT0018961	KDM2A	22992	NM_001256405	1	0	1	0	0	1	0	1	0	0	1	1	6
hsa-miR-4443	MIMAT0018961	ERC1	23085	NM_178040	1	0	1	0	1	1	0	0	0	0	1	1	6
hsa-miR-4443	MIMAT0018961	ERC1	23085	NM_178039	1	0	1	0	1	1	0	0	0	0	1	1	6
hsa-miR-4443	MIMAT0018961	SIPA1L3	23094	NM_015073	1	0	1	0	1	1	0	0	0	0	1	1	6
hsa-miR-4443	MIMAT0018961	KIF1B	23095	NM_015074	1	0	1	0	1	1	0	0	0	0	1	1	6
hsa-miR-4443	MIMAT0018961	NFASC	23114	NM_001160331	0	0	1	0	1	1	0	1	0	0	1	1	6
hsa-miR-4443	MIMAT0018961	NFASC	23114	NM_015090	0	0	1	0	1	1	0	1	0	0	1	1	6
hsa-miR-4443	MIMAT0018961	NFASC	23114	NM_001160332	0	0	1	0	1	1	0	1	0	0	1	1	6
hsa-miR-4443	MIMAT0018961	NFASC	23114	NM_001005388	0	0	1	0	1	1	0	1	0	0	1	1	6
hsa-miR-4443	MIMAT0018961	EXOC7	23265	NM_001145297	1	0	1	0	0	1	0	1	0	0	1	1	6
hsa-miR-4443	MIMAT0018961	EXOC7	23265	NM_015219	1	0	1	0	0	1	0	1	0	0	1	1	6
hsa-miR-4443	MIMAT0018961	EXOC7	23265	NM_001145298	1	0	1	0	0	1	0	1	0	0	1	1	6
hsa-miR-4443	MIMAT0018961	EXOC7	23265	NM_001013839	1	0	1	0	0	1	0	1	0	0	1	1	6
hsa-miR-4443	MIMAT0018961	EXOC7	23265	NM_001145299	1	0	1	0	0	1	0	1	0	0	1	1	6
hsa-miR-4443	MIMAT0018961	ESYT1	23344	NM_001184796	1	0	1	0	1	1	0	0	0	0	1	1	6
hsa-miR-4443	MIMAT0018961	ESYT1	23344	NM_015292	1	0	1	0	1	1	0	0	0	0	1	1	6
hsa-miR-4443	MIMAT0018961	KIAA1045	23349	NM_015297	1	0	1	0	0	1	0	1	0	0	1	1	6
hsa-miR-4443	MIMAT0018961	KCTD2	23510	NM_015353	1	0	1	0	1	1	0	0	0	0	1	1	6
hsa-miR-4443	MIMAT0018961	RBFOX2	23543	NM_014309	1	0	1	0	0	1	0	1	0	0	1	1	6
hsa-miR-4443	MIMAT0018961	RBFOX2	23543	NM_001082579	1	0	1	0	0	1	0	1	0	0	1	1	6
hsa-miR-4443	MIMAT0018961	RBFOX2	23543	NM_001082577	1	0	1	0	0	1	0	1	0	0	1	1	6
hsa-miR-4443	MIMAT0018961	RBFOX2	23543	NM_001082578	1	0	1	0	0	1	0	1	0	0	1	1	6
hsa-miR-4443	MIMAT0018961	RBFOX2	23543	NM_001082576	1	0	1	0	0	1	0	1	0	0	1	1	6
hsa-miR-4443	MIMAT0018961	RBFOX2	23543	NM_001031695	1	0	1	0	0	1	0	1	0	0	1	1	6
hsa-miR-4443	MIMAT0018961	PATZ1	23598	NM_032050	1	0	1	0	1	1	0	0	0	0	1	1	6
hsa-miR-4443	MIMAT0018961	TANC2	26115	NM_025185	1	0	1	0	0	1	0	1	0	0	1	1	6
hsa-miR-4443	MIMAT0018961	OR11A1	26531	NM_013937	1	0	1	0	1	1	0	0	0	0	1	1	6
hsa-miR-4443	MIMAT0018961	STK36	27148	NM_001243313	1	0	1	0	0	1	0	1	0	0	1	1	6
hsa-miR-4443	MIMAT0018961	KLHL20	27252	NM_014458	1	0	1	0	1	1	0	0	0	0	1	1	6
hsa-miR-4443	MIMAT0018961	CD274	29126	NM_014143	1	0	1	0	1	1	0	0	0	0	1	1	6
hsa-miR-4443	MIMAT0018961	KCNIP1	30820	NM_001034838	1	0	1	0	0	1	0	1	0	0	1	1	6
hsa-miR-4443	MIMAT0018961	KCNIP1	30820	NM_014592	1	0	1	0	0	1	0	1	0	0	1	1	6
hsa-miR-4443	MIMAT0018961	KCNIP1	30820	NM_001034837	1	0	1	0	0	1	0	1	0	0	1	1	6
hsa-miR-4443	MIMAT0018961	YBX2	51087	NM_015982	0	0	1	0	1	1	0	1	0	0	1	1	6
hsa-miR-4443	MIMAT0018961	DBR1	51163	NM_016216	1	0	1	0	1	1	0	0	0	0	1	1	6
hsa-miR-4443	MIMAT0018961	CLDN18	51208	NM_001002026	1	0	1	0	1	1	0	0	0	0	1	1	6
hsa-miR-4443	MIMAT0018961	ARL17A	51326	NM_001113738	1	0	1	0	1	1	0	0	0	0	1	1	6
hsa-miR-4443	MIMAT0018961	PPME1	51400	NM_016147	0	0	1	0	1	1	0	1	0	0	1	1	6
hsa-miR-4443	MIMAT0018961	BCL11A	53335	NM_138559	1	0	1	0	0	1	0	1	0	0	1	1	6
hsa-miR-4443	MIMAT0018961	BCL11A	53335	NM_018014	1	0	1	0	0	1	0	1	0	0	1	1	6
hsa-miR-4443	MIMAT0018961	MRPS21	54460	NM_018997	1	0	1	0	1	1	0	0	0	0	1	1	6
hsa-miR-4443	MIMAT0018961	MRPS21	54460	NM_031901	1	0	1	0	1	1	0	0	0	0	1	1	6
hsa-miR-4443	MIMAT0018961	QRICH1	54870	NM_198880	0	0	1	0	1	1	0	1	0	0	1	1	6
hsa-miR-4443	MIMAT0018961	QRICH1	54870	NM_017730	0	0	1	0	1	1	0	1	0	0	1	1	6
hsa-miR-4443	MIMAT0018961	TTC38	55020	NM_017931	1	0	1	0	1	1	0	0	0	0	1	1	6
hsa-miR-4443	MIMAT0018961	SLC6A15	55117	NM_018057	1	0	1	0	1	1	0	0	0	0	1	1	6
hsa-miR-4443	MIMAT0018961	SLC25A36	55186	NM_018155	1	0	1	0	1	1	0	0	0	0	1	1	6
hsa-miR-4443	MIMAT0018961	SLC25A36	55186	NM_001104647	1	0	1	0	1	1	0	0	0	0	1	1	6
hsa-miR-4443	MIMAT0018961	SETD5	55209	NM_001080517	1	0	1	0	1	1	0	0	0	0	1	1	6
hsa-miR-4443	MIMAT0018961	TMEM100	55273	NM_018286	1	0	1	0	1	1	0	0	0	0	1	1	6
hsa-miR-4443	MIMAT0018961	AMBRA1	55626	NM_017749	1	0	1	0	1	1	0	0	0	0	1	1	6
hsa-miR-4443	MIMAT0018961	HHAT	55733	NM_001170564	1	0	1	0	0	1	0	1	0	0	1	1	6
hsa-miR-4443	MIMAT0018961	HHAT	55733	NM_001170588	1	0	1	0	0	1	0	1	0	0	1	1	6
hsa-miR-4443	MIMAT0018961	HHAT	55733	NM_001170587	1	0	1	0	0	1	0	1	0	0	1	1	6
hsa-miR-4443	MIMAT0018961	HHAT	55733	NM_001122834	1	0	1	0	0	1	0	1	0	0	1	1	6
hsa-miR-4443	MIMAT0018961	HHAT	55733	NM_001170580	1	0	1	0	0	1	0	1	0	0	1	1	6
hsa-miR-4443	MIMAT0018961	RCOR3	55758	NM_001136224	0	0	1	0	1	1	0	1	0	0	1	1	6
hsa-miR-4443	MIMAT0018961	RCOR3	55758	NM_018254	0	0	1	0	1	1	0	1	0	0	1	1	6
hsa-miR-4443	MIMAT0018961	NRIP3	56675	NM_020645	1	0	1	0	1	1	0	0	0	0	1	1	6
hsa-miR-4443	MIMAT0018961	MEIS3	56917	NM_001009813	1	0	1	0	0	1	0	1	0	0	1	1	6
hsa-miR-4443	MIMAT0018961	ATXN7L3	56970	NM_001098833	1	0	1	0	0	1	0	1	0	0	1	1	6
hsa-miR-4443	MIMAT0018961	ATXN7L3	56970	NM_020218	1	0	1	0	0	1	0	1	0	0	1	1	6
hsa-miR-4443	MIMAT0018961	TULP4	56995	NM_001007466	1	0	1	0	0	1	0	1	0	0	1	1	6
hsa-miR-4443	MIMAT0018961	TULP4	56995	NM_020245	1	0	1	0	0	1	0	1	0	0	1	1	6
hsa-miR-4443	MIMAT0018961	ZMIZ1	57178	NM_020338	1	0	1	0	0	1	0	1	0	0	1	1	6
hsa-miR-4443	MIMAT0018961	ARHGAP31	57514	NM_020754	1	0	1	0	1	1	0	0	0	0	1	1	6
hsa-miR-4443	MIMAT0018961	ZNF398	57541	NM_020781	1	0	1	0	1	1	0	0	0	0	1	1	6
hsa-miR-4443	MIMAT0018961	ZNF398	57541	NM_170686	1	0	1	0	1	1	0	0	0	0	1	1	6
hsa-miR-4443	MIMAT0018961	IFT80	57560	NM_001190242	1	0	1	0	1	1	0	0	0	0	1	1	6
hsa-miR-4443	MIMAT0018961	IFT80	57560	NM_020800	1	0	1	0	1	1	0	0	0	0	1	1	6
hsa-miR-4443	MIMAT0018961	IFT80	57560	NM_001190241	1	0	1	0	1	1	0	0	0	0	1	1	6
hsa-miR-4443	MIMAT0018961	CREBZF	58487	NM_001039618	1	0	1	0	1	0	0	1	0	0	1	1	6
hsa-miR-4443	MIMAT0018961	CELF5	60680	NM_001172673	1	0	1	0	0	1	0	1	0	0	1	1	6
hsa-miR-4443	MIMAT0018961	HIF3A	64344	NM_022462	1	0	1	0	1	1	0	0	0	0	1	1	6
hsa-miR-4443	MIMAT0018961	HIF3A	64344	NM_152795	1	0	1	0	1	1	0	0	0	0	1	1	6
hsa-miR-4443	MIMAT0018961	HIF3A	64344	NM_152794	1	0	1	0	1	1	0	0	0	0	1	1	6
hsa-miR-4443	MIMAT0018961	CRELD1	78987	NM_001077415	1	0	1	0	1	1	0	0	0	0	1	1	6
hsa-miR-4443	MIMAT0018961	CRELD1	78987	NM_001031717	1	0	1	0	1	1	0	0	0	0	1	1	6
hsa-miR-4443	MIMAT0018961	KCTD15	79047	NM_001129995	1	0	1	0	1	1	0	0	0	0	1	1	6
hsa-miR-4443	MIMAT0018961	KCTD15	79047	NM_001129994	1	0	1	0	1	1	0	0	0	0	1	1	6
hsa-miR-4443	MIMAT0018961	PRRG3	79057	NM_024082	1	0	1	0	0	1	0	1	0	0	1	1	6
hsa-miR-4443	MIMAT0018961	C22orf46	79640	NM_001142964	1	0	1	0	1	1	0	0	0	0	1	1	6
hsa-miR-4443	MIMAT0018961	USB1	79650	NM_001195302	1	0	1	0	0	1	0	1	0	0	1	1	6
hsa-miR-4443	MIMAT0018961	USB1	79650	NM_024598	1	0	1	0	0	1	0	1	0	0	1	1	6
hsa-miR-4443	MIMAT0018961	WLS	79971	NM_001193334	1	0	1	0	1	1	0	0	0	0	1	1	6
hsa-miR-4443	MIMAT0018961	NDEL1	81565	NM_030808	1	0	1	0	0	1	0	1	0	0	1	1	6
hsa-miR-4443	MIMAT0018961	NDEL1	81565	NM_001025579	1	0	1	0	0	1	0	1	0	0	1	1	6
hsa-miR-4443	MIMAT0018961	ANP32E	81611	NM_001136479	0	0	1	0	1	1	0	1	0	0	1	1	6
hsa-miR-4443	MIMAT0018961	ANP32E	81611	NM_001136478	0	0	1	0	1	1	0	1	0	0	1	1	6
hsa-miR-4443	MIMAT0018961	ANP32E	81611	NM_030920	0	0	1	0	1	1	0	1	0	0	1	1	6
hsa-miR-4443	MIMAT0018961	AIF1L	83543	NM_001185096	1	0	1	0	0	1	0	1	0	0	1	1	6
hsa-miR-4443	MIMAT0018961	AIF1L	83543	NM_031426	1	0	1	0	0	1	0	1	0	0	1	1	6
hsa-miR-4443	MIMAT0018961	TMUB1	83590	NM_031434	1	0	1	0	1	1	0	0	0	0	1	1	6
hsa-miR-4443	MIMAT0018961	TMUB1	83590	NM_001136044	1	0	1	0	1	1	0	0	0	0	1	1	6
hsa-miR-4443	MIMAT0018961	CALN1	83698	NM_001017440	1	0	1	0	0	1	0	1	0	0	1	1	6
hsa-miR-4443	MIMAT0018961	CALN1	83698	NM_031468	1	0	1	0	0	1	0	1	0	0	1	1	6
hsa-miR-4443	MIMAT0018961	KRTAP4-12	83755	NM_031854	1	0	1	0	1	1	0	0	0	0	1	1	6
hsa-miR-4443	MIMAT0018961	RASSF4	83937	NM_032023	1	0	1	0	0	1	0	1	0	0	1	1	6
hsa-miR-4443	MIMAT0018961	IMMP2L	83943	NM_032549	1	0	1	0	1	1	0	0	0	0	1	1	6
hsa-miR-4443	MIMAT0018961	IMMP2L	83943	NM_001244606	1	0	1	0	1	1	0	0	0	0	1	1	6
hsa-miR-4443	MIMAT0018961	RNASEH2C	84153	NM_032193	1	0	1	0	0	1	0	1	0	0	1	1	6
hsa-miR-4443	MIMAT0018961	NBPF3	84224	NM_001256417	1	0	1	0	0	1	0	1	0	0	1	1	6
hsa-miR-4443	MIMAT0018961	NBPF3	84224	NM_001256416	1	0	1	0	0	1	0	1	0	0	1	1	6
hsa-miR-4443	MIMAT0018961	RAB11FIP4	84440	NM_032932	1	0	1	0	1	1	0	0	0	0	1	1	6
hsa-miR-4443	MIMAT0018961	KIAA1644	85352	NM_001099294	1	0	1	0	0	1	0	1	0	0	1	1	6
hsa-miR-4443	MIMAT0018961	CCDC34	91057	NM_080654	1	0	1	0	1	1	0	0	0	0	1	1	6
hsa-miR-4443	MIMAT0018961	CCDC64	92558	NM_207311	0	0	1	0	1	1	0	1	0	0	1	1	6
hsa-miR-4443	MIMAT0018961	CACNA2D4	93589	NM_172364	1	0	1	0	1	1	0	0	0	0	1	1	6
hsa-miR-4443	MIMAT0018961	SLC46A1	113235	NM_001242366	1	0	1	0	0	1	0	1	0	0	1	1	6
hsa-miR-4443	MIMAT0018961	PARD3B	117583	NM_205863	1	0	1	0	0	1	0	1	0	0	1	1	6
hsa-miR-4443	MIMAT0018961	PARD3B	117583	NM_057177	1	0	1	0	0	1	0	1	0	0	1	1	6
hsa-miR-4443	MIMAT0018961	PARD3B	117583	NM_152526	1	0	1	0	0	1	0	1	0	0	1	1	6
hsa-miR-4443	MIMAT0018961	MOB3A	126308	NM_130807	1	0	1	0	1	1	0	0	0	0	1	1	6
hsa-miR-4443	MIMAT0018961	STK35	140901	NM_080836	1	0	1	0	0	1	0	1	0	0	1	1	6
hsa-miR-4443	MIMAT0018961	CD300LF	146722	NM_139018	1	0	1	0	1	1	0	0	0	0	1	1	6
hsa-miR-4443	MIMAT0018961	MOB3C	148932	NM_145279	1	0	1	0	0	1	0	1	0	0	1	1	6
hsa-miR-4443	MIMAT0018961	RNF38	152006	NM_194329	0	0	1	0	1	1	0	1	0	0	1	1	6
hsa-miR-4443	MIMAT0018961	RNF38	152006	NM_194330	0	0	1	0	1	1	0	1	0	0	1	1	6
hsa-miR-4443	MIMAT0018961	RNF38	152006	NM_022781	0	0	1	0	1	1	0	1	0	0	1	1	6
hsa-miR-4443	MIMAT0018961	RNF38	152006	NM_194332	0	0	1	0	1	1	0	1	0	0	1	1	6
hsa-miR-4443	MIMAT0018961	AMOT	154796	NM_133265	1	0	1	0	0	1	0	1	0	0	1	1	6
hsa-miR-4443	MIMAT0018961	AMOT	154796	NM_001113490	1	0	1	0	0	1	0	1	0	0	1	1	6
hsa-miR-4443	MIMAT0018961	AMOTL1	154810	NM_130847	1	0	1	0	1	1	0	0	0	0	1	1	6
hsa-miR-4443	MIMAT0018961	USP51	158880	NM_201286	1	0	1	0	1	1	0	0	0	0	1	1	6
hsa-miR-4443	MIMAT0018961	ZNF540	163255	NM_152606	1	0	1	0	1	1	0	0	0	0	1	1	6
hsa-miR-4443	MIMAT0018961	ZNF540	163255	NM_001172226	1	0	1	0	1	1	0	0	0	0	1	1	6
hsa-miR-4443	MIMAT0018961	ZNF540	163255	NM_001172225	1	0	1	0	1	1	0	0	0	0	1	1	6
hsa-miR-4443	MIMAT0018961	CITED4	163732	NM_133467	1	0	1	0	0	1	0	1	0	0	1	1	6
hsa-miR-4443	MIMAT0018961	XIRP1	165904	NM_001198621	1	0	1	0	0	1	0	1	0	0	1	1	6
hsa-miR-4443	MIMAT0018961	FAM86A	196483	NM_201400	1	0	1	0	1	1	0	0	0	0	1	1	6
hsa-miR-4443	MIMAT0018961	FAM86A	196483	NM_201598	1	0	1	0	1	1	0	0	0	0	1	1	6
hsa-miR-4443	MIMAT0018961	PIANP	196500	NM_153685	1	0	1	0	0	1	0	1	0	0	1	1	6
hsa-miR-4443	MIMAT0018961	PIANP	196500	NM_001244015	1	0	1	0	0	1	0	1	0	0	1	1	6
hsa-miR-4443	MIMAT0018961	NBPF11	200030	NM_183372	1	0	1	0	0	1	0	1	0	0	1	1	6
hsa-miR-4443	MIMAT0018961	TMEM26	219623	NM_178505	1	0	1	0	1	1	0	0	0	0	1	1	6
hsa-miR-4443	MIMAT0018961	HEPACAM	220296	NM_152722	1	0	1	0	0	1	0	1	0	0	1	1	6
hsa-miR-4443	MIMAT0018961	ATP6V1C2	245973	NM_144583	1	0	1	0	0	1	0	1	0	0	1	1	6
hsa-miR-4443	MIMAT0018961	EBF3	253738	NM_001005463	1	0	1	0	1	1	0	0	0	0	1	1	6
hsa-miR-4443	MIMAT0018961	KSR2	283455	NM_173598	1	0	1	0	1	1	0	0	0	0	1	1	6
hsa-miR-4443	MIMAT0018961	COX18	285521	NM_173827	1	0	1	0	1	1	0	0	0	0	1	1	6
hsa-miR-4443	MIMAT0018961	FRYL	285527	NM_015030	1	0	1	0	1	1	0	0	0	0	1	1	6
hsa-miR-4443	MIMAT0018961	KRT6C	286887	NM_173086	1	0	1	0	1	1	0	0	0	0	1	1	6
hsa-miR-4443	MIMAT0018961	RFESD	317671	NM_001131065	1	0	1	0	1	1	0	0	0	0	1	1	6
hsa-miR-4443	MIMAT0018961	RFESD	317671	NM_001131066	1	0	1	0	1	1	0	0	0	0	1	1	6
hsa-miR-4443	MIMAT0018961	RFESD	317671	NM_173362	1	0	1	0	1	1	0	0	0	0	1	1	6
hsa-miR-4443	MIMAT0018961	SOGA3	387104	NM_001012279	1	0	1	0	0	1	0	1	0	0	1	1	6
hsa-miR-4443	MIMAT0018961	PAIP2B	400961	NM_020459	1	0	1	0	1	1	0	0	0	0	1	1	6
hsa-miR-4443	MIMAT0018961	XKRX	402415	NM_212559	1	0	1	0	0	1	0	1	0	0	1	1	6
hsa-miR-4443	MIMAT0018961	PRY2	442862	NM_001002758	1	0	1	0	1	1	0	0	0	0	1	1	6
hsa-miR-4443	MIMAT0018961	ZFP62	643836	NM_001172638	1	0	1	0	1	1	0	0	0	0	1	1	6
hsa-miR-4443	MIMAT0018961	ZG16	653808	NM_152338	1	0	1	0	1	1	0	0	0	0	1	1	6
hsa-miR-4443	MIMAT0018961	ABCA4	24	NM_000350	0	1	1	0	0	1	0	0	0	0	1	1	5
hsa-miR-4443	MIMAT0018961	ACACA	31	NM_198839	0	1	1	0	0	1	0	0	0	0	1	1	5
hsa-miR-4443	MIMAT0018961	ADD2	119	XM_005264128	1	1	0	0	0	1	0	0	0	0	1	1	5
hsa-miR-4443	MIMAT0018961	ADD2	119	XM_005278321	1	1	0	0	0	1	0	0	0	0	1	1	5
hsa-miR-4443	MIMAT0018961	ADRA2C	152	NM_000683	0	1	1	0	0	1	0	0	0	0	1	1	5
hsa-miR-4443	MIMAT0018961	ADRBK1	156	NM_001619	0	1	1	0	0	1	0	0	0	0	1	1	5
hsa-miR-4443	MIMAT0018961	AK1	203	XM_005251788	0	1	1	0	0	1	0	0	0	0	1	1	5
hsa-miR-4443	MIMAT0018961	AK4	205	NM_001005353	1	1	0	0	0	1	0	0	0	0	1	1	5
hsa-miR-4443	MIMAT0018961	AKT1	207	NM_005163	1	1	0	0	0	1	0	0	0	0	1	1	5
hsa-miR-4443	MIMAT0018961	ALX3	257	NM_006492	1	1	1	0	0	0	0	0	0	0	1	1	5
hsa-miR-4443	MIMAT0018961	APEX1	328	NM_001641	1	1	0	0	0	1	0	0	0	0	1	1	5
hsa-miR-4443	MIMAT0018961	RND3	390	NM_001254738	1	1	0	0	0	1	0	0	0	0	1	1	5
hsa-miR-4443	MIMAT0018961	ARNT	405	NM_001668	1	1	0	0	0	1	0	0	0	0	1	1	5
hsa-miR-4443	MIMAT0018961	C5	727	NM_001735	1	1	0	0	0	1	0	0	0	0	1	1	5
hsa-miR-4443	MIMAT0018961	DAGLA	747	NM_006133	1	1	0	0	0	1	0	1	0	0	1	0	5
hsa-miR-4443	MIMAT0018961	CALCR	799	NM_001164737	1	1	0	0	0	1	0	0	0	0	1	1	5
hsa-miR-4443	MIMAT0018961	CCND3	896	XM_005249463	0	1	1	0	0	1	0	0	0	0	1	1	5
hsa-miR-4443	MIMAT0018961	CD27	939	NM_001242	0	1	1	0	0	1	0	0	0	0	1	1	5
hsa-miR-4443	MIMAT0018961	CD34	947	NM_001773	1	1	0	0	0	1	0	0	0	0	1	1	5
hsa-miR-4443	MIMAT0018961	CDK2	1017	NM_001798	0	1	1	0	0	1	0	0	0	0	1	1	5
hsa-miR-4443	MIMAT0018961	CDR2	1039	NM_001802	0	1	1	0	0	1	0	0	0	0	1	1	5
hsa-miR-4443	MIMAT0018961	CHGA	1113	NM_001275	0	1	1	0	0	1	0	0	0	0	1	1	5
hsa-miR-4443	MIMAT0018961	CLCN4	1183	NM_001830	1	1	0	0	0	1	0	0	0	0	1	1	5
hsa-miR-4443	MIMAT0018961	CCR7	1236	NM_001838	1	1	0	0	0	1	0	0	0	0	1	1	5
hsa-miR-4443	MIMAT0018961	COL4A1	1282	NM_001845	1	1	0	0	0	1	0	0	0	0	1	1	5
hsa-miR-4443	MIMAT0018961	COL4A3	1285	NM_000091	0	1	1	0	0	1	0	0	0	0	1	1	5
hsa-miR-4443	MIMAT0018961	CPN2	1370	NM_001080513	0	1	1	0	0	1	0	0	0	0	1	1	5
hsa-miR-4443	MIMAT0018961	CRY2	1408	NM_021117	0	1	1	0	0	1	0	0	0	0	1	1	5
hsa-miR-4443	MIMAT0018961	MAPK14	1432	NM_001315	0	1	1	0	0	1	0	0	0	0	1	1	5
hsa-miR-4443	MIMAT0018961	MAPK14	1432	NM_139012	0	1	1	0	0	1	0	0	0	0	1	1	5
hsa-miR-4443	MIMAT0018961	CSNK1G2	1455	XM_005259502	1	1	0	0	0	1	0	0	0	0	1	1	5
hsa-miR-4443	MIMAT0018961	CSNK1G3	1456	XM_005271892	0	1	1	0	0	1	0	0	0	0	1	1	5
hsa-miR-4443	MIMAT0018961	CYLD	1540	XM_005255811	0	1	1	0	0	1	0	0	0	0	1	1	5
hsa-miR-4443	MIMAT0018961	DGKG	1608	NM_001346	0	1	1	0	0	1	0	0	0	0	1	1	5
hsa-miR-4443	MIMAT0018961	DDX6	1656	NM_004397	0	1	1	0	0	0	0	1	0	0	1	1	5
hsa-miR-4443	MIMAT0018961	DLAT	1737	NM_001931	1	1	0	0	0	1	0	0	0	0	1	1	5
hsa-miR-4443	MIMAT0018961	DUSP7	1849	NM_001947	0	1	1	0	0	1	0	0	0	0	1	1	5
hsa-miR-4443	MIMAT0018961	E2F1	1869	NM_005225	1	1	0	0	0	1	0	0	0	0	1	1	5
hsa-miR-4443	MIMAT0018961	PHC2	1912	XM_005270569	1	1	0	0	0	1	0	0	0	0	1	1	5
hsa-miR-4443	MIMAT0018961	EIF4EBP1	1978	NM_004095	0	1	1	0	0	1	0	0	0	0	1	1	5
hsa-miR-4443	MIMAT0018961	ELF3	1999	NM_001114309	1	1	0	0	0	1	0	0	0	0	1	1	5
hsa-miR-4443	MIMAT0018961	EMP1	2012	NM_001423	0	1	1	0	0	1	0	0	0	0	1	1	5
hsa-miR-4443	MIMAT0018961	EMP2	2013	NM_001424	0	1	1	0	0	1	0	0	0	0	1	1	5
hsa-miR-4443	MIMAT0018961	EP300	2033	NM_001429	1	1	0	0	0	1	0	0	0	0	1	1	5
hsa-miR-4443	MIMAT0018961	EPB41	2035	XM_005245753	1	1	0	0	0	1	0	0	0	0	1	1	5
hsa-miR-4443	MIMAT0018961	EPHA8	2046	NM_020526	0	1	1	0	0	1	0	0	0	0	1	1	5
hsa-miR-4443	MIMAT0018961	ERG	2078	NM_001243428	0	1	1	0	0	1	0	0	0	0	1	1	5
hsa-miR-4443	MIMAT0018961	EYA3	2140	NM_001990	1	1	0	0	0	1	0	0	0	0	1	1	5
hsa-miR-4443	MIMAT0018961	FBLN1	2192	NM_006486	0	1	1	0	0	1	0	0	0	0	1	1	5
hsa-miR-4443	MIMAT0018961	FECH	2235	NM_001012515	1	1	1	0	0	0	0	0	0	0	1	1	5
hsa-miR-4443	MIMAT0018961	FGD1	2245	NM_004463	0	1	1	0	0	1	0	0	0	0	1	1	5
hsa-miR-4443	MIMAT0018961	FKBP1A	2280	NM_000801	0	1	1	0	0	1	0	0	0	0	1	1	5
hsa-miR-4443	MIMAT0018961	FOXC1	2296	NM_001453	1	1	0	0	0	1	0	0	0	0	1	1	5
hsa-miR-4443	MIMAT0018961	FOXE3	2301	NM_012186	0	1	1	0	0	1	0	0	0	0	1	1	5
hsa-miR-4443	MIMAT0018961	FYB	2533	NM_001465	1	1	0	0	0	1	0	0	0	0	1	1	5
hsa-miR-4443	MIMAT0018961	GCGR	2642	NM_000160	1	1	0	0	0	1	0	0	0	0	1	1	5
hsa-miR-4443	MIMAT0018961	MSTN	2660	NM_005259	1	1	0	0	0	1	0	0	0	0	1	1	5
hsa-miR-4443	MIMAT0018961	GK	2710	NM_001205019	1	1	0	0	0	1	0	0	0	0	1	1	5
hsa-miR-4443	MIMAT0018961	GLP1R	2740	NM_002062	0	1	1	0	0	1	0	0	0	0	1	1	5
hsa-miR-4443	MIMAT0018961	GLS	2744	NM_014905	0	1	1	0	0	1	0	0	0	0	1	1	5
hsa-miR-4443	MIMAT0018961	GNL1	2794	NM_005275	0	1	1	0	0	1	0	0	0	0	1	1	5
hsa-miR-4443	MIMAT0018961	GPR4	2828	NM_005282	0	1	1	0	0	1	0	0	0	0	1	1	5
hsa-miR-4443	MIMAT0018961	GPX5	2880	NM_001509	1	1	0	0	0	1	0	0	0	0	1	1	5
hsa-miR-4443	MIMAT0018961	RAPGEF1	2889	XM_005272185	0	1	1	0	0	1	0	0	0	0	1	1	5
hsa-miR-4443	MIMAT0018961	GRIK3	2899	NM_000831	0	1	1	0	0	1	0	0	0	0	1	1	5
hsa-miR-4443	MIMAT0018961	GRIN2D	2906	NM_000836	1	1	0	0	0	1	0	0	0	0	1	1	5
hsa-miR-4443	MIMAT0018961	ARHGAP35	2909	NM_004491	0	1	1	0	0	1	0	0	0	0	1	1	5
hsa-miR-4443	MIMAT0018961	GTF2A1	2957	NM_001278940	1	1	0	0	0	1	0	0	0	0	1	1	5
hsa-miR-4443	MIMAT0018961	HCLS1	3059	NM_005335	0	1	1	0	0	1	0	0	0	0	1	1	5
hsa-miR-4443	MIMAT0018961	HLF	3131	NM_002126	0	1	1	0	0	1	0	0	0	0	1	1	5
hsa-miR-4443	MIMAT0018961	HLCS	3141	NM_001242784	1	1	0	0	0	1	0	0	0	0	1	1	5
hsa-miR-4443	MIMAT0018961	HOXC6	3223	NM_153693	1	1	0	0	0	1	0	0	0	0	1	1	5
hsa-miR-4443	MIMAT0018961	HOXC10	3226	NM_017409	0	1	1	0	0	1	0	0	0	0	1	1	5
hsa-miR-4443	MIMAT0018961	HOXD3	3232	XM_005246508	0	1	1	0	0	1	0	0	0	0	1	1	5
hsa-miR-4443	MIMAT0018961	HPN	3249	NM_182983	0	1	1	0	0	1	0	0	0	0	1	1	5
hsa-miR-4443	MIMAT0018961	IGF2R	3482	NM_000876	1	1	0	0	0	1	0	0	0	0	1	1	5
hsa-miR-4443	MIMAT0018961	IL7	3574	NM_000880	1	1	0	0	0	1	0	0	0	0	1	1	5
hsa-miR-4443	MIMAT0018961	ILF3	3609	XM_005259894	1	1	0	0	0	1	0	0	0	0	1	1	5
hsa-miR-4443	MIMAT0018961	INHBB	3625	NM_002193	0	1	1	0	0	1	0	0	0	0	1	1	5
hsa-miR-4443	MIMAT0018961	INSR	3643	NM_000208	1	1	0	0	0	1	0	0	0	0	1	1	5
hsa-miR-4443	MIMAT0018961	IRF4	3662	NM_002460	1	1	0	0	0	1	0	0	0	0	1	1	5
hsa-miR-4443	MIMAT0018961	ITGA2	3673	NM_002203	1	1	0	0	0	1	0	0	0	0	1	1	5
hsa-miR-4443	MIMAT0018961	ITPK1	3705	NM_014216	0	1	1	0	0	1	0	0	0	0	1	1	5
hsa-miR-4443	MIMAT0018961	ITPR3	3710	XM_005249086	0	1	1	0	0	1	0	0	0	0	1	1	5
hsa-miR-4443	MIMAT0018961	KCNMA1	3778	XM_005269773	1	1	0	0	0	1	0	0	0	0	1	1	5
hsa-miR-4443	MIMAT0018961	KIF3C	3797	NM_002254	0	1	1	0	0	1	0	0	0	0	1	1	5
hsa-miR-4443	MIMAT0018961	KPNA1	3836	XM_005247439	1	1	0	0	0	1	0	0	0	0	1	1	5
hsa-miR-4443	MIMAT0018961	LIMK2	3985	NM_016733	0	1	1	0	0	1	0	0	0	0	1	1	5
hsa-miR-4443	MIMAT0018961	LTA	4049	NM_001159740	0	1	1	0	0	1	0	0	0	0	1	1	5
hsa-miR-4443	MIMAT0018961	LTBP2	4053	NM_000428	0	1	1	0	0	1	0	0	0	0	1	1	5
hsa-miR-4443	MIMAT0018961	MAL	4118	NM_002371	1	1	0	0	0	1	0	0	0	0	1	1	5
hsa-miR-4443	MIMAT0018961	MAP1A	4130	XM_005254385	1	1	0	0	0	1	0	0	0	0	1	1	5
hsa-miR-4443	MIMAT0018961	MAP6	4135	NM_207577	0	1	1	0	0	1	0	0	0	0	1	1	5
hsa-miR-4443	MIMAT0018961	MAT1A	4143	XM_005269842	0	1	1	0	0	1	0	0	0	0	1	1	5
hsa-miR-4443	MIMAT0018961	MCC	4163	NM_001085377	0	1	1	0	0	1	0	0	0	0	1	1	5
hsa-miR-4443	MIMAT0018961	MCL1	4170	NM_021960	1	1	0	0	0	1	0	0	0	0	1	1	5
hsa-miR-4443	MIMAT0018961	MAP3K3	4215	XM_005257376	1	1	0	0	0	1	0	0	0	0	1	1	5
hsa-miR-4443	MIMAT0018961	MGST2	4258	NM_001204366	1	1	1	0	0	0	0	0	0	0	1	1	5
hsa-miR-4443	MIMAT0018961	MLLT6	4302	XM_005257379	1	1	0	0	0	1	0	0	0	0	1	1	5
hsa-miR-4443	MIMAT0018961	MMP2	4313	NM_004530	1	1	0	0	0	1	0	0	0	0	1	1	5
hsa-miR-4443	MIMAT0018961	MMP11	4320	NM_005940	1	1	0	0	0	1	0	0	0	0	1	1	5
hsa-miR-4443	MIMAT0018961	MPZ	4359	NM_000530	1	1	0	0	0	1	0	0	0	0	1	1	5
hsa-miR-4443	MIMAT0018961	MTAP	4507	NM_002451	1	1	0	0	0	1	0	0	0	0	1	1	5
hsa-miR-4443	MIMAT0018961	MYCL	4610	NM_001033081	0	1	1	0	0	1	0	0	0	0	1	1	5
hsa-miR-4443	MIMAT0018961	NKTR	4820	XM_005265177	1	1	0	0	0	1	0	0	0	0	1	1	5
hsa-miR-4443	MIMAT0018961	OPRK1	4986	XM_005251252	1	1	0	0	0	1	0	0	0	0	1	1	5
hsa-miR-4443	MIMAT0018961	OXTR	5021	NM_000916	0	1	1	0	0	1	0	0	0	0	1	1	5
hsa-miR-4443	MIMAT0018961	PAFAH2	5051	XM_005245874	1	1	0	0	0	1	0	0	0	0	1	1	5
hsa-miR-4443	MIMAT0018961	PAX2	5076	NM_003988	0	1	1	0	0	1	0	0	0	0	1	1	5
hsa-miR-4443	MIMAT0018961	PAX9	5083	NM_006194	1	1	0	0	0	1	0	0	0	0	1	1	5
hsa-miR-4443	MIMAT0018961	PDK4	5166	NM_002612	1	1	0	0	0	1	0	0	0	0	1	1	5
hsa-miR-4443	MIMAT0018961	PDPK1	5170	XM_005255356	1	1	0	0	0	1	0	0	0	0	1	1	5
hsa-miR-4443	MIMAT0018961	PGM5	5239	NM_021965	1	1	0	0	0	1	0	0	0	0	1	1	5
hsa-miR-4443	MIMAT0018961	SERPINE2	5270	NM_006216	1	1	0	0	0	1	0	0	0	0	1	1	5
hsa-miR-4443	MIMAT0018961	PIK3R2	5296	NM_005027	1	1	0	0	0	1	0	0	0	0	1	1	5
hsa-miR-4443	MIMAT0018961	PIP4K2A	5305	XM_005252470	1	1	0	0	0	1	0	0	0	0	1	1	5
hsa-miR-4443	MIMAT0018961	PITX1	5307	NM_002653	1	1	0	0	0	1	0	0	0	0	1	1	5
hsa-miR-4443	MIMAT0018961	PLA2G5	5322	XM_005245894	1	1	1	0	0	0	0	0	0	0	1	1	5
hsa-miR-4443	MIMAT0018961	PLCL1	5334	NM_006226	1	1	1	0	0	0	0	0	0	0	1	1	5
hsa-miR-4443	MIMAT0018961	PLCG1	5335	XM_005260438	0	1	1	0	0	1	0	0	0	0	1	1	5
hsa-miR-4443	MIMAT0018961	PLS1	5357	NM_001172312	1	1	0	0	0	1	0	0	0	0	1	1	5
hsa-miR-4443	MIMAT0018961	PPL	5493	NM_002705	1	1	0	0	0	1	0	0	0	0	1	1	5
hsa-miR-4443	MIMAT0018961	PPP4C	5531	XM_005255420	1	1	0	0	0	1	0	0	0	0	1	1	5
hsa-miR-4443	MIMAT0018961	PRKCE	5581	XM_005264429	1	1	0	0	0	1	0	0	0	0	1	1	5
hsa-miR-4443	MIMAT0018961	MAPK8	5599	XM_005269974	1	1	0	0	0	1	0	0	0	0	1	1	5
hsa-miR-4443	MIMAT0018961	PTPN7	5778	NM_002832	0	1	1	0	0	1	0	0	0	0	1	1	5
hsa-miR-4443	MIMAT0018961	PXN	5829	XM_005253910	1	1	0	0	0	1	0	0	0	0	1	1	5
hsa-miR-4443	MIMAT0018961	ALDH18A1	5832	NM_002860	1	1	0	0	0	1	0	0	0	0	1	1	5
hsa-miR-4443	MIMAT0018961	PCYT2	5833	NM_001256435	1	1	1	0	0	0	0	0	0	0	1	1	5
hsa-miR-4443	MIMAT0018961	RARG	5916	XM_005269054	1	1	0	0	0	1	0	0	0	0	1	1	5
hsa-miR-4443	MIMAT0018961	DPF2	5977	NM_006268	0	1	0	0	0	1	0	1	0	0	1	1	5
hsa-miR-4443	MIMAT0018961	RORA	6095	NM_134260	1	1	0	0	0	1	0	0	0	0	1	1	5
hsa-miR-4443	MIMAT0018961	S100A9	6280	NM_002965	1	1	0	0	0	1	0	0	0	0	1	1	5
hsa-miR-4443	MIMAT0018961	CCL22	6367	NM_002990	1	1	0	0	0	1	0	0	0	0	1	1	5
hsa-miR-4443	MIMAT0018961	SFRP5	6425	NM_003015	0	1	1	0	0	1	0	0	0	0	1	1	5
hsa-miR-4443	MIMAT0018961	SLC8A3	6547	NM_183002	0	1	1	0	0	1	0	0	0	0	1	1	5
hsa-miR-4443	MIMAT0018961	SLC12A3	6559	NM_000339	0	1	1	0	0	1	0	0	0	0	1	1	5
hsa-miR-4443	MIMAT0018961	SLC34A1	6569	NM_003052	1	1	0	0	0	1	0	0	0	0	1	1	5
hsa-miR-4443	MIMAT0018961	SMARCC2	6601	NM_003075	1	1	0	0	0	1	0	0	0	0	1	1	5
hsa-miR-4443	MIMAT0018961	SRM	6723	NM_003132	1	1	0	0	0	1	0	0	0	0	1	1	5
hsa-miR-4443	MIMAT0018961	TAF4B	6875	NM_005640	1	1	0	0	0	1	0	0	0	0	1	1	5
hsa-miR-4443	MIMAT0018961	TAPBP	6892	NM_003190	1	1	0	0	0	1	0	0	0	0	1	1	5
hsa-miR-4443	MIMAT0018961	VPS72	6944	NM_001271087	1	1	0	0	0	1	0	0	0	0	1	1	5
hsa-miR-4443	MIMAT0018961	TFPI	7035	XM_005246818	1	1	0	0	0	1	0	0	0	0	1	1	5
hsa-miR-4443	MIMAT0018961	TLR5	7100	XM_005273242	1	1	0	0	0	1	0	0	0	0	1	1	5
hsa-miR-4443	MIMAT0018961	TSPAN6	7105	NM_001278740	1	1	1	0	0	0	0	0	0	0	1	1	5
hsa-miR-4443	MIMAT0018961	TPD52	7163	NM_001025252	1	1	0	0	0	1	0	0	0	0	1	1	5
hsa-miR-4443	MIMAT0018961	TRAF3	7187	NM_145725	1	1	0	0	0	1	0	0	0	0	1	1	5
hsa-miR-4443	MIMAT0018961	TUB	7275	NM_003320	1	1	0	0	0	1	0	0	0	0	1	1	5
hsa-miR-4443	MIMAT0018961	UMPS	7372	NM_000373	1	1	1	0	0	0	0	0	0	0	1	1	5
hsa-miR-4443	MIMAT0018961	USF2	7392	NM_003367	1	1	0	0	0	1	0	1	0	0	1	0	5
hsa-miR-4443	MIMAT0018961	VSNL1	7447	NM_003385	0	1	0	0	0	1	0	1	0	0	1	1	5
hsa-miR-4443	MIMAT0018961	XRCC5	7520	XM_005246836	1	1	0	0	0	1	0	0	0	0	1	1	5
hsa-miR-4443	MIMAT0018961	ZFP36	7538	NM_003407	1	1	0	0	0	1	0	0	0	0	1	1	5
hsa-miR-4443	MIMAT0018961	ZNF134	7693	NM_003435	1	1	1	0	0	0	0	0	0	0	1	1	5
hsa-miR-4443	MIMAT0018961	SLC30A4	7782	NM_013309	1	1	1	0	0	0	0	0	0	0	1	1	5
hsa-miR-4443	MIMAT0018961	PAX8	7849	XM_005263758	1	1	0	0	0	1	0	0	0	0	1	1	5
hsa-miR-4443	MIMAT0018961	ALDH5A1	7915	NM_170740	1	1	0	0	0	1	0	0	0	0	1	1	5
hsa-miR-4443	MIMAT0018961	NUP214	8021	NM_005085	0	1	1	0	0	1	0	0	0	0	1	1	5
hsa-miR-4443	MIMAT0018961	SYN3	8224	NM_001135774	0	1	1	0	0	1	0	0	0	0	1	1	5
hsa-miR-4443	MIMAT0018961	USP9X	8239	NM_001039590	1	1	0	0	0	0	0	1	0	0	1	1	5
hsa-miR-4443	MIMAT0018961	TKTL1	8277	NM_012253	0	1	1	0	0	1	0	0	0	0	1	1	5
hsa-miR-4443	MIMAT0018961	AXIN2	8313	XM_005257717	1	1	0	0	0	1	0	0	0	0	1	1	5
hsa-miR-4443	MIMAT0018961	FZD4	8322	NM_012193	0	1	1	0	0	1	0	0	0	0	1	1	5
hsa-miR-4443	MIMAT0018961	PIP5K1A	8394	XM_005245525	0	1	1	0	0	1	0	0	0	0	1	1	5
hsa-miR-4443	MIMAT0018961	PIP4K2B	8396	NM_003559	1	1	0	0	0	1	0	0	0	0	1	1	5
hsa-miR-4443	MIMAT0018961	CUL3	8452	NM_003590	1	1	0	0	0	1	0	0	0	0	1	1	5
hsa-miR-4443	MIMAT0018961	HIRIP3	8479	NM_003609	0	1	1	0	0	1	0	0	0	0	1	1	5
hsa-miR-4443	MIMAT0018961	ENC1	8507	NM_001256574	0	1	1	0	0	1	0	0	0	0	1	1	5
hsa-miR-4443	MIMAT0018961	IKBKAP	8518	NM_003640	1	1	0	0	0	1	0	0	0	0	1	1	5
hsa-miR-4443	MIMAT0018961	AGPS	8540	NM_003659	1	1	0	0	0	1	0	0	0	0	1	1	5
hsa-miR-4443	MIMAT0018961	CDC14B	8555	NM_033331	0	1	1	0	0	1	0	0	0	0	1	1	5
hsa-miR-4443	MIMAT0018961	UNC5C	8633	XM_005263321	0	1	1	0	0	1	0	0	0	0	1	1	5
hsa-miR-4443	MIMAT0018961	DCHS1	8642	XM_005253207	1	1	0	0	0	1	0	0	0	0	1	1	5
hsa-miR-4443	MIMAT0018961	PDE5A	8654	NM_001083	1	1	0	0	0	1	0	0	0	0	1	1	5
hsa-miR-4443	MIMAT0018961	GBF1	8729	NM_004193	0	1	1	0	0	1	0	0	0	0	1	1	5
hsa-miR-4443	MIMAT0018961	TNFSF10	8743	NM_003810	0	1	1	0	0	1	0	0	0	0	1	1	5
hsa-miR-4443	MIMAT0018961	NAPG	8774	NM_003826	1	1	0	0	0	1	0	0	0	0	1	1	5
hsa-miR-4443	MIMAT0018961	NRP1	8829	NM_003873	1	1	0	0	0	1	0	0	0	0	1	1	5
hsa-miR-4443	MIMAT0018961	SYNGAP1	8831	XM_005249460	1	1	0	0	0	1	0	0	0	0	1	1	5
hsa-miR-4443	MIMAT0018961	APLN	8862	NM_017413	0	1	1	0	0	1	0	0	0	0	1	1	5
hsa-miR-4443	MIMAT0018961	MTMR3	8897	NM_021090	0	1	1	0	0	1	0	0	0	0	1	1	5
hsa-miR-4443	MIMAT0018961	BRSK2	9024	NM_001256627	0	1	1	0	0	1	0	0	0	0	1	1	5
hsa-miR-4443	MIMAT0018961	SYT7	9066	XM_005274384	1	1	1	0	0	0	0	0	0	0	1	1	5
hsa-miR-4443	MIMAT0018961	UNC119	9094	NM_054035	0	1	1	0	0	1	0	0	0	0	1	1	5
hsa-miR-4443	MIMAT0018961	CBFA2T2	9139	NM_005093	0	1	1	0	0	1	0	0	0	0	1	1	5
hsa-miR-4443	MIMAT0018961	LPAR2	9170	NM_004720	0	1	1	0	0	1	0	0	0	0	1	1	5
hsa-miR-4443	MIMAT0018961	CRLF1	9244	NM_004750	1	1	0	0	0	1	0	0	0	0	1	1	5
hsa-miR-4443	MIMAT0018961	SRSF11	9295	XM_005271346	1	1	0	0	0	1	0	0	0	0	1	1	5
hsa-miR-4443	MIMAT0018961	COPS2	9318	NM_001143887	1	1	0	0	0	1	0	0	0	0	1	1	5
hsa-miR-4443	MIMAT0018961	SNAP29	9342	NM_004782	0	1	1	0	0	1	0	0	0	0	1	1	5
hsa-miR-4443	MIMAT0018961	UBE4A	9354	NM_004788	0	1	1	0	0	1	0	0	0	0	1	1	5
hsa-miR-4443	MIMAT0018961	LHX2	9355	XM_005252306	1	1	0	0	0	1	0	0	0	0	1	1	5
hsa-miR-4443	MIMAT0018961	MAP4K4	9448	NM_145686	0	1	1	0	0	1	0	0	0	0	1	1	5
hsa-miR-4443	MIMAT0018961	EIF2AK3	9451	NM_004836	1	1	0	0	0	1	0	0	0	0	1	1	5
hsa-miR-4443	MIMAT0018961	HAND2	9464	NM_021973	1	1	0	0	0	1	0	0	0	0	1	1	5
hsa-miR-4443	MIMAT0018961	RPH3AL	9501	NM_006987	1	1	0	0	0	1	0	0	0	0	1	1	5
hsa-miR-4443	MIMAT0018961	PTGES	9536	NM_004878	1	1	0	0	0	1	0	0	0	0	1	1	5
hsa-miR-4443	MIMAT0018961	H6PD	9563	XM_005263539	0	1	1	0	0	1	0	0	0	0	1	1	5
hsa-miR-4443	MIMAT0018961	CDC42BPB	9578	NM_006035	0	1	1	0	0	1	0	0	0	0	1	1	5
hsa-miR-4443	MIMAT0018961	PREPL	9581	NM_006036	0	1	1	0	0	1	0	0	0	0	1	1	5
hsa-miR-4443	MIMAT0018961	GUCA1C	9626	XM_005247910	1	1	0	0	0	1	0	0	0	0	1	1	5
hsa-miR-4443	MIMAT0018961	ZNF592	9640	NM_014630	1	1	0	0	0	1	0	0	0	0	1	1	5
hsa-miR-4443	MIMAT0018961	SH3PXD2A	9644	XM_005270294	0	1	1	0	0	1	0	0	0	0	1	1	5
hsa-miR-4443	MIMAT0018961	PDE4DIP	9659	XM_005277442	1	1	0	0	0	1	0	0	0	0	1	1	5
hsa-miR-4443	MIMAT0018961	DZIP3	9666	NM_014648	0	1	1	0	0	1	0	0	0	0	1	1	5
hsa-miR-4443	MIMAT0018961	PUM1	9698	XM_005271357	1	1	0	0	0	1	0	0	0	0	1	1	5
hsa-miR-4443	MIMAT0018961	FAM131B	9715	XM_005250073	0	1	1	0	0	1	0	0	0	0	1	1	5
hsa-miR-4443	MIMAT0018961	GPRIN2	9721	XM_005270329	1	1	1	0	0	0	0	0	0	0	1	1	5
hsa-miR-4443	MIMAT0018961	RAB11FIP3	9727	XM_005255713	0	1	1	0	0	1	0	0	0	0	1	1	5
hsa-miR-4443	MIMAT0018961	KIAA0513	9764	XM_005256265	0	1	1	0	0	1	0	0	0	0	1	1	5
hsa-miR-4443	MIMAT0018961	TM9SF4	9777	XM_005260622	1	1	0	0	0	1	0	0	0	0	1	1	5
hsa-miR-4443	MIMAT0018961	SERTAD2	9792	XM_005264669	1	1	0	0	0	1	0	0	0	0	1	1	5
hsa-miR-4443	MIMAT0018961	PHYHIP	9796	NM_001099335	0	1	1	0	0	1	0	0	0	0	1	1	5
hsa-miR-4443	MIMAT0018961	EFCAB14	9813	NM_014774	1	1	0	0	0	1	0	0	0	0	1	1	5
hsa-miR-4443	MIMAT0018961	ARHGEF11	9826	XM_005245629	1	1	0	0	0	1	0	0	0	0	1	1	5
hsa-miR-4443	MIMAT0018961	TESPA1	9840	XM_005269243	1	1	0	0	0	1	0	0	0	0	1	1	5
hsa-miR-4443	MIMAT0018961	AREL1	9870	XM_005268243	0	1	1	0	0	1	0	0	0	0	1	1	5
hsa-miR-4443	MIMAT0018961	SMG7	9887	XM_005245647	0	1	1	0	0	1	0	0	0	0	1	1	5
hsa-miR-4443	MIMAT0018961	SV2A	9900	NM_014849	0	1	1	0	0	1	0	0	0	0	1	1	5
hsa-miR-4443	MIMAT0018961	SGSM2	9905	NM_014853	0	1	1	0	0	1	0	0	0	0	1	1	5
hsa-miR-4443	MIMAT0018961	ARNT2	9915	XM_005254811	0	1	1	0	0	1	0	0	0	0	1	1	5
hsa-miR-4443	MIMAT0018961	KBTBD11	9920	NM_014867	1	1	0	0	0	1	0	0	0	0	1	1	5
hsa-miR-4443	MIMAT0018961	JOSD1	9929	XM_005261879	0	1	1	0	0	1	0	0	0	0	1	1	5
hsa-miR-4443	MIMAT0018961	HS3ST4	9951	NM_006040	0	1	1	0	0	1	0	0	0	0	1	1	5
hsa-miR-4443	MIMAT0018961	BCL2L11	10018	NM_001204108	0	1	1	0	0	1	0	0	0	0	1	1	5
hsa-miR-4443	MIMAT0018961	MAMLD1	10046	XM_005274635	1	1	0	0	0	1	0	0	0	0	1	1	5
hsa-miR-4443	MIMAT0018961	EDIL3	10085	NM_005711	0	1	1	0	0	1	0	0	0	0	1	1	5
hsa-miR-4443	MIMAT0018961	TSPAN3	10099	NM_005724	1	1	0	0	0	1	0	0	0	0	1	1	5
hsa-miR-4443	MIMAT0018961	OPTN	10133	XM_005252335	1	1	0	0	0	1	0	0	0	0	1	1	5
hsa-miR-4443	MIMAT0018961	ABI2	10152	XM_005246217	0	1	1	0	0	1	0	0	0	0	1	1	5
hsa-miR-4443	MIMAT0018961	LPAR6	10161	NM_005767	1	1	0	0	0	1	0	0	0	0	1	1	5
hsa-miR-4443	MIMAT0018961	SORBS3	10174	NM_005775	0	1	1	0	0	1	0	0	0	0	1	1	5
hsa-miR-4443	MIMAT0018961	GPA33	10223	NM_005814	0	1	1	0	0	1	0	0	0	0	1	1	5
hsa-miR-4443	MIMAT0018961	CNKSR1	10256	NM_006314	1	1	0	0	0	1	0	0	0	0	1	1	5
hsa-miR-4443	MIMAT0018961	BCKDK	10295	NM_001122957	0	1	1	0	0	1	0	0	0	0	1	1	5
hsa-miR-4443	MIMAT0018961	RTN3	10313	NM_001265589	1	1	0	0	0	1	0	0	0	0	1	1	5
hsa-miR-4443	MIMAT0018961	LANCL1	10314	XM_005246243	1	1	0	0	0	1	0	0	0	0	1	1	5
hsa-miR-4443	MIMAT0018961	DLC1	10395	NM_182643	1	1	0	0	0	1	0	0	0	0	1	1	5
hsa-miR-4443	MIMAT0018961	MYL9	10398	NM_006097	1	1	0	0	0	1	0	0	0	0	1	1	5
hsa-miR-4443	MIMAT0018961	HMGN4	10473	NM_006353	0	1	1	0	1	0	0	0	0	0	1	1	5
hsa-miR-4443	MIMAT0018961	NCOA2	10499	XM_005251129	0	1	1	0	0	1	0	0	0	0	1	1	5
hsa-miR-4443	MIMAT0018961	IPO7	10527	NM_006391	1	1	0	0	0	1	0	0	0	0	1	1	5
hsa-miR-4443	MIMAT0018961	CELF1	10658	XM_005252758	0	1	1	0	0	1	0	0	0	0	1	1	5
hsa-miR-4443	MIMAT0018961	CELF2	10659	NM_001025077	0	1	1	0	0	1	0	0	0	0	1	1	5
hsa-miR-4443	MIMAT0018961	NFAT5	10725	XM_005255777	0	1	1	0	0	1	0	0	0	0	1	1	5
hsa-miR-4443	MIMAT0018961	ARPP19	10776	XM_005254132	0	1	1	0	0	1	0	0	0	0	1	1	5
hsa-miR-4443	MIMAT0018961	ZNF266	10781	NM_006631	0	1	1	0	0	1	0	0	0	0	1	1	5
hsa-miR-4443	MIMAT0018961	SRCAP	10847	XM_005255045	0	1	1	0	0	1	0	0	0	0	1	1	5
hsa-miR-4443	MIMAT0018961	SLC22A7	10864	NM_153320	1	1	0	0	0	1	0	0	0	0	1	1	5
hsa-miR-4443	MIMAT0018961	SUB1	10923	XM_005248232	0	1	1	0	0	1	0	0	0	0	1	1	5
hsa-miR-4443	MIMAT0018961	TMED2	10959	XM_005253544	0	1	1	0	0	1	0	0	0	0	1	1	5
hsa-miR-4443	MIMAT0018961	TMED10	10972	NM_006827	0	1	1	0	0	1	0	0	0	0	1	1	5
hsa-miR-4443	MIMAT0018961	RCAN3	11123	NM_013441	0	1	1	0	0	1	0	0	0	0	1	1	5
hsa-miR-4443	MIMAT0018961	KAT7	11143	NM_007067	1	1	0	0	0	1	0	0	0	0	1	1	5
hsa-miR-4443	MIMAT0018961	ADAMTS6	11174	NM_197941	1	1	0	0	0	1	0	0	0	0	1	1	5
hsa-miR-4443	MIMAT0018961	IRAK3	11213	NM_007199	0	1	1	0	0	1	0	0	0	0	1	1	5
hsa-miR-4443	MIMAT0018961	GALNT6	11226	XM_005268607	0	1	1	0	0	1	0	0	0	0	1	1	5
hsa-miR-4443	MIMAT0018961	NXPH4	11247	NM_007224	1	1	0	0	0	1	0	0	0	0	1	1	5
hsa-miR-4443	MIMAT0018961	ATXN2L	11273	XM_005255069	1	1	0	0	0	1	0	0	0	0	1	1	5
hsa-miR-4443	MIMAT0018961	LYPLA2	11313	XM_005245728	0	1	1	0	0	1	0	0	0	0	1	1	5
hsa-miR-4443	MIMAT0018961	RNF44	22838	XM_005265842	1	1	0	0	0	1	0	0	0	0	1	1	5
hsa-miR-4443	MIMAT0018961	RPH3A	22895	NM_001143854	0	1	1	0	0	1	0	0	0	0	1	1	5
hsa-miR-4443	MIMAT0018961	ARHGEF15	22899	NM_173728	0	1	1	0	0	1	0	0	0	0	1	1	5
hsa-miR-4443	MIMAT0018961	BTBD3	22903	NM_014962	0	1	1	0	0	1	0	0	0	0	1	1	5
hsa-miR-4443	MIMAT0018961	FAIM2	23017	NM_012306	1	1	0	0	0	1	0	0	0	0	1	1	5
hsa-miR-4443	MIMAT0018961	TMCC1	23023	NM_001017395	0	1	1	0	0	1	0	0	0	0	1	1	5
hsa-miR-4443	MIMAT0018961	USP33	23032	NM_015017	0	1	1	0	0	1	0	0	0	0	1	1	5
hsa-miR-4443	MIMAT0018961	FNBP1	23048	XM_005251817	0	1	1	0	0	1	0	0	0	0	1	1	5
hsa-miR-4443	MIMAT0018961	SMG1	23049	XM_005255183	1	1	0	0	0	1	0	0	0	0	1	1	5
hsa-miR-4443	MIMAT0018961	ENDOD1	23052	NM_015036	1	1	0	0	0	1	0	0	0	0	1	1	5
hsa-miR-4443	MIMAT0018961	PEG10	23089	NM_001184961	0	1	1	0	0	1	0	0	0	0	1	1	5
hsa-miR-4443	MIMAT0018961	PEG10	23089	NM_015068	0	1	1	0	0	1	0	0	0	0	1	1	5
hsa-miR-4443	MIMAT0018961	ZC3H13	23091	XM_005266303	0	1	1	0	0	1	0	0	0	0	1	1	5
hsa-miR-4443	MIMAT0018961	FSTL4	23105	NM_015082	0	1	1	0	0	1	0	0	0	0	1	1	5
hsa-miR-4443	MIMAT0018961	RAP1GAP2	23108	XM_005256544	0	1	1	0	0	1	0	0	0	0	1	1	5
hsa-miR-4443	MIMAT0018961	NFASC	23114	XM_005244973	0	1	1	0	0	1	0	0	0	0	1	1	5
hsa-miR-4443	MIMAT0018961	POGZ	23126	XM_005245000	1	1	0	0	0	1	0	0	0	0	1	1	5
hsa-miR-4443	MIMAT0018961	SEPT8	23176	NM_015146	0	1	1	0	0	1	0	0	0	0	1	1	5
hsa-miR-4443	MIMAT0018961	RFTN1	23180	NM_015150	0	1	1	0	0	1	0	0	0	0	1	1	5
hsa-miR-4443	MIMAT0018961	RCOR1	23186	NM_015156	1	1	0	0	0	1	0	0	0	0	1	1	5
hsa-miR-4443	MIMAT0018961	OTUD3	23252	NM_015207	0	1	1	0	0	1	0	0	0	0	1	1	5
hsa-miR-4443	MIMAT0018961	ZC3H7B	23264	NM_017590	0	1	1	0	0	1	0	0	0	0	1	1	5
hsa-miR-4443	MIMAT0018961	SMG6	23293	XM_005256569	0	1	1	0	0	1	0	0	0	0	1	1	5
hsa-miR-4443	MIMAT0018961	MGRN1	23295	NM_001142290	0	1	1	0	0	1	0	0	0	0	1	1	5
hsa-miR-4443	MIMAT0018961	TBC1D30	23329	NM_015279	0	1	1	0	0	1	0	0	0	0	1	1	5
hsa-miR-4443	MIMAT0018961	MED13L	23389	XM_005253861	0	1	1	0	0	1	0	0	0	0	1	1	5
hsa-miR-4443	MIMAT0018961	ICMT	23463	NM_012405	0	1	1	0	0	1	0	0	0	0	1	1	5
hsa-miR-4443	MIMAT0018961	CBX6	23466	XM_005261412	0	1	1	0	0	1	0	0	0	0	1	1	5
hsa-miR-4443	MIMAT0018961	ISCU	23479	XM_005268760	0	1	1	0	0	1	0	0	0	0	1	1	5
hsa-miR-4443	MIMAT0018961	ZNF346	23567	NM_012279	0	1	1	0	0	1	0	0	0	0	1	1	5
hsa-miR-4443	MIMAT0018961	RAB38	23682	XM_005273860	0	1	1	0	0	1	0	0	0	0	1	1	5
hsa-miR-4443	MIMAT0018961	KIF4A	24137	NM_012310	0	1	1	0	0	1	0	0	0	0	1	1	5
hsa-miR-4443	MIMAT0018961	IFIT5	24138	XM_005269669	1	1	0	0	0	1	0	0	0	0	1	1	5
hsa-miR-4443	MIMAT0018961	LMOD1	25802	NM_012134	0	1	1	0	0	1	0	0	0	0	1	1	5
hsa-miR-4443	MIMAT0018961	PNKD	25953	NM_015488	1	1	0	0	0	1	0	0	0	0	1	1	5
hsa-miR-4443	MIMAT0018961	PLEKHG3	26030	XM_005267511	0	1	1	0	0	1	0	0	0	0	1	1	5
hsa-miR-4443	MIMAT0018961	GIGYF2	26058	NM_015575	0	1	1	0	0	1	0	0	0	0	1	1	5
hsa-miR-4443	MIMAT0018961	POLDIP2	26073	NM_015584	1	1	0	0	0	0	0	1	0	0	1	1	5
hsa-miR-4443	MIMAT0018961	SZRD1	26099	NM_001114600	0	1	1	0	0	1	0	0	0	0	1	1	5
hsa-miR-4443	MIMAT0018961	ZBTB20	26137	XM_005247336	1	1	1	0	0	0	0	0	0	0	1	1	5
hsa-miR-4443	MIMAT0018961	IRF2BP1	26145	NM_015649	0	1	1	0	0	1	0	0	0	0	1	1	5
hsa-miR-4443	MIMAT0018961	PHF19	26147	NM_015651	0	1	1	0	0	1	0	0	0	0	1	1	5
hsa-miR-4443	MIMAT0018961	PITPNC1	26207	NM_181671	1	1	0	0	0	1	0	0	0	0	1	1	5
hsa-miR-4443	MIMAT0018961	PLA2G2D	26279	NM_012400	1	1	1	0	0	0	0	0	0	0	1	1	5
hsa-miR-4443	MIMAT0018961	ERAL1	26284	NM_005702	0	1	1	0	0	1	0	0	0	0	1	1	5
hsa-miR-4443	MIMAT0018961	INTS6	26512	NM_012141	1	1	0	0	0	1	0	0	0	0	1	1	5
hsa-miR-4443	MIMAT0018961	HBP1	26959	XM_005250266	1	1	0	0	0	1	0	0	0	0	1	1	5
hsa-miR-4443	MIMAT0018961	MLH3	27030	XM_005267531	0	1	1	0	0	1	0	0	0	0	1	1	5
hsa-miR-4443	MIMAT0018961	RABGEF1	27342	XM_005250280	0	1	1	0	0	1	0	0	0	0	1	1	5
hsa-miR-4443	MIMAT0018961	KCNMB4	27345	NM_014505	1	1	0	0	0	1	0	0	0	0	1	1	5
hsa-miR-4443	MIMAT0018961	EML4	27436	XM_005264267	1	1	0	0	0	1	0	0	0	0	1	1	5
hsa-miR-4443	MIMAT0018961	WDR91	29062	NM_014149	1	1	0	0	0	1	0	0	0	0	1	1	5
hsa-miR-4443	MIMAT0018961	MRPL22	29093	NM_014180	0	1	1	0	0	1	0	0	0	0	1	1	5
hsa-miR-4443	MIMAT0018961	HILPDA	29923	NM_013332	1	1	0	0	0	1	0	0	0	0	1	1	5
hsa-miR-4443	MIMAT0018961	PACSIN1	29993	NM_020804	0	1	1	0	0	1	0	0	0	0	1	1	5
hsa-miR-4443	MIMAT0018961	GLTSCR1	29998	XM_005258833	0	1	1	0	0	1	0	0	0	0	1	1	5
hsa-miR-4443	MIMAT0018961	RAX	30062	NM_013435	0	1	1	0	0	1	0	0	0	0	1	1	5
hsa-miR-4443	MIMAT0018961	ZNF354C	30832	XM_005265894	1	1	0	0	0	1	0	0	0	0	1	1	5
hsa-miR-4443	MIMAT0018961	RRM2B	50484	NM_015713	0	1	1	0	0	1	0	0	0	0	1	1	5
hsa-miR-4443	MIMAT0018961	CALHM2	51063	NM_015916	0	1	1	0	0	1	0	0	0	0	1	1	5
hsa-miR-4443	MIMAT0018961	TMX2	51075	NM_015959	1	1	0	0	0	1	0	0	0	0	1	1	5
hsa-miR-4443	MIMAT0018961	ZDHHC9	51114	NM_001008222	1	1	0	0	0	1	0	0	0	0	1	1	5
hsa-miR-4443	MIMAT0018961	SDF4	51150	XM_005244756	0	1	1	0	0	1	0	0	0	0	1	1	5
hsa-miR-4443	MIMAT0018961	C3orf18	51161	NM_016210	1	1	0	0	0	1	0	0	0	0	1	1	5
hsa-miR-4443	MIMAT0018961	MRPL30	51263	NM_145212	1	1	1	0	0	0	0	0	0	0	1	1	5
hsa-miR-4443	MIMAT0018961	FAM198B	51313	NM_016613	0	1	1	0	0	1	0	0	0	0	1	1	5
hsa-miR-4443	MIMAT0018961	HEMK1	51409	NM_016173	0	1	1	0	0	1	0	0	0	0	1	1	5
hsa-miR-4443	MIMAT0018961	SUCO	51430	NM_016227	1	1	0	0	0	1	0	0	0	0	1	1	5
hsa-miR-4443	MIMAT0018961	NCKIPSD	51517	XM_005265222	0	1	1	0	0	1	0	0	0	0	1	1	5
hsa-miR-4443	MIMAT0018961	ACKR4	51554	NM_178445	1	1	0	0	0	1	0	0	0	0	1	1	5
hsa-miR-4443	MIMAT0018961	RAB6B	51560	NM_016577	0	1	1	0	0	1	0	0	0	0	1	1	5
hsa-miR-4443	MIMAT0018961	CHMP3	51652	NM_016079	0	1	1	0	0	1	0	0	0	0	1	1	5
hsa-miR-4443	MIMAT0018961	WWOX	51741	NM_016373	1	1	0	0	0	1	0	0	0	0	1	1	5
hsa-miR-4443	MIMAT0018961	CDK12	51755	NM_016507	0	1	1	0	0	1	0	0	0	0	1	1	5
hsa-miR-4443	MIMAT0018961	CALML5	51806	NM_017422	0	1	1	0	0	1	0	0	0	0	1	1	5
hsa-miR-4443	MIMAT0018961	C21orf91	54149	NM_001100420	1	1	0	0	0	1	0	0	0	0	1	1	5
hsa-miR-4443	MIMAT0018961	FBXO42	54455	XM_005245899	1	1	1	0	0	0	0	0	0	0	1	1	5
hsa-miR-4443	MIMAT0018961	CCSER2	54462	NM_018999	0	1	1	0	0	1	0	0	0	0	1	1	5
hsa-miR-4443	MIMAT0018961	NLE1	54475	NM_001014445	0	1	1	0	0	1	0	0	0	0	1	1	5
hsa-miR-4443	MIMAT0018961	FAM193B	54540	NM_001190946	0	1	1	0	0	1	0	0	0	0	1	1	5
hsa-miR-4443	MIMAT0018961	MTMR12	54545	XM_005248313	1	1	0	0	0	1	0	0	0	0	1	1	5
hsa-miR-4443	MIMAT0018961	HES2	54626	XM_005263478	0	1	1	0	0	1	0	0	0	0	1	1	5
hsa-miR-4443	MIMAT0018961	MARCH5	54708	XM_005269924	1	1	0	0	0	1	0	0	0	0	1	1	5
hsa-miR-4443	MIMAT0018961	SLC35F2	54733	NM_017515	0	1	1	0	0	1	0	0	0	0	1	1	5
hsa-miR-4443	MIMAT0018961	FBLIM1	54751	XM_005245909	0	1	1	0	0	1	0	0	0	0	1	1	5
hsa-miR-4443	MIMAT0018961	ZNF853	54753	NM_017560	0	1	1	0	0	1	0	0	0	0	1	1	5
hsa-miR-4443	MIMAT0018961	DIRAS2	54769	NM_017594	1	1	0	0	0	1	0	0	0	0	1	1	5
hsa-miR-4443	MIMAT0018961	DNAJB12	54788	NM_001002762	0	1	1	0	0	1	0	0	0	0	1	1	5
hsa-miR-4443	MIMAT0018961	TRPM7	54822	NM_017672	1	1	1	0	0	0	0	0	0	0	1	1	5
hsa-miR-4443	MIMAT0018961	GIN1	54826	NM_017676	0	1	1	0	1	0	0	0	0	0	1	1	5
hsa-miR-4443	MIMAT0018961	SIDT1	54847	NM_017699	1	1	0	0	0	1	0	0	0	0	1	1	5
hsa-miR-4443	MIMAT0018961	QRICH1	54870	XM_005265248	0	1	1	0	0	1	0	0	0	0	1	1	5
hsa-miR-4443	MIMAT0018961	CYP2W1	54905	NM_017781	0	1	1	0	0	1	0	0	0	0	1	1	5
hsa-miR-4443	MIMAT0018961	AGGF1	55109	NM_018046	1	1	0	0	0	1	0	0	0	0	1	1	5
hsa-miR-4443	MIMAT0018961	NUDT11	55190	NM_018159	0	1	1	0	0	1	0	0	0	0	1	1	5
hsa-miR-4443	MIMAT0018961	CCDC25	55246	NM_018246	0	1	1	0	0	1	0	0	0	0	1	1	5
hsa-miR-4443	MIMAT0018961	SLC35C1	55343	NM_018389	0	1	1	0	0	1	0	0	0	0	1	1	5
hsa-miR-4443	MIMAT0018961	COPRS	55352	XM_005258000	0	1	1	0	0	1	0	0	0	0	1	1	5
hsa-miR-4443	MIMAT0018961	PI4K2A	55361	NM_018425	0	1	1	0	0	1	0	0	0	0	1	1	5
hsa-miR-4443	MIMAT0018961	TMEM63B	55362	XM_005249213	0	1	1	0	0	1	0	0	0	0	1	1	5
hsa-miR-4443	MIMAT0018961	YOD1	55432	NM_001276320	1	1	0	0	0	1	0	0	0	0	1	1	5
hsa-miR-4443	MIMAT0018961	STRADB	55437	NM_001206864	0	1	1	0	0	1	0	0	0	0	1	1	5
hsa-miR-4443	MIMAT0018961	OTUD5	55593	XM_005272622	0	1	1	0	0	1	0	0	0	0	1	1	5
hsa-miR-4443	MIMAT0018961	FAM46A	55603	XM_005248731	1	1	0	0	0	1	0	0	0	0	1	1	5
hsa-miR-4443	MIMAT0018961	LRRC16A	55604	XM_005249218	1	1	0	0	0	1	0	0	0	0	1	1	5
hsa-miR-4443	MIMAT0018961	PNRC2	55629	NM_017761	1	1	0	0	0	1	0	0	0	0	1	1	5
hsa-miR-4443	MIMAT0018961	GPATCH2L	55668	XM_005267841	1	1	0	0	0	1	0	0	0	0	1	1	5
hsa-miR-4443	MIMAT0018961	LIMS2	55679	NM_001161404	1	1	0	0	0	1	0	0	0	0	1	1	5
hsa-miR-4443	MIMAT0018961	TTC17	55761	XM_005253016	0	1	1	0	0	1	0	0	0	0	1	1	5
hsa-miR-4443	MIMAT0018961	MCTP2	55784	XM_005254956	1	1	0	0	0	1	0	0	0	0	1	1	5
hsa-miR-4443	MIMAT0018961	TEX2	55852	XM_005257504	1	1	0	0	0	1	0	0	0	0	1	1	5
hsa-miR-4443	MIMAT0018961	ACOT13	55856	NM_001160094	1	1	0	0	0	1	0	0	0	0	1	1	5
hsa-miR-4443	MIMAT0018961	WSB2	55884	NM_018639	0	1	1	0	0	1	0	0	0	0	1	1	5
hsa-miR-4443	MIMAT0018961	LMO3	55885	NM_018640	0	1	1	0	0	1	0	0	0	0	1	1	5
hsa-miR-4443	MIMAT0018961	BCAP29	55973	NM_018844	0	1	1	0	0	1	0	0	0	0	1	1	5
hsa-miR-4443	MIMAT0018961	BARX1	56033	NM_021570	0	1	1	0	0	1	0	0	0	0	1	1	5
hsa-miR-4443	MIMAT0018961	LRRC8A	56262	XM_005252094	0	1	1	0	0	1	0	0	0	0	1	1	5
hsa-miR-4443	MIMAT0018961	KCNQ5	56479	NM_001160133	0	1	1	0	0	1	0	0	0	0	1	1	5
hsa-miR-4443	MIMAT0018961	TMPRSS4	56649	NM_019894	1	1	1	0	0	0	0	0	0	0	1	1	5
hsa-miR-4443	MIMAT0018961	CLDND1	56650	NM_001040199	1	1	0	0	0	1	0	0	0	0	1	1	5
hsa-miR-4443	MIMAT0018961	SMARCAD1	56916	NM_001128429	1	1	0	0	0	1	0	0	0	0	1	1	5
hsa-miR-4443	MIMAT0018961	MCCC1	56922	NM_020166	0	1	1	0	0	1	0	0	0	0	1	1	5
hsa-miR-4443	MIMAT0018961	C5orf15	56951	NM_020199	1	1	0	0	0	1	0	0	0	0	1	1	5
hsa-miR-4443	MIMAT0018961	STOX2	56977	XM_005263142	1	1	0	0	0	1	0	0	0	0	1	1	5
hsa-miR-4443	MIMAT0018961	CTNNBIP1	56998	NM_020248	0	1	1	0	0	1	0	0	0	0	1	1	5
hsa-miR-4443	MIMAT0018961	ADAMTS9	56999	XM_005265329	1	1	0	0	0	1	0	0	0	0	1	1	5
hsa-miR-4443	MIMAT0018961	PCBP4	57060	NM_001174100	0	1	1	0	0	1	0	0	0	0	1	1	5
hsa-miR-4443	MIMAT0018961	PARP11	57097	NM_020367	0	1	1	0	0	1	0	0	0	0	1	1	5
hsa-miR-4443	MIMAT0018961	LYZL6	57151	XM_005258013	0	1	1	0	0	1	0	0	0	0	1	1	5
hsa-miR-4443	MIMAT0018961	RCN3	57333	NM_020650	0	1	1	0	0	1	0	0	0	0	1	1	5
hsa-miR-4443	MIMAT0018961	S100A14	57402	NM_020672	0	1	1	0	0	1	0	0	0	0	1	1	5
hsa-miR-4443	MIMAT0018961	RAB22A	57403	NM_020673	0	1	1	0	0	1	0	0	0	0	1	1	5
hsa-miR-4443	MIMAT0018961	ABHD6	57406	XM_005265334	1	1	0	0	0	1	0	0	0	0	1	1	5
hsa-miR-4443	MIMAT0018961	NDRG2	57447	XM_005267896	0	1	1	0	0	1	0	0	0	0	1	1	5
hsa-miR-4443	MIMAT0018961	PLEKHG5	57449	NM_198681	0	1	1	0	0	1	0	0	0	0	1	1	5
hsa-miR-4443	MIMAT0018961	GATAD2B	57459	NM_020699	1	1	0	0	0	1	0	0	0	0	1	1	5
hsa-miR-4443	MIMAT0018961	ZNF512B	57473	XM_005260226	0	1	1	0	0	1	0	0	0	0	1	1	5
hsa-miR-4443	MIMAT0018961	USP31	57478	NM_020718	0	1	1	0	0	1	0	0	0	0	1	1	5
hsa-miR-4443	MIMAT0018961	PLEKHG1	57480	XM_005267065	0	1	1	0	0	1	0	0	0	0	1	1	5
hsa-miR-4443	MIMAT0018961	RNF150	57484	XM_005263150	1	1	0	0	0	1	0	0	0	0	1	1	5
hsa-miR-4443	MIMAT0018961	XPO5	57510	NM_020750	1	1	0	0	0	1	0	0	0	0	1	1	5
hsa-miR-4443	MIMAT0018961	SRGAP1	57522	XM_005269042	1	1	0	0	0	1	0	0	0	0	1	1	5
hsa-miR-4443	MIMAT0018961	TBC1D14	57533	XM_005247985	0	1	1	0	0	1	0	0	0	0	1	1	5
hsa-miR-4443	MIMAT0018961	MIB1	57534	NM_020774	1	1	0	0	0	1	0	0	0	0	1	1	5
hsa-miR-4443	MIMAT0018961	KIAA1324	57535	NM_020775	0	1	1	0	0	0	0	1	0	0	1	1	5
hsa-miR-4443	MIMAT0018961	KIAA1328	57536	XM_005258317	1	1	0	0	0	1	0	0	0	0	1	1	5
hsa-miR-4443	MIMAT0018961	BEGAIN	57596	NM_001159531	0	1	1	0	0	1	0	0	0	0	1	1	5
hsa-miR-4443	MIMAT0018961	WDR48	57599	XM_005265346	0	1	1	0	0	1	0	0	0	0	1	1	5
hsa-miR-4443	MIMAT0018961	KIAA1456	57604	XM_005273594	1	1	0	0	0	1	0	0	0	0	1	1	5
hsa-miR-4443	MIMAT0018961	KIAA1468	57614	XM_005266729	1	1	0	0	0	1	0	0	0	0	1	1	5
hsa-miR-4443	MIMAT0018961	SHROOM3	57619	NM_020859	0	1	1	0	0	1	0	0	0	0	1	1	5
hsa-miR-4443	MIMAT0018961	LRRN1	57633	XM_005265351	1	1	0	0	0	1	0	0	0	0	1	1	5
hsa-miR-4443	MIMAT0018961	ZDBF2	57683	XM_005246714	1	1	0	0	0	1	0	0	0	0	1	1	5
hsa-miR-4443	MIMAT0018961	CACHD1	57685	NM_020925	1	1	0	0	0	1	0	0	0	0	1	1	5
hsa-miR-4443	MIMAT0018961	TP53INP2	58476	NM_021202	1	1	0	0	0	1	0	0	0	0	1	1	5
hsa-miR-4443	MIMAT0018961	PPCDC	60490	NM_021823	0	1	1	0	0	1	0	0	0	0	1	1	5
hsa-miR-4443	MIMAT0018961	ALX4	60529	NM_021926	0	1	1	0	0	1	0	0	0	0	1	1	5
hsa-miR-4443	MIMAT0018961	ZFAND3	60685	NM_021943	0	1	1	0	0	1	0	0	0	0	1	1	5
hsa-miR-4443	MIMAT0018961	BCORL1	63035	XM_005262452	0	1	1	0	0	1	0	0	0	0	1	1	5
hsa-miR-4443	MIMAT0018961	ABHD4	63874	XM_005267986	0	1	1	0	0	1	0	0	0	0	1	1	5
hsa-miR-4443	MIMAT0018961	XPNPEP3	63929	NM_022098	1	1	0	0	0	1	0	0	0	0	1	1	5
hsa-miR-4443	MIMAT0018961	GPSM3	63940	NM_001276501	0	1	1	0	0	1	0	0	0	0	1	1	5
hsa-miR-4443	MIMAT0018961	SLC39A8	64116	NM_001135147	0	1	1	0	0	1	0	0	0	0	1	1	5
hsa-miR-4443	MIMAT0018961	KIF9	64147	NM_001134878	1	1	0	0	0	1	0	0	0	0	1	1	5
hsa-miR-4443	MIMAT0018961	PDLIM2	64236	NM_176871	0	1	1	0	0	1	0	0	0	0	1	1	5
hsa-miR-4443	MIMAT0018961	KLHL25	64410	NM_022480	1	1	0	0	0	1	0	0	0	0	1	1	5
hsa-miR-4443	MIMAT0018961	PLA2G2F	64600	NM_022819	0	1	1	0	0	1	0	0	0	0	1	1	5
hsa-miR-4443	MIMAT0018961	S100PBP	64766	XM_005271121	0	1	1	0	0	1	0	0	0	0	1	1	5
hsa-miR-4443	MIMAT0018961	RMND5A	64795	NM_022780	0	1	1	0	0	1	0	0	0	0	1	1	5
hsa-miR-4443	MIMAT0018961	GNPNAT1	64841	NM_198066	0	1	1	0	0	1	0	0	0	0	1	1	5
hsa-miR-4443	MIMAT0018961	ZSWIM4	65249	XM_005260023	1	1	0	0	0	1	0	0	0	0	1	1	5
hsa-miR-4443	MIMAT0018961	KCTD14	65987	NM_023930	1	1	0	0	0	1	0	0	0	0	1	1	5
hsa-miR-4443	MIMAT0018961	LYNX1	66004	NM_177457	0	1	1	0	0	1	0	0	0	0	1	1	5
hsa-miR-4443	MIMAT0018961	CUEDC2	79004	NM_024040	0	1	1	0	0	1	0	0	0	0	1	1	5
hsa-miR-4443	MIMAT0018961	KXD1	79036	XM_005260072	0	1	1	0	0	1	0	0	0	0	1	1	5
hsa-miR-4443	MIMAT0018961	MLPH	79083	NM_024101	1	1	0	0	0	1	0	0	0	0	1	1	5
hsa-miR-4443	MIMAT0018961	CHAC1	79094	NM_024111	0	1	1	0	0	1	0	0	0	0	1	1	5
hsa-miR-4443	MIMAT0018961	FA2H	79152	NM_024306	0	1	1	0	0	1	0	0	0	0	1	1	5
hsa-miR-4443	MIMAT0018961	BHLHE41	79365	NM_030762	0	1	1	0	0	1	0	0	0	0	1	1	5
hsa-miR-4443	MIMAT0018961	LRRC2	79442	NM_024512	1	1	0	0	0	1	0	0	0	0	1	1	5
hsa-miR-4443	MIMAT0018961	C10orf76	79591	NM_024541	0	1	1	0	0	1	0	0	0	0	1	1	5
hsa-miR-4443	MIMAT0018961	CCDC121	79635	XM_005264560	0	1	1	0	0	1	0	0	0	0	1	1	5
hsa-miR-4443	MIMAT0018961	HECTD3	79654	NM_024602	0	1	1	0	0	1	0	0	0	0	1	1	5
hsa-miR-4443	MIMAT0018961	ARHGAP10	79658	XM_005263214	0	1	1	0	0	1	0	0	0	0	1	1	5
hsa-miR-4443	MIMAT0018961	VEPH1	79674	NM_024621	1	1	0	0	0	1	0	0	0	0	1	1	5
hsa-miR-4443	MIMAT0018961	MYH14	79784	NM_001145809	0	1	1	0	0	1	0	0	0	0	1	1	5
hsa-miR-4443	MIMAT0018961	WDR78	79819	XM_005271212	1	1	0	0	0	1	0	0	0	0	1	1	5
hsa-miR-4443	MIMAT0018961	EFCC1	79825	XM_005247781	0	1	1	0	0	1	0	0	0	0	1	1	5
hsa-miR-4443	MIMAT0018961	FAM57A	79850	NM_024792	1	1	0	0	0	1	0	0	0	0	1	1	5
hsa-miR-4443	MIMAT0018961	RIN3	79890	NM_024832	0	1	1	0	0	1	0	0	0	0	1	1	5
hsa-miR-4443	MIMAT0018961	NAA60	79903	XM_005255590	0	1	1	0	0	1	0	0	0	0	1	1	5
hsa-miR-4443	MIMAT0018961	ADM2	79924	NM_024866	1	1	0	0	0	1	0	0	0	0	1	1	5
hsa-miR-4443	MIMAT0018961	DHDDS	79947	NM_024887	0	1	1	0	0	1	0	0	0	0	1	1	5
hsa-miR-4443	MIMAT0018961	DOCK5	80005	XM_005273650	0	1	1	0	0	1	0	0	0	0	1	1	5
hsa-miR-4443	MIMAT0018961	DCAF17	80067	NM_025000	1	1	0	0	0	1	0	0	0	0	1	1	5
hsa-miR-4443	MIMAT0018961	ASRGL1	80150	NM_001083926	0	1	1	0	0	1	0	0	0	0	1	1	5
hsa-miR-4443	MIMAT0018961	WDR26	80232	NM_025160	1	1	0	0	0	1	0	0	0	0	1	1	5
hsa-miR-4443	MIMAT0018961	HSD3B7	80270	XM_005255601	1	1	0	0	0	1	0	0	0	0	1	1	5
hsa-miR-4443	MIMAT0018961	PDGFD	80310	NM_025208	1	1	0	0	0	1	0	0	0	0	1	1	5
hsa-miR-4443	MIMAT0018961	ZKSCAN3	80317	NM_001242894	0	1	1	0	0	1	0	0	0	0	1	1	5
hsa-miR-4443	MIMAT0018961	ULBP2	80328	NM_025217	0	1	1	0	0	1	0	0	0	0	1	1	5
hsa-miR-4443	MIMAT0018961	AKNA	80709	NM_030767	0	1	1	0	0	1	0	0	0	0	1	1	5
hsa-miR-4443	MIMAT0018961	C6orf25	80739	NM_138277	0	1	1	0	0	1	0	0	0	0	1	1	5
hsa-miR-4443	MIMAT0018961	BHLHB9	80823	NM_001142524	1	1	0	0	0	1	0	0	0	0	1	1	5
hsa-miR-4443	MIMAT0018961	TUBB1	81027	NM_030773	0	1	1	0	0	1	0	0	0	0	1	1	5
hsa-miR-4443	MIMAT0018961	STMN4	81551	NM_030795	0	1	1	0	0	1	0	0	0	0	1	1	5
hsa-miR-4443	MIMAT0018961	PDRG1	81572	XM_005260563	1	1	0	0	0	1	0	0	0	0	1	1	5
hsa-miR-4443	MIMAT0018961	PVRL4	81607	NM_030916	1	1	0	0	0	1	0	0	0	0	1	1	5
hsa-miR-4443	MIMAT0018961	ANP32E	81611	XM_005245513	0	1	1	0	0	1	0	0	0	0	1	1	5
hsa-miR-4443	MIMAT0018961	NUAK2	81788	NM_030952	1	1	0	0	0	1	0	0	0	0	1	1	5
hsa-miR-4443	MIMAT0018961	NETO2	81831	NM_018092	0	1	1	0	0	1	0	0	0	0	1	1	5
hsa-miR-4443	MIMAT0018961	VANGL1	81839	NM_138959	0	1	1	0	0	1	0	0	0	0	1	1	5
hsa-miR-4443	MIMAT0018961	AMMECR1L	83607	XM_005263808	1	1	0	0	0	1	0	0	0	0	1	1	5
hsa-miR-4443	MIMAT0018961	L3MBTL2	83746	NM_031488	0	1	1	0	0	1	0	0	0	0	1	1	5
hsa-miR-4443	MIMAT0018961	FRMD8	83786	NM_031904	0	1	1	0	0	1	0	0	0	0	1	1	5
hsa-miR-4443	MIMAT0018961	KRTAP17-1	83902	NM_031964	0	1	1	0	0	1	0	0	0	0	1	1	5
hsa-miR-4443	MIMAT0018961	KIRREL2	84063	XM_005259309	1	1	0	0	0	1	0	0	0	0	1	1	5
hsa-miR-4443	MIMAT0018961	C3orf20	84077	NM_032137	0	1	1	0	0	1	0	0	0	0	1	1	5
hsa-miR-4443	MIMAT0018961	ZIC4	84107	NM_032153	1	1	0	0	0	1	0	0	0	0	1	1	5
hsa-miR-4443	MIMAT0018961	ELMOD3	84173	XM_005264596	0	1	1	0	0	1	0	0	0	0	1	1	5
hsa-miR-4443	MIMAT0018961	CHD6	84181	NM_032221	0	1	1	0	0	1	0	0	0	0	1	1	5
hsa-miR-4443	MIMAT0018961	ZNF541	84215	XM_005259311	0	1	1	0	0	1	0	0	0	0	1	1	5
hsa-miR-4443	MIMAT0018961	TRAF7	84231	XM_005255627	0	1	1	0	0	1	0	0	0	0	1	1	5
hsa-miR-4443	MIMAT0018961	CAMKK1	84254	XM_005256817	0	1	1	0	0	1	0	0	0	0	1	1	5
hsa-miR-4443	MIMAT0018961	SYT3	84258	NM_032298	0	1	1	0	0	1	0	0	0	0	1	1	5
hsa-miR-4443	MIMAT0018961	PHF6	84295	NM_032458	1	1	0	0	0	1	0	0	0	0	1	1	5
hsa-miR-4443	MIMAT0018961	MIEN1	84299	XM_005257736	0	1	1	0	0	1	0	0	0	0	1	1	5
hsa-miR-4443	MIMAT0018961	MON1A	84315	NM_032355	0	1	1	0	0	1	0	0	0	0	1	1	5
hsa-miR-4443	MIMAT0018961	CCDC115	84317	XM_005263825	1	1	0	0	0	1	0	0	0	0	1	1	5
hsa-miR-4443	MIMAT0018961	TMEM101	84336	XM_005257737	1	1	0	0	0	1	0	0	0	0	1	1	5
hsa-miR-4443	MIMAT0018961	SYVN1	84447	XM_005274354	1	1	0	0	0	1	0	0	0	0	1	1	5
hsa-miR-4443	MIMAT0018961	L3MBTL3	84456	XM_005267161	1	1	0	0	0	1	0	0	0	0	1	1	5
hsa-miR-4443	MIMAT0018961	LCOR	84458	NM_032440	1	1	0	0	0	1	0	0	0	0	1	1	5
hsa-miR-4443	MIMAT0018961	NEURL4	84461	NM_032442	0	1	1	0	0	1	0	0	0	0	1	1	5
hsa-miR-4443	MIMAT0018961	JPH4	84502	NM_032452	1	1	0	0	0	1	0	0	0	0	1	1	5
hsa-miR-4443	MIMAT0018961	TMEM185A	84548	NM_032508	0	1	1	0	0	1	0	0	0	0	1	1	5
hsa-miR-4443	MIMAT0018961	ZNF469	84627	NM_001127464	0	1	1	0	0	1	0	0	0	0	1	1	5
hsa-miR-4443	MIMAT0018961	GLIS2	84662	XM_005255642	0	1	1	0	0	1	0	0	0	0	1	1	5
hsa-miR-4443	MIMAT0018961	MS4A14	84689	NM_001261828	1	1	0	0	0	1	0	0	0	0	1	1	5
hsa-miR-4443	MIMAT0018961	FAM222A	84915	NM_032829	1	1	0	0	0	1	0	0	0	0	1	1	5
hsa-miR-4443	MIMAT0018961	PPP1R15B	84919	NM_032833	0	1	1	0	0	1	0	0	0	0	1	1	5
hsa-miR-4443	MIMAT0018961	RAB2B	84932	NM_032846	0	1	1	0	0	1	0	0	0	0	1	1	5
hsa-miR-4443	MIMAT0018961	RBM17	84991	NM_001145547	0	1	1	0	0	1	0	0	0	0	1	1	5
hsa-miR-4443	MIMAT0018961	SYDE1	85360	NM_033025	0	1	1	0	0	1	0	0	0	0	1	1	5
hsa-miR-4443	MIMAT0018961	ITPRIP	85450	NM_033397	0	1	1	0	0	0	0	1	0	0	1	1	5
hsa-miR-4443	MIMAT0018961	CCDC65	85478	XM_005269203	0	1	1	0	0	1	0	0	0	0	1	1	5
hsa-miR-4443	MIMAT0018961	MVB12B	89853	XM_005252297	1	1	0	0	0	1	0	0	0	0	1	1	5
hsa-miR-4443	MIMAT0018961	C16orf45	89927	NM_033201	1	1	0	0	0	1	0	0	0	0	1	1	5
hsa-miR-4443	MIMAT0018961	MIDN	90007	XM_005259671	0	1	1	0	0	1	0	0	0	0	1	1	5
hsa-miR-4443	MIMAT0018961	TSR2	90121	NM_058163	0	1	1	0	0	1	0	0	0	0	1	1	5
hsa-miR-4443	MIMAT0018961	TMEM55B	90809	NM_001100814	1	1	0	0	0	1	0	0	0	0	1	1	5
hsa-miR-4443	MIMAT0018961	IGFN1	91156	NM_001164586	0	1	1	0	0	1	0	0	0	0	1	1	5
hsa-miR-4443	MIMAT0018961	UAP1L1	91373	XM_005266118	0	1	1	0	0	1	0	0	0	0	1	1	5
hsa-miR-4443	MIMAT0018961	RNF185	91445	NM_152267	0	1	1	0	0	1	0	0	0	0	1	1	5
hsa-miR-4443	MIMAT0018961	YTHDC1	91746	NM_001031732	1	1	0	0	0	1	0	0	0	0	1	1	5
hsa-miR-4443	MIMAT0018961	ELMSAN1	91748	NM_194278	0	1	1	0	0	1	0	0	0	0	1	1	5
hsa-miR-4443	MIMAT0018961	DSEL	92126	NM_032160	0	1	1	0	0	1	0	0	0	0	1	1	5
hsa-miR-4443	MIMAT0018961	STRADA	92335	XM_005257802	1	1	0	0	0	1	0	0	0	0	1	1	5
hsa-miR-4443	MIMAT0018961	REEP6	92840	NM_138393	0	1	1	0	0	1	0	0	0	0	1	1	5
hsa-miR-4443	MIMAT0018961	B3GNT7	93010	NM_145236	0	1	1	0	0	1	0	0	0	0	1	1	5
hsa-miR-4443	MIMAT0018961	COQ10A	93058	NM_144576	0	1	1	0	0	1	0	0	0	0	1	1	5
hsa-miR-4443	MIMAT0018961	FTMT	94033	NM_177478	1	1	0	0	0	1	0	0	0	0	1	1	5
hsa-miR-4443	MIMAT0018961	SFXN5	94097	XM_005264646	0	1	1	0	0	1	0	0	0	0	1	1	5
hsa-miR-4443	MIMAT0018961	CMTM7	112616	NM_138410	0	1	1	0	0	1	0	0	0	0	1	1	5
hsa-miR-4443	MIMAT0018961	ADPRHL1	113622	NM_199162	0	1	1	0	0	1	0	0	0	0	1	1	5
hsa-miR-4443	MIMAT0018961	CSMD2	114784	NM_052896	0	1	1	0	0	1	0	0	0	0	1	1	5
hsa-miR-4443	MIMAT0018961	OSBPL7	114881	NM_145798	0	1	1	0	0	1	0	0	0	0	1	1	5
hsa-miR-4443	MIMAT0018961	KCTD12	115207	NM_138444	1	1	0	0	0	1	0	0	0	0	1	1	5
hsa-miR-4443	MIMAT0018961	DNTTIP1	116092	NM_052951	1	1	0	0	0	1	0	0	0	0	1	1	5
hsa-miR-4443	MIMAT0018961	FOXP4	116113	NM_001012426	0	1	1	0	0	1	0	0	0	0	1	1	5
hsa-miR-4443	MIMAT0018961	FAM122A	116224	NM_138333	0	1	1	0	0	1	0	0	0	0	1	1	5
hsa-miR-4443	MIMAT0018961	IL22RA2	116379	NM_052962	1	1	0	0	0	1	0	0	0	0	1	1	5
hsa-miR-4443	MIMAT0018961	RFFL	117584	NM_001017368	0	1	1	0	0	1	0	0	0	0	1	1	5
hsa-miR-4443	MIMAT0018961	CALHM3	119395	NM_001129742	0	1	1	0	0	1	0	0	0	0	1	1	5
hsa-miR-4443	MIMAT0018961	SDR9C7	121214	NM_148897	0	1	1	0	0	1	0	0	0	0	1	1	5
hsa-miR-4443	MIMAT0018961	NAA30	122830	NM_001011713	1	1	0	0	0	0	0	1	0	0	1	1	5
hsa-miR-4443	MIMAT0018961	ISCA2	122961	NM_194279	0	1	1	0	1	0	0	0	0	0	1	1	5
hsa-miR-4443	MIMAT0018961	C15orf27	123591	NM_152335	0	1	1	0	0	1	0	0	0	0	1	1	5
hsa-miR-4443	MIMAT0018961	FSD2	123722	NM_001007122	1	1	0	0	0	1	0	0	0	0	1	1	5
hsa-miR-4443	MIMAT0018961	PLA2G4E	123745	NM_001206670	0	1	1	0	0	1	0	0	0	0	1	1	5
hsa-miR-4443	MIMAT0018961	MSI2	124540	XM_005257014	1	1	0	0	0	1	0	0	0	0	1	1	5
hsa-miR-4443	MIMAT0018961	SPATA32	124783	NM_152343	0	1	1	0	0	1	0	0	0	0	1	1	5
hsa-miR-4443	MIMAT0018961	WFIKKN2	124857	NM_175575	1	1	0	0	0	1	0	0	0	0	1	1	5
hsa-miR-4443	MIMAT0018961	SEZ6	124925	NM_178860	1	1	0	0	0	1	0	0	0	0	1	1	5
hsa-miR-4443	MIMAT0018961	LRRC38	126755	NM_001010847	0	1	1	0	0	1	0	0	0	0	1	1	5
hsa-miR-4443	MIMAT0018961	DMBX1	127343	NM_147192	0	1	1	0	0	1	0	0	0	0	1	1	5
hsa-miR-4443	MIMAT0018961	KLHDC7A	127707	NM_152375	1	1	0	0	0	1	0	0	0	0	1	1	5
hsa-miR-4443	MIMAT0018961	SGSM1	129049	NM_001039948	1	1	0	0	0	1	0	0	0	0	1	1	5
hsa-miR-4443	MIMAT0018961	EMID1	129080	NM_133455	0	1	1	0	0	1	0	0	0	0	1	1	5
hsa-miR-4443	MIMAT0018961	CNTNAP5	129684	NM_130773	1	1	0	0	0	1	0	0	0	0	1	1	5
hsa-miR-4443	MIMAT0018961	CD200R1	131450	NM_138806	1	1	0	0	0	1	0	0	0	0	1	1	5
hsa-miR-4443	MIMAT0018961	STARD4	134429	XM_005271881	1	1	0	0	0	1	0	0	0	0	1	1	5
hsa-miR-4443	MIMAT0018961	TRIM40	135644	XM_005248855	1	1	0	0	0	1	0	0	0	0	1	1	5
hsa-miR-4443	MIMAT0018961	UBXN2B	137886	NM_001077619	0	1	1	0	0	1	0	0	0	0	1	1	5
hsa-miR-4443	MIMAT0018961	C9orf57	138240	NM_001128618	1	1	0	0	0	1	0	0	0	0	1	1	5
hsa-miR-4443	MIMAT0018961	S100A16	140576	XM_005244905	1	1	0	0	0	1	0	0	0	0	1	1	5
hsa-miR-4443	MIMAT0018961	SAMD10	140700	XM_005260199	0	1	1	0	0	1	0	0	0	0	1	1	5
hsa-miR-4443	MIMAT0018961	SOGA1	140710	NM_080627	1	1	0	0	0	1	0	0	0	0	1	1	5
hsa-miR-4443	MIMAT0018961	PABPC5	140886	NM_080832	0	1	1	0	0	1	0	0	0	0	1	1	5
hsa-miR-4443	MIMAT0018961	FGFBP3	143282	NM_152429	0	1	1	0	0	1	0	0	0	0	1	1	5
hsa-miR-4443	MIMAT0018961	CACUL1	143384	NM_153810	1	1	0	0	0	1	0	0	0	0	1	1	5
hsa-miR-4443	MIMAT0018961	SESN3	143686	NM_144665	1	1	0	0	0	1	0	0	0	0	1	1	5
hsa-miR-4443	MIMAT0018961	GLT1D1	144423	XM_005253553	0	1	1	0	0	1	0	0	0	0	1	1	5
hsa-miR-4443	MIMAT0018961	FAM109A	144717	NM_001177996	0	1	1	0	0	1	0	0	0	0	1	1	5
hsa-miR-4443	MIMAT0018961	ZSCAN29	146050	XM_005254169	0	1	1	0	0	1	0	0	0	0	1	1	5
hsa-miR-4443	MIMAT0018961	MGAT5B	146664	NM_001199172	1	1	0	0	0	1	0	0	0	0	1	1	5
hsa-miR-4443	MIMAT0018961	VSIG10L	147645	NM_001163922	1	1	0	0	0	1	0	0	0	0	1	1	5
hsa-miR-4443	MIMAT0018961	DCDC2B	149069	NM_001099434	0	1	1	0	0	1	0	0	0	0	1	1	5
hsa-miR-4443	MIMAT0018961	SLC16A14	151473	XM_005246352	1	1	0	0	0	1	0	0	0	0	1	1	5
hsa-miR-4443	MIMAT0018961	FAM19A4	151647	NM_182522	1	1	0	0	0	1	0	0	0	0	1	1	5
hsa-miR-4443	MIMAT0018961	XXYLT1	152002	NM_152531	0	1	1	0	0	1	0	0	0	0	1	1	5
hsa-miR-4443	MIMAT0018961	FGD5	152273	XM_005264900	1	1	0	0	0	1	0	0	0	0	1	1	5
hsa-miR-4443	MIMAT0018961	HDGFL1	154150	NM_138574	1	1	0	0	0	1	0	0	0	0	1	1	5
hsa-miR-4443	MIMAT0018961	NKAIN2	154215	NM_001040214	0	1	1	0	0	1	0	0	0	0	1	1	5
hsa-miR-4443	MIMAT0018961	ZNF746	155061	XM_005249957	0	1	1	0	0	1	0	0	0	0	1	1	5
hsa-miR-4443	MIMAT0018961	KIAA1958	158405	XM_005251739	1	1	0	0	0	1	0	0	0	0	1	1	5
hsa-miR-4443	MIMAT0018961	NOP9	161424	XM_005267385	1	1	0	0	0	1	0	0	0	0	1	1	5
hsa-miR-4443	MIMAT0018961	C1orf177	163747	NM_152607	1	1	0	0	0	1	0	0	0	0	1	1	5
hsa-miR-4443	MIMAT0018961	TMPRSS6	164656	XM_005261382	0	1	1	0	0	1	0	0	0	0	1	1	5
hsa-miR-4443	MIMAT0018961	XIRP1	165904	NM_194293	0	1	1	0	0	1	0	0	0	0	1	1	5
hsa-miR-4443	MIMAT0018961	PRICKLE2	166336	NM_198859	0	1	1	0	0	1	0	0	0	0	1	1	5
hsa-miR-4443	MIMAT0018961	KBTBD12	166348	XM_005247167	0	1	1	0	0	1	0	0	0	0	1	1	5
hsa-miR-4443	MIMAT0018961	C9orf96	169436	NM_153710	0	1	1	0	0	1	0	0	0	0	1	1	5
hsa-miR-4443	MIMAT0018961	OLFML2A	169611	NM_182487	0	1	1	0	0	1	0	0	0	0	1	1	5
hsa-miR-4443	MIMAT0018961	GLIS3	169792	NM_001042413	0	1	1	0	0	1	0	0	0	0	1	1	5
hsa-miR-4443	MIMAT0018961	ADAMTS15	170689	NM_139055	0	1	1	0	0	1	0	0	0	0	1	1	5
hsa-miR-4443	MIMAT0018961	CYS1	192668	NM_001037160	1	1	0	0	0	1	0	0	0	0	1	1	5
hsa-miR-4443	MIMAT0018961	SCAMP5	192683	NM_001178111	1	1	0	0	0	1	0	0	0	0	1	1	5
hsa-miR-4443	MIMAT0018961	ZNF367	195828	NM_153695	0	1	1	0	0	1	0	0	0	0	1	1	5
hsa-miR-4443	MIMAT0018961	CT62	196993	XM_005254222	0	1	1	0	0	1	0	0	0	0	1	1	5
hsa-miR-4443	MIMAT0018961	TMEM201	199953	NM_001010866	0	1	1	0	0	1	0	0	0	0	1	1	5
hsa-miR-4443	MIMAT0018961	RAB12	201475	NM_001025300	1	1	0	0	0	1	0	0	0	0	1	1	5
hsa-miR-4443	MIMAT0018961	SLC25A43	203427	NM_145305	0	1	1	0	0	1	0	0	0	0	1	1	5
hsa-miR-4443	MIMAT0018961	DDX26B	203522	XM_005262393	1	1	0	0	0	1	0	0	0	0	1	1	5
hsa-miR-4443	MIMAT0018961	DDX26B	203522	XM_005278132	1	1	0	0	0	1	0	0	0	0	1	1	5
hsa-miR-4443	MIMAT0018961	YPEL4	219539	XM_005273820	0	1	1	0	0	1	0	0	0	0	1	1	5
hsa-miR-4443	MIMAT0018961	TBCEL	219899	XM_005271440	1	1	1	0	0	0	0	0	0	0	1	1	5
hsa-miR-4443	MIMAT0018961	FAM171A1	221061	NM_001010924	1	1	0	0	0	1	0	0	0	0	1	1	5
hsa-miR-4443	MIMAT0018961	LEMD2	221496	NM_181336	0	1	1	0	0	1	0	0	0	0	1	1	5
hsa-miR-4443	MIMAT0018961	SMIM13	221710	NM_001135575	1	1	0	0	0	1	0	0	0	0	1	1	5
hsa-miR-4443	MIMAT0018961	PELI3	246330	NM_145065	0	1	1	0	0	1	0	0	0	0	1	1	5
hsa-miR-4443	MIMAT0018961	NEIL2	252969	NM_145043	0	1	1	0	0	1	0	0	0	0	1	1	5
hsa-miR-4443	MIMAT0018961	RICTOR	253260	XM_005248277	1	1	0	0	0	1	0	0	0	0	1	1	5
hsa-miR-4443	MIMAT0018961	METTL20	254013	XM_005253345	0	1	1	0	0	1	0	0	0	0	1	1	5
hsa-miR-4443	MIMAT0018961	UBN2	254048	XM_005250248	0	1	1	0	0	1	0	0	0	0	1	1	5
hsa-miR-4443	MIMAT0018961	MAP7D2	256714	NM_001168465	0	1	1	0	0	1	0	0	0	0	1	1	5
hsa-miR-4443	MIMAT0018961	PRSS33	260429	NM_152891	0	1	1	0	0	1	0	0	0	0	1	1	5
hsa-miR-4443	MIMAT0018961	PYDC1	260434	NM_152901	1	1	1	0	0	0	0	0	0	0	1	1	5
hsa-miR-4443	MIMAT0018961	RBM20	282996	NM_001134363	1	1	0	0	0	1	0	0	0	0	1	1	5
hsa-miR-4443	MIMAT0018961	HECTD4	283450	XM_005253871	0	1	1	0	0	1	0	0	0	0	1	1	5
hsa-miR-4443	MIMAT0018961	GXYLT1	283464	NM_173601	0	1	1	0	0	1	0	0	0	0	1	1	5
hsa-miR-4443	MIMAT0018961	CES4A	283848	XM_005255895	0	1	1	0	0	1	0	0	0	0	1	1	5
hsa-miR-4443	MIMAT0018961	CDRT4	284040	NM_001204477	1	1	0	0	0	1	0	0	0	0	1	1	5
hsa-miR-4443	MIMAT0018961	SLC13A5	284111	NM_177550	1	1	0	0	0	1	0	0	0	0	1	1	5
hsa-miR-4443	MIMAT0018961	SYPL2	284612	NM_001040709	1	1	0	0	0	1	0	0	0	0	1	1	5
hsa-miR-4443	MIMAT0018961	SH2D6	284948	XM_005264269	0	1	1	0	0	1	0	0	0	0	1	1	5
hsa-miR-4443	MIMAT0018961	DNAJC5G	285126	NM_173650	0	1	1	0	0	1	0	0	0	0	1	1	5
hsa-miR-4443	MIMAT0018961	HTR3E	285242	NM_001256613	0	1	1	0	0	1	0	0	0	0	1	1	5
hsa-miR-4443	MIMAT0018961	C3orf56	285311	NM_001007534	0	1	1	0	0	1	0	0	0	0	1	1	5
hsa-miR-4443	MIMAT0018961	C3orf70	285382	NM_001025266	0	1	1	0	0	1	0	0	0	0	1	1	5
hsa-miR-4443	MIMAT0018961	C7orf71	285941	NM_001145531	1	1	0	0	0	1	0	0	0	0	1	1	5
hsa-miR-4443	MIMAT0018961	EIF4E3	317649	NM_001134649	0	1	1	0	0	1	0	0	0	0	1	1	5
hsa-miR-4443	MIMAT0018961	KRT73	319101	NM_175068	0	1	1	0	0	1	0	0	0	0	1	1	5
hsa-miR-4443	MIMAT0018961	S100A7A	338324	NM_176823	0	1	1	0	0	1	0	0	0	0	1	1	5
hsa-miR-4443	MIMAT0018961	ANKRD42	338699	XM_005273972	1	1	0	0	0	1	0	0	0	0	1	1	5
hsa-miR-4443	MIMAT0018961	FAM19A2	338811	NM_178539	0	1	1	0	0	1	0	0	0	0	1	1	5
hsa-miR-4443	MIMAT0018961	RAB43	339122	NM_001204887	0	1	1	0	0	1	0	0	0	0	1	1	5
hsa-miR-4443	MIMAT0018961	TMEM95	339168	NM_198154	0	1	1	0	0	1	0	0	0	0	1	1	5
hsa-miR-4443	MIMAT0018961	NANOS2	339345	NM_001029861	1	1	0	0	0	1	0	0	0	0	1	1	5
hsa-miR-4443	MIMAT0018961	ADAMTSL5	339366	NM_213604	0	1	1	0	0	1	0	0	0	0	1	1	5
hsa-miR-4443	MIMAT0018961	C2orf53	339779	NM_178553	1	1	0	0	0	1	0	0	0	0	1	1	5
hsa-miR-4443	MIMAT0018961	SLC35D3	340146	NM_001008783	1	1	0	0	0	1	0	0	0	0	1	1	5
hsa-miR-4443	MIMAT0018961	VSTM2B	342865	XM_005258856	1	1	0	0	0	1	0	0	0	0	1	1	5
hsa-miR-4443	MIMAT0018961	MYBPHL	343263	NM_001010985	0	1	1	0	0	1	0	0	0	0	1	1	5
hsa-miR-4443	MIMAT0018961	CDKL4	344387	NM_001009565	0	1	1	0	0	1	0	0	0	0	1	1	5
hsa-miR-4443	MIMAT0018961	C11orf34	349633	NM_001145024	0	1	1	0	0	1	0	0	0	0	1	1	5
hsa-miR-4443	MIMAT0018961	SPATA12	353324	NM_181727	0	1	1	0	0	1	0	0	0	0	1	1	5
hsa-miR-4443	MIMAT0018961	ZNF829	374899	NM_001037232	0	1	1	0	0	1	0	0	0	0	1	1	5
hsa-miR-4443	MIMAT0018961	ZC3H6	376940	NM_198581	1	1	0	0	0	1	0	0	0	0	1	1	5
hsa-miR-4443	MIMAT0018961	YPEL2	388403	NM_001005404	1	1	0	0	0	1	0	0	0	0	1	1	5
hsa-miR-4443	MIMAT0018961	CEACAM16	388551	NM_001039213	0	1	1	0	0	1	0	0	0	0	1	1	5
hsa-miR-4443	MIMAT0018961	ANKRD34C	390616	NM_001146341	0	1	1	0	0	1	0	0	0	0	1	1	5
hsa-miR-4443	MIMAT0018961	FAM221B	392307	NM_001012446	0	1	1	0	0	1	0	0	0	0	1	1	5
hsa-miR-4443	MIMAT0018961	TMEM200B	399474	NM_001171868	1	1	0	0	0	1	0	0	0	0	1	1	5
hsa-miR-4443	MIMAT0018961	FOXI2	399823	NM_207426	1	1	0	0	0	1	0	0	0	0	1	1	5
hsa-miR-4443	MIMAT0018961	PATE4	399968	NM_001144874	0	1	1	0	0	1	0	0	0	0	1	1	5
hsa-miR-4443	MIMAT0018961	C1orf226	400793	NM_001085375	0	1	1	0	0	1	0	0	0	0	1	1	5
hsa-miR-4443	MIMAT0018961	C3orf72	401089	NM_001040061	1	1	0	0	0	1	0	0	0	0	1	1	5
hsa-miR-4443	MIMAT0018961	GOLGA7B	401647	NM_001010917	1	1	1	0	0	0	0	0	0	0	1	1	5
hsa-miR-4443	MIMAT0018961	ZBTB34	403341	XM_005251989	0	1	1	0	0	1	0	0	0	0	1	1	5
hsa-miR-4443	MIMAT0018961	IQSEC3	440073	NM_001170738	0	1	1	0	0	1	0	0	0	0	1	1	5
hsa-miR-4443	MIMAT0018961	ETV3L	440695	NM_001004341	1	1	0	0	0	1	0	0	0	0	1	1	5
hsa-miR-4443	MIMAT0018961	CPLX3	594855	NM_001030005	0	1	1	0	0	1	0	0	0	0	1	1	5
hsa-miR-4443	MIMAT0018961	C6orf132	647024	NM_001164446	0	1	1	0	0	1	0	0	0	0	1	1	5
hsa-miR-4443	MIMAT0018961	ANKRD33B	651746	NM_001164440	1	1	1	0	0	0	0	0	0	0	1	1	5
hsa-miR-4443	MIMAT0018961	NBPF6	653149	XM_005271143	1	1	0	0	0	1	0	0	0	0	1	1	5
hsa-miR-4443	MIMAT0018961	KIAA0895L	653319	NM_001040715	0	1	1	0	0	1	0	0	0	0	1	1	5
hsa-miR-4443	MIMAT0018961	FER1L6	654463	NM_001039112	0	1	1	0	0	1	0	0	0	0	1	1	5
hsa-miR-4443	MIMAT0018961	PSAPL1	768239	NM_001085382	0	1	1	0	0	1	0	0	0	0	1	1	5
hsa-miR-4443	MIMAT0018961	TMED7-TICAM2	100302736	NM_001164469	0	1	0	0	0	1	0	1	0	0	1	1	5
hsa-miR-4443	MIMAT0018961	PPP5D1	100506012	XM_005258397	0	1	1	0	0	1	0	0	0	0	1	1	5
hsa-miR-4443	MIMAT0018961	ABL2	27	NM_001168239	1	0	1	0	0	1	0	0	0	0	1	1	5
hsa-miR-4443	MIMAT0018961	ABL2	27	NM_001136000	1	0	1	0	0	1	0	0	0	0	1	1	5
hsa-miR-4443	MIMAT0018961	ABL2	27	XM_005245088	1	0	1	0	0	1	0	0	0	0	1	1	5
hsa-miR-4443	MIMAT0018961	ABL2	27	NM_001168238	1	0	1	0	0	1	0	0	0	0	1	1	5
hsa-miR-4443	MIMAT0018961	ABL2	27	NM_001168237	1	0	1	0	0	1	0	0	0	0	1	1	5
hsa-miR-4443	MIMAT0018961	ABL2	27	NM_005158	1	0	1	0	0	1	0	0	0	0	1	1	5
hsa-miR-4443	MIMAT0018961	ABL2	27	NM_001168236	1	0	1	0	0	1	0	0	0	0	1	1	5
hsa-miR-4443	MIMAT0018961	ACACB	32	XM_005253876	1	0	1	0	0	1	0	0	0	0	1	1	5
hsa-miR-4443	MIMAT0018961	ACACB	32	XM_005253877	1	0	1	0	0	1	0	0	0	0	1	1	5
hsa-miR-4443	MIMAT0018961	ACACB	32	NM_001093	1	0	1	0	0	1	0	0	0	0	1	1	5
hsa-miR-4443	MIMAT0018961	ACADS	35	NM_000017	1	0	1	0	0	1	0	0	0	0	1	1	5
hsa-miR-4443	MIMAT0018961	ACADS	35	XM_005253878	1	0	1	0	0	1	0	0	0	0	1	1	5
hsa-miR-4443	MIMAT0018961	ACPP	55	XM_005247567	1	0	1	0	0	1	0	0	0	0	1	1	5
hsa-miR-4443	MIMAT0018961	ACRV1	56	XM_005271610	1	0	1	0	0	1	0	0	0	0	1	1	5
hsa-miR-4443	MIMAT0018961	ACTN4	81	NM_004924	1	0	1	0	0	0	0	1	0	0	1	1	5
hsa-miR-4443	MIMAT0018961	ACTN1	87	NM_001130005	1	0	1	0	0	1	0	0	0	0	1	1	5
hsa-miR-4443	MIMAT0018961	ACVR1B	91	NM_020328	1	0	1	0	0	1	0	0	0	0	1	1	5
hsa-miR-4443	MIMAT0018961	ACVR1B	91	NM_020327	1	0	1	0	0	1	0	0	0	0	1	1	5
hsa-miR-4443	MIMAT0018961	ACVR1B	91	NM_004302	1	0	1	0	0	1	0	0	0	0	1	1	5
hsa-miR-4443	MIMAT0018961	ADCY5	111	XM_005247078	1	0	1	0	0	1	0	0	0	0	1	1	5
hsa-miR-4443	MIMAT0018961	ADCY5	111	XM_005247079	1	0	1	0	0	1	0	0	0	0	1	1	5
hsa-miR-4443	MIMAT0018961	ADCY6	112	NM_020983	0	0	1	0	0	1	0	1	0	0	1	1	5
hsa-miR-4443	MIMAT0018961	ADH5	128	NM_000671	1	0	1	0	0	1	0	0	0	0	1	1	5
hsa-miR-4443	MIMAT0018961	ADH6	130	NM_001102470	1	0	1	0	0	1	0	0	0	0	1	1	5
hsa-miR-4443	MIMAT0018961	AP2B1	163	XM_005257940	1	0	1	0	0	1	0	0	0	0	1	1	5
hsa-miR-4443	MIMAT0018961	AP2B1	163	XM_005257942	1	0	1	0	0	1	0	0	0	0	1	1	5
hsa-miR-4443	MIMAT0018961	AP2B1	163	XM_005257938	1	0	1	0	0	1	0	0	0	0	1	1	5
hsa-miR-4443	MIMAT0018961	AP2B1	163	NM_001282	1	0	1	0	0	1	0	0	0	0	1	1	5
hsa-miR-4443	MIMAT0018961	AP2B1	163	NM_001030006	1	0	1	0	0	1	0	0	0	0	1	1	5
hsa-miR-4443	MIMAT0018961	AP2B1	163	XM_005257937	1	0	1	0	0	1	0	0	0	0	1	1	5
hsa-miR-4443	MIMAT0018961	AP2B1	163	XM_005257939	1	0	1	0	0	1	0	0	0	0	1	1	5
hsa-miR-4443	MIMAT0018961	AGT	183	NM_000029	1	0	1	0	0	1	0	0	0	0	1	1	5
hsa-miR-4443	MIMAT0018961	AK1	203	NM_000476	0	0	1	0	0	1	0	1	0	0	1	1	5
hsa-miR-4443	MIMAT0018961	AKT2	208	XM_005258645	1	0	1	0	0	1	0	0	0	0	1	1	5
hsa-miR-4443	MIMAT0018961	AKT2	208	XM_005258648	1	0	1	0	0	1	0	0	0	0	1	1	5
hsa-miR-4443	MIMAT0018961	AKT2	208	XM_005258646	1	0	1	0	0	1	0	0	0	0	1	1	5
hsa-miR-4443	MIMAT0018961	AKT2	208	XM_005258650	1	0	1	0	0	1	0	0	0	0	1	1	5
hsa-miR-4443	MIMAT0018961	AKT2	208	XM_005258649	1	0	1	0	0	1	0	0	0	0	1	1	5
hsa-miR-4443	MIMAT0018961	AKT2	208	XM_005258647	1	0	1	0	0	1	0	0	0	0	1	1	5
hsa-miR-4443	MIMAT0018961	AKT2	208	NM_001243028	1	0	1	0	0	1	0	0	0	0	1	1	5
hsa-miR-4443	MIMAT0018961	AKT2	208	NM_001243027	1	0	1	0	0	1	0	0	0	0	1	1	5
hsa-miR-4443	MIMAT0018961	ALDH3B2	222	NM_000695	1	0	1	0	0	1	0	0	0	0	1	1	5
hsa-miR-4443	MIMAT0018961	ALDH3B2	222	NM_001031615	1	0	1	0	0	1	0	0	0	0	1	1	5
hsa-miR-4443	MIMAT0018961	FAS	355	NM_000043	1	0	1	0	0	1	0	0	0	0	1	1	5
hsa-miR-4443	MIMAT0018961	FAS	355	NM_152871	1	0	1	0	0	1	0	0	0	0	1	1	5
hsa-miR-4443	MIMAT0018961	FAS	355	NM_152872	1	0	1	0	0	1	0	0	0	0	1	1	5
hsa-miR-4443	MIMAT0018961	ARF1	375	NM_001024227	0	0	1	0	0	1	0	1	0	0	1	1	5
hsa-miR-4443	MIMAT0018961	ARF1	375	NM_001658	0	0	1	0	0	1	0	1	0	0	1	1	5
hsa-miR-4443	MIMAT0018961	ARF1	375	NM_001024226	0	0	1	0	0	1	0	1	0	0	1	1	5
hsa-miR-4443	MIMAT0018961	ARF1	375	NM_001024228	0	0	1	0	0	1	0	1	0	0	1	1	5
hsa-miR-4443	MIMAT0018961	ARRB1	408	NM_004041	1	0	1	0	0	1	0	0	0	0	1	1	5
hsa-miR-4443	MIMAT0018961	ARRB1	408	XM_005273998	1	0	1	0	0	1	0	0	0	0	1	1	5
hsa-miR-4443	MIMAT0018961	ARRB1	408	XM_005273997	1	0	1	0	0	1	0	0	0	0	1	1	5
hsa-miR-4443	MIMAT0018961	ARRB1	408	XM_005273999	1	0	1	0	0	1	0	0	0	0	1	1	5
hsa-miR-4443	MIMAT0018961	ARRB1	408	NM_020251	1	0	1	0	0	1	0	0	0	0	1	1	5
hsa-miR-4443	MIMAT0018961	STS	412	XM_005274512	1	0	1	0	0	1	0	0	0	0	1	1	5
hsa-miR-4443	MIMAT0018961	STS	412	XM_005274513	1	0	1	0	0	1	0	0	0	0	1	1	5
hsa-miR-4443	MIMAT0018961	STS	412	NM_000351	1	0	1	0	0	1	0	0	0	0	1	1	5
hsa-miR-4443	MIMAT0018961	STS	412	XM_005274511	1	0	1	0	0	1	0	0	0	0	1	1	5
hsa-miR-4443	MIMAT0018961	ATP1B2	482	NM_001678	1	0	1	0	0	1	0	0	0	0	1	1	5
hsa-miR-4443	MIMAT0018961	ATP2A2	488	XM_005253888	1	0	1	0	0	1	0	0	0	0	1	1	5
hsa-miR-4443	MIMAT0018961	ATP2A2	488	XM_005253887	1	0	1	0	0	1	0	0	0	0	1	1	5
hsa-miR-4443	MIMAT0018961	ATP2B2	491	NM_001683	1	0	1	0	0	1	0	0	0	0	1	1	5
hsa-miR-4443	MIMAT0018961	ATP2B2	491	XM_005265183	1	0	1	0	0	1	0	0	0	0	1	1	5
hsa-miR-4443	MIMAT0018961	ATP2B2	491	XM_005265180	1	0	1	0	0	1	0	0	0	0	1	1	5
hsa-miR-4443	MIMAT0018961	ATP2B2	491	NM_001001331	1	0	1	0	0	1	0	0	0	0	1	1	5
hsa-miR-4443	MIMAT0018961	ALDH7A1	501	NM_001182	1	0	1	0	0	1	0	0	0	0	1	1	5
hsa-miR-4443	MIMAT0018961	ALDH7A1	501	NM_001201377	1	0	1	0	0	1	0	0	0	0	1	1	5
hsa-miR-4443	MIMAT0018961	ALDH7A1	501	NM_001202404	1	0	1	0	0	1	0	0	0	0	1	1	5
hsa-miR-4443	MIMAT0018961	ATP6V1C1	528	NM_001695	1	0	1	0	1	0	0	0	0	0	1	1	5
hsa-miR-4443	MIMAT0018961	ATP6V0A1	535	XM_005257462	1	0	1	0	0	1	0	0	0	0	1	1	5
hsa-miR-4443	MIMAT0018961	ATP6V0A1	535	XM_005257460	1	0	1	0	0	1	0	0	0	0	1	1	5
hsa-miR-4443	MIMAT0018961	ATP6V0A1	535	XM_005257463	1	0	1	0	0	1	0	0	0	0	1	1	5
hsa-miR-4443	MIMAT0018961	ATP6V0A1	535	XM_005257461	1	0	1	0	0	1	0	0	0	0	1	1	5
hsa-miR-4443	MIMAT0018961	ATP6V0A1	535	XM_005257459	1	0	1	0	0	1	0	0	0	0	1	1	5
hsa-miR-4443	MIMAT0018961	ATP7A	538	XM_005262147	1	0	1	0	0	1	0	0	0	0	1	1	5
hsa-miR-4443	MIMAT0018961	ATP7A	538	XM_005277809	1	0	1	0	0	1	0	0	0	0	1	1	5
hsa-miR-4443	MIMAT0018961	ATP7A	538	XM_005262150	1	0	1	0	0	1	0	0	0	0	1	1	5
hsa-miR-4443	MIMAT0018961	ATP7A	538	XM_005277812	1	0	1	0	0	1	0	0	0	0	1	1	5
hsa-miR-4443	MIMAT0018961	ATP7A	538	XM_005262149	1	0	1	0	0	1	0	0	0	0	1	1	5
hsa-miR-4443	MIMAT0018961	ATP7A	538	XM_005277811	1	0	1	0	0	1	0	0	0	0	1	1	5
hsa-miR-4443	MIMAT0018961	ATP7A	538	XM_005262148	1	0	1	0	0	1	0	0	0	0	1	1	5
hsa-miR-4443	MIMAT0018961	ATP7A	538	XM_005277810	1	0	1	0	0	1	0	0	0	0	1	1	5
hsa-miR-4443	MIMAT0018961	ATP7A	538	NM_000052	1	0	1	0	0	1	0	0	0	0	1	1	5
hsa-miR-4443	MIMAT0018961	ATP7B	540	NM_000053	1	0	1	0	0	1	0	0	0	0	1	1	5
hsa-miR-4443	MIMAT0018961	ATP7B	540	XM_005266433	1	0	1	0	0	1	0	0	0	0	1	1	5
hsa-miR-4443	MIMAT0018961	ATP7B	540	XM_005266432	1	0	1	0	0	1	0	0	0	0	1	1	5
hsa-miR-4443	MIMAT0018961	ATP7B	540	XM_005266429	1	0	1	0	0	1	0	0	0	0	1	1	5
hsa-miR-4443	MIMAT0018961	ATP7B	540	XM_005266434	1	0	1	0	0	1	0	0	0	0	1	1	5
hsa-miR-4443	MIMAT0018961	ATP7B	540	XM_005266427	1	0	1	0	0	1	0	0	0	0	1	1	5
hsa-miR-4443	MIMAT0018961	ATP7B	540	XM_005266426	1	0	1	0	0	1	0	0	0	0	1	1	5
hsa-miR-4443	MIMAT0018961	ATP7B	540	XM_005266425	1	0	1	0	0	1	0	0	0	0	1	1	5
hsa-miR-4443	MIMAT0018961	ATP7B	540	NM_001005918	1	0	1	0	0	1	0	0	0	0	1	1	5
hsa-miR-4443	MIMAT0018961	ATP7B	540	NM_001243182	1	0	1	0	0	1	0	0	0	0	1	1	5
hsa-miR-4443	MIMAT0018961	ATP7B	540	XM_005266424	1	0	1	0	0	1	0	0	0	0	1	1	5
hsa-miR-4443	MIMAT0018961	ATP7B	540	XM_005266423	1	0	1	0	0	1	0	0	0	0	1	1	5
hsa-miR-4443	MIMAT0018961	ATP7B	540	XM_005266431	1	0	1	0	0	1	0	0	0	0	1	1	5
hsa-miR-4443	MIMAT0018961	ATP7B	540	XM_005266428	1	0	1	0	0	1	0	0	0	0	1	1	5
hsa-miR-4443	MIMAT0018961	ATP7B	540	XM_005266430	1	0	1	0	0	1	0	0	0	0	1	1	5
hsa-miR-4443	MIMAT0018961	ATRX	546	XM_005262157	1	0	1	0	0	1	0	0	0	0	1	1	5
hsa-miR-4443	MIMAT0018961	ATRX	546	XM_005277817	1	0	1	0	0	1	0	0	0	0	1	1	5
hsa-miR-4443	MIMAT0018961	ATRX	546	XM_005262156	1	0	1	0	0	1	0	0	0	0	1	1	5
hsa-miR-4443	MIMAT0018961	ATRX	546	XM_005277816	1	0	1	0	0	1	0	0	0	0	1	1	5
hsa-miR-4443	MIMAT0018961	ATRX	546	NM_138270	1	0	1	0	0	1	0	0	0	0	1	1	5
hsa-miR-4443	MIMAT0018961	ATRX	546	XM_005262154	1	0	1	0	0	1	0	0	0	0	1	1	5
hsa-miR-4443	MIMAT0018961	ATRX	546	XM_005277814	1	0	1	0	0	1	0	0	0	0	1	1	5
hsa-miR-4443	MIMAT0018961	ATRX	546	XM_005262153	1	0	1	0	0	1	0	0	0	0	1	1	5
hsa-miR-4443	MIMAT0018961	ATRX	546	XM_005277813	1	0	1	0	0	1	0	0	0	0	1	1	5
hsa-miR-4443	MIMAT0018961	ATRX	546	NM_000489	1	0	1	0	0	1	0	0	0	0	1	1	5
hsa-miR-4443	MIMAT0018961	KIF1A	547	XM_005247029	1	0	1	0	0	1	0	0	0	0	1	1	5
hsa-miR-4443	MIMAT0018961	KIF1A	547	XM_005247028	1	0	1	0	0	1	0	0	0	0	1	1	5
hsa-miR-4443	MIMAT0018961	KIF1A	547	XM_005247027	1	0	1	0	0	1	0	0	0	0	1	1	5
hsa-miR-4443	MIMAT0018961	KIF1A	547	XM_005247026	1	0	1	0	0	1	0	0	0	0	1	1	5
hsa-miR-4443	MIMAT0018961	KIF1A	547	XM_005247025	1	0	1	0	0	1	0	0	0	0	1	1	5
hsa-miR-4443	MIMAT0018961	KIF1A	547	XM_005247024	1	0	1	0	0	1	0	0	0	0	1	1	5
hsa-miR-4443	MIMAT0018961	KIF1A	547	XM_005247023	1	0	1	0	0	1	0	0	0	0	1	1	5
hsa-miR-4443	MIMAT0018961	KIF1A	547	XM_005247022	1	0	1	0	0	1	0	0	0	0	1	1	5
hsa-miR-4443	MIMAT0018961	AXL	558	NM_001278599	1	0	1	0	0	1	0	0	0	0	1	1	5
hsa-miR-4443	MIMAT0018961	AXL	558	NM_001699	1	0	1	0	0	1	0	0	0	0	1	1	5
hsa-miR-4443	MIMAT0018961	BAK1	578	XM_005249253	1	0	1	0	0	1	0	0	0	0	1	1	5
hsa-miR-4443	MIMAT0018961	BAK1	578	XM_005249254	1	0	1	0	0	1	0	0	0	0	1	1	5
hsa-miR-4443	MIMAT0018961	BAK1	578	NM_001188	1	0	1	0	0	1	0	0	0	0	1	1	5
hsa-miR-4443	MIMAT0018961	NKX3-2	579	NM_001189	1	0	1	0	0	1	0	0	0	0	1	1	5
hsa-miR-4443	MIMAT0018961	BDH1	622	NM_203314	1	0	1	0	0	1	0	0	0	0	1	1	5
hsa-miR-4443	MIMAT0018961	BDH1	622	NM_203315	1	0	1	0	0	1	0	0	0	0	1	1	5
hsa-miR-4443	MIMAT0018961	BDH1	622	NM_004051	1	0	1	0	0	1	0	0	0	0	1	1	5
hsa-miR-4443	MIMAT0018961	BMP7	655	NM_001719	1	0	1	0	0	1	0	0	0	0	1	1	5
hsa-miR-4443	MIMAT0018961	BNIP1	662	NM_013979	1	0	1	0	0	1	0	0	0	0	1	1	5
hsa-miR-4443	MIMAT0018961	BNIP1	662	NM_013978	1	0	1	0	0	1	0	0	0	0	1	1	5
hsa-miR-4443	MIMAT0018961	BNIP1	662	NM_001205	1	0	1	0	0	1	0	0	0	0	1	1	5
hsa-miR-4443	MIMAT0018961	BNIP1	662	NM_013980	1	0	1	0	0	1	0	0	0	0	1	1	5
hsa-miR-4443	MIMAT0018961	BNIP2	663	NM_004330	1	0	1	0	0	1	0	0	0	0	1	1	5
hsa-miR-4443	MIMAT0018961	BNIP2	663	XM_005254608	1	0	1	0	0	1	0	0	0	0	1	1	5
hsa-miR-4443	MIMAT0018961	CAPN5	726	XM_005274206	1	0	1	0	0	1	0	0	0	0	1	1	5
hsa-miR-4443	MIMAT0018961	CAPN5	726	XM_005277729	1	0	1	0	0	1	0	0	0	0	1	1	5
hsa-miR-4443	MIMAT0018961	CAPN5	726	NM_004055	1	0	1	0	0	1	0	0	0	0	1	1	5
hsa-miR-4443	MIMAT0018961	CAPN5	726	XM_005274207	1	0	1	0	0	1	0	0	0	0	1	1	5
hsa-miR-4443	MIMAT0018961	CAPN5	726	XM_005277730	1	0	1	0	0	1	0	0	0	0	1	1	5
hsa-miR-4443	MIMAT0018961	C21orf2	755	NM_001271441	1	0	1	0	0	1	0	0	0	0	1	1	5
hsa-miR-4443	MIMAT0018961	C21orf2	755	NM_001271442	1	0	1	0	0	1	0	0	0	0	1	1	5
hsa-miR-4443	MIMAT0018961	C21orf2	755	NM_001271440	1	0	1	0	0	1	0	0	0	0	1	1	5
hsa-miR-4443	MIMAT0018961	C21orf2	755	NM_004928	1	0	1	0	0	1	0	0	0	0	1	1	5
hsa-miR-4443	MIMAT0018961	CACNB1	782	NM_000723	1	0	1	0	0	1	0	0	0	0	1	1	5
hsa-miR-4443	MIMAT0018961	CACNB1	782	XM_005257647	1	0	1	0	0	1	0	0	0	0	1	1	5
hsa-miR-4443	MIMAT0018961	CACNB1	782	XM_005257645	1	0	1	0	0	1	0	0	0	0	1	1	5
hsa-miR-4443	MIMAT0018961	CALR	811	NM_004343	1	0	1	0	0	1	0	0	0	0	1	1	5
hsa-miR-4443	MIMAT0018961	CAPNS1	826	NM_001003962	0	0	1	0	0	1	0	1	0	0	1	1	5
hsa-miR-4443	MIMAT0018961	CAPNS1	826	NM_001749	0	0	1	0	0	1	0	1	0	0	1	1	5
hsa-miR-4443	MIMAT0018961	CAPZB	832	NM_004930	0	0	1	0	1	1	0	0	0	0	1	1	5
hsa-miR-4443	MIMAT0018961	CAV1	857	NM_001172895	1	0	1	0	0	1	0	0	0	0	1	1	5
hsa-miR-4443	MIMAT0018961	CAV1	857	NM_001172897	1	0	1	0	0	1	0	0	0	0	1	1	5
hsa-miR-4443	MIMAT0018961	CAV1	857	NM_001172896	1	0	1	0	0	1	0	0	0	0	1	1	5
hsa-miR-4443	MIMAT0018961	CAV1	857	NM_001753	1	0	1	0	0	1	0	0	0	0	1	1	5
hsa-miR-4443	MIMAT0018961	CD6	923	NM_001254751	1	0	1	0	0	1	0	0	0	0	1	1	5
hsa-miR-4443	MIMAT0018961	CD6	923	NM_001254750	1	0	1	0	0	1	0	0	0	0	1	1	5
hsa-miR-4443	MIMAT0018961	TNFSF8	944	NM_001244	1	0	1	0	1	0	0	0	0	0	1	1	5
hsa-miR-4443	MIMAT0018961	CD37	951	XM_005259437	1	0	1	0	0	1	0	0	0	0	1	1	5
hsa-miR-4443	MIMAT0018961	CD37	951	XM_005259436	1	0	1	0	0	1	0	0	0	0	1	1	5
hsa-miR-4443	MIMAT0018961	CD37	951	XM_005259435	1	0	1	0	0	1	0	0	0	0	1	1	5
hsa-miR-4443	MIMAT0018961	ENTPD1	953	XM_005270285	1	0	1	0	0	1	0	0	0	0	1	1	5
hsa-miR-4443	MIMAT0018961	CD74	972	NM_001025159	1	0	1	0	0	1	0	0	0	0	1	1	5
hsa-miR-4443	MIMAT0018961	CD74	972	XM_005268545	1	0	1	0	0	1	0	0	0	0	1	1	5
hsa-miR-4443	MIMAT0018961	CD74	972	NM_001025158	1	0	1	0	0	1	0	0	0	0	1	1	5
hsa-miR-4443	MIMAT0018961	CD74	972	NM_004355	1	0	1	0	0	1	0	0	0	0	1	1	5
hsa-miR-4443	MIMAT0018961	CDH5	1003	NM_001795	1	0	1	0	0	1	0	0	0	0	1	1	5
hsa-miR-4443	MIMAT0018961	CDH5	1003	XM_005255757	1	0	1	0	0	1	0	0	0	0	1	1	5
hsa-miR-4443	MIMAT0018961	CTSC	1075	NM_001114173	1	0	1	0	0	1	0	0	0	0	1	1	5
hsa-miR-4443	MIMAT0018961	CHKB	1120	NM_005198	0	0	1	0	0	1	0	1	0	0	1	1	5
hsa-miR-4443	MIMAT0018961	CLCN5	1184	NM_001127899	0	0	1	0	0	1	0	1	0	0	1	1	5
hsa-miR-4443	MIMAT0018961	CLCN5	1184	NM_000084	0	0	1	0	0	1	0	1	0	0	1	1	5
hsa-miR-4443	MIMAT0018961	CLCN5	1184	NM_001127898	0	0	1	0	0	1	0	1	0	0	1	1	5
hsa-miR-4443	MIMAT0018961	CLCN7	1186	NM_001287	1	0	1	0	0	1	0	0	0	0	1	1	5
hsa-miR-4443	MIMAT0018961	CLCN7	1186	NM_001114331	1	0	1	0	0	1	0	0	0	0	1	1	5
hsa-miR-4443	MIMAT0018961	CNGA2	1260	NM_005140	1	0	1	0	0	1	0	0	0	0	1	1	5
hsa-miR-4443	MIMAT0018961	CNR1	1268	XM_005248651	1	0	1	0	0	1	0	0	0	0	1	1	5
hsa-miR-4443	MIMAT0018961	CNR1	1268	NM_033181	1	0	1	0	0	1	0	0	0	0	1	1	5
hsa-miR-4443	MIMAT0018961	CNR1	1268	XM_005248650	1	0	1	0	0	1	0	0	0	0	1	1	5
hsa-miR-4443	MIMAT0018961	CNR1	1268	XM_005248649	1	0	1	0	0	1	0	0	0	0	1	1	5
hsa-miR-4443	MIMAT0018961	CNR1	1268	NM_016083	1	0	1	0	0	1	0	0	0	0	1	1	5
hsa-miR-4443	MIMAT0018961	CNR1	1268	NM_001160259	1	0	1	0	0	1	0	0	0	0	1	1	5
hsa-miR-4443	MIMAT0018961	CNR1	1268	XM_005248652	1	0	1	0	0	1	0	0	0	0	1	1	5
hsa-miR-4443	MIMAT0018961	CNR1	1268	NM_001160226	1	0	1	0	0	1	0	0	0	0	1	1	5
hsa-miR-4443	MIMAT0018961	CNR1	1268	NM_001160258	1	0	1	0	0	1	0	0	0	0	1	1	5
hsa-miR-4443	MIMAT0018961	CNR2	1269	XM_005245737	1	0	1	0	0	1	0	0	0	0	1	1	5
hsa-miR-4443	MIMAT0018961	COL5A1	1289	NM_000093	1	0	1	0	0	1	0	0	0	0	1	1	5
hsa-miR-4443	MIMAT0018961	COL5A1	1289	NM_001278074	1	0	1	0	0	1	0	0	0	0	1	1	5
hsa-miR-4443	MIMAT0018961	KLF6	1316	NM_001160124	1	0	1	0	0	1	0	0	0	0	1	1	5
hsa-miR-4443	MIMAT0018961	KLF6	1316	NM_001160125	1	0	1	0	0	1	0	0	0	0	1	1	5
hsa-miR-4443	MIMAT0018961	MAP3K8	1326	NM_005204	1	0	1	0	0	1	0	0	0	0	1	1	5
hsa-miR-4443	MIMAT0018961	MAP3K8	1326	XM_005252365	1	0	1	0	0	1	0	0	0	0	1	1	5
hsa-miR-4443	MIMAT0018961	MAP3K8	1326	XM_005252366	1	0	1	0	0	1	0	0	0	0	1	1	5
hsa-miR-4443	MIMAT0018961	MAP3K8	1326	NM_001244134	1	0	1	0	0	1	0	0	0	0	1	1	5
hsa-miR-4443	MIMAT0018961	MAP3K8	1326	XM_005252364	1	0	1	0	0	1	0	0	0	0	1	1	5
hsa-miR-4443	MIMAT0018961	CRHR1	1394	XM_005257060	1	0	1	0	0	1	0	0	0	0	1	1	5
hsa-miR-4443	MIMAT0018961	CRHR1	1394	NM_001145147	1	0	1	0	0	1	0	0	0	0	1	1	5
hsa-miR-4443	MIMAT0018961	CRHR1	1394	NM_001145148	1	0	1	0	0	1	0	0	0	0	1	1	5
hsa-miR-4443	MIMAT0018961	CRHR1	1394	NM_004382	1	0	1	0	0	1	0	0	0	0	1	1	5
hsa-miR-4443	MIMAT0018961	CRHR1	1394	NM_001145146	1	0	1	0	0	1	0	0	0	0	1	1	5
hsa-miR-4443	MIMAT0018961	CSF3	1440	NM_000759	1	0	1	0	0	1	0	0	0	0	1	1	5
hsa-miR-4443	MIMAT0018961	CSF3	1440	NM_001178147	1	0	1	0	0	1	0	0	0	0	1	1	5
hsa-miR-4443	MIMAT0018961	CSF3	1440	NM_172220	1	0	1	0	0	1	0	0	0	0	1	1	5
hsa-miR-4443	MIMAT0018961	CSF3	1440	NM_172219	1	0	1	0	0	1	0	0	0	0	1	1	5
hsa-miR-4443	MIMAT0018961	CSNK1G3	1456	NM_001270574	0	0	1	0	0	1	0	1	0	0	1	1	5
hsa-miR-4443	MIMAT0018961	CSNK1G3	1456	NM_001270572	0	0	1	0	0	1	0	1	0	0	1	1	5
hsa-miR-4443	MIMAT0018961	CSNK1G3	1456	NM_001270573	0	0	1	0	0	1	0	1	0	0	1	1	5
hsa-miR-4443	MIMAT0018961	CSNK1G3	1456	NM_004384	0	0	1	0	0	1	0	1	0	0	1	1	5
hsa-miR-4443	MIMAT0018961	CSNK1G3	1456	NM_001044723	0	0	1	0	0	1	0	1	0	0	1	1	5
hsa-miR-4443	MIMAT0018961	CSNK1G3	1456	NM_001031812	0	0	1	0	0	1	0	1	0	0	1	1	5
hsa-miR-4443	MIMAT0018961	CUX1	1523	XM_005250150	1	0	1	0	0	1	0	0	0	0	1	1	5
hsa-miR-4443	MIMAT0018961	CUX1	1523	XM_005250153	1	0	1	0	0	1	0	0	0	0	1	1	5
hsa-miR-4443	MIMAT0018961	CUX1	1523	XM_005250152	1	0	1	0	0	1	0	0	0	0	1	1	5
hsa-miR-4443	MIMAT0018961	CUX1	1523	XM_005250151	1	0	1	0	0	1	0	0	0	0	1	1	5
hsa-miR-4443	MIMAT0018961	CXADR	1525	NM_001207065	0	0	1	0	0	1	0	1	0	0	1	1	5
hsa-miR-4443	MIMAT0018961	DGKA	1606	XM_005268690	1	0	1	0	0	1	0	0	0	0	1	1	5
hsa-miR-4443	MIMAT0018961	DGKA	1606	XM_005268689	1	0	1	0	0	1	0	0	0	0	1	1	5
hsa-miR-4443	MIMAT0018961	DGKA	1606	NM_201554	1	0	1	0	0	1	0	0	0	0	1	1	5
hsa-miR-4443	MIMAT0018961	DGKA	1606	XM_005268688	1	0	1	0	0	1	0	0	0	0	1	1	5
hsa-miR-4443	MIMAT0018961	DGKA	1606	NM_001345	1	0	1	0	0	1	0	0	0	0	1	1	5
hsa-miR-4443	MIMAT0018961	DGKA	1606	NM_201445	1	0	1	0	0	1	0	0	0	0	1	1	5
hsa-miR-4443	MIMAT0018961	DGKQ	1609	XM_005272265	1	0	1	0	0	1	0	0	0	0	1	1	5
hsa-miR-4443	MIMAT0018961	DGKQ	1609	NM_001347	1	0	1	0	0	1	0	0	0	0	1	1	5
hsa-miR-4443	MIMAT0018961	DBT	1629	NM_001918	1	0	1	0	0	1	0	0	0	0	1	1	5
hsa-miR-4443	MIMAT0018961	DHCR24	1718	XM_005270553	1	0	1	0	0	1	0	0	0	0	1	1	5
hsa-miR-4443	MIMAT0018961	DIAPH1	1729	NM_001079812	1	0	1	0	0	1	0	0	0	0	1	1	5
hsa-miR-4443	MIMAT0018961	DIAPH1	1729	NM_005219	1	0	1	0	0	1	0	0	0	0	1	1	5
hsa-miR-4443	MIMAT0018961	DLG3	1741	XM_005262247	1	0	1	0	0	1	0	0	0	0	1	1	5
hsa-miR-4443	MIMAT0018961	DLG3	1741	XM_005262248	1	0	1	0	0	1	0	0	0	0	1	1	5
hsa-miR-4443	MIMAT0018961	DLG3	1741	XM_005262246	1	0	1	0	0	1	0	0	0	0	1	1	5
hsa-miR-4443	MIMAT0018961	DLG4	1742	NM_001128827	0	0	1	0	0	1	0	1	0	0	1	1	5
hsa-miR-4443	MIMAT0018961	DLX1	1745	NM_001038493	0	0	1	0	0	1	0	1	0	0	1	1	5
hsa-miR-4443	MIMAT0018961	DNMT3A	1788	XM_005264177	1	0	1	0	0	1	0	0	0	0	1	1	5
hsa-miR-4443	MIMAT0018961	E2F3	1871	XM_005248868	1	0	1	0	0	1	0	0	0	0	1	1	5
hsa-miR-4443	MIMAT0018961	E2F3	1871	XM_005248867	1	0	1	0	0	1	0	0	0	0	1	1	5
hsa-miR-4443	MIMAT0018961	E2F3	1871	XM_005248866	1	0	1	0	0	1	0	0	0	0	1	1	5
hsa-miR-4443	MIMAT0018961	E2F3	1871	XM_005248865	1	0	1	0	0	1	0	0	0	0	1	1	5
hsa-miR-4443	MIMAT0018961	ECE1	1889	NM_001113347	1	0	1	0	0	1	0	0	0	0	1	1	5
hsa-miR-4443	MIMAT0018961	ECE1	1889	XM_005245750	1	0	1	0	0	1	0	0	0	0	1	1	5
hsa-miR-4443	MIMAT0018961	ECE1	1889	NM_001113349	1	0	1	0	0	1	0	0	0	0	1	1	5
hsa-miR-4443	MIMAT0018961	ECE1	1889	NM_001397	1	0	1	0	0	1	0	0	0	0	1	1	5
hsa-miR-4443	MIMAT0018961	ECE1	1889	NM_001113348	1	0	1	0	0	1	0	0	0	0	1	1	5
hsa-miR-4443	MIMAT0018961	ENG	2022	NM_000118	0	0	1	0	0	1	0	1	0	0	1	1	5
hsa-miR-4443	MIMAT0018961	ENSA	2029	NM_207043	0	0	1	0	1	1	0	0	0	0	1	1	5
hsa-miR-4443	MIMAT0018961	ENSA	2029	NM_207047	0	0	1	0	1	1	0	0	0	0	1	1	5
hsa-miR-4443	MIMAT0018961	ENSA	2029	NM_207044	0	0	1	0	1	1	0	0	0	0	1	1	5
hsa-miR-4443	MIMAT0018961	DMTN	2039	NM_001114139	0	0	1	0	0	1	0	1	0	0	1	1	5
hsa-miR-4443	MIMAT0018961	DMTN	2039	NM_001114136	0	0	1	0	0	1	0	1	0	0	1	1	5
hsa-miR-4443	MIMAT0018961	DMTN	2039	NM_001114135	0	0	1	0	0	1	0	1	0	0	1	1	5
hsa-miR-4443	MIMAT0018961	DMTN	2039	NM_001114138	0	0	1	0	0	1	0	1	0	0	1	1	5
hsa-miR-4443	MIMAT0018961	DMTN	2039	NM_001114137	0	0	1	0	0	1	0	1	0	0	1	1	5
hsa-miR-4443	MIMAT0018961	STOM	2040	NM_004099	0	0	1	0	1	1	0	0	0	0	1	1	5
hsa-miR-4443	MIMAT0018961	STOM	2040	NM_198194	0	0	1	0	1	1	0	0	0	0	1	1	5
hsa-miR-4443	MIMAT0018961	ERBB4	2066	XM_005246375	1	0	1	0	0	1	0	0	0	0	1	1	5
hsa-miR-4443	MIMAT0018961	ERBB4	2066	XM_005246377	1	0	1	0	0	1	0	0	0	0	1	1	5
hsa-miR-4443	MIMAT0018961	ERBB4	2066	XM_005246376	1	0	1	0	0	1	0	0	0	0	1	1	5
hsa-miR-4443	MIMAT0018961	F2RL2	2151	NM_001256566	1	0	1	0	0	1	0	0	0	0	1	1	5
hsa-miR-4443	MIMAT0018961	FANCA	2175	NM_000135	0	0	1	0	0	1	0	1	0	0	1	1	5
hsa-miR-4443	MIMAT0018961	FBLN1	2192	NM_006487	1	0	1	0	0	1	0	0	0	0	1	1	5
hsa-miR-4443	MIMAT0018961	FCGR1A	2209	NM_000566	1	0	1	0	0	1	0	0	0	0	1	1	5
hsa-miR-4443	MIMAT0018961	FCN2	2220	NM_004108	1	0	1	0	0	1	0	0	0	0	1	1	5
hsa-miR-4443	MIMAT0018961	FCN2	2220	NM_015837	1	0	1	0	0	1	0	0	0	0	1	1	5
hsa-miR-4443	MIMAT0018961	FGFR3	2261	NM_001163213	1	0	1	0	0	1	0	0	0	0	1	1	5
hsa-miR-4443	MIMAT0018961	FGFR3	2261	NM_022965	1	0	1	0	0	1	0	0	0	0	1	1	5
hsa-miR-4443	MIMAT0018961	FGFR3	2261	NM_000142	1	0	1	0	0	1	0	0	0	0	1	1	5
hsa-miR-4443	MIMAT0018961	FHL3	2275	XM_005270626	1	0	1	0	0	1	0	0	0	0	1	1	5
hsa-miR-4443	MIMAT0018961	FKBP5	2289	NM_001145777	1	0	1	0	0	1	0	0	0	0	1	1	5
hsa-miR-4443	MIMAT0018961	FLI1	2313	NM_002017	0	0	1	0	1	1	0	0	0	0	1	1	5
hsa-miR-4443	MIMAT0018961	FLI1	2313	NM_001167681	0	0	1	0	1	1	0	0	0	0	1	1	5
hsa-miR-4443	MIMAT0018961	FMO2	2327	NM_001460	1	0	1	0	0	1	0	0	0	0	1	1	5
hsa-miR-4443	MIMAT0018961	FOSL2	2355	NM_005253	1	0	1	0	0	0	0	1	0	0	1	1	5
hsa-miR-4443	MIMAT0018961	IFI6	2537	NM_022873	1	0	1	0	0	1	0	0	0	0	1	1	5
hsa-miR-4443	MIMAT0018961	IFI6	2537	NM_002038	1	0	1	0	0	1	0	0	0	0	1	1	5
hsa-miR-4443	MIMAT0018961	IFI6	2537	NM_022872	1	0	1	0	0	1	0	0	0	0	1	1	5
hsa-miR-4443	MIMAT0018961	GALK1	2584	NM_000154	1	0	1	0	0	1	0	0	0	0	1	1	5
hsa-miR-4443	MIMAT0018961	NR6A1	2649	XM_005251918	1	0	1	0	0	1	0	0	0	0	1	1	5
hsa-miR-4443	MIMAT0018961	NR6A1	2649	XM_005251917	1	0	1	0	0	1	0	0	0	0	1	1	5
hsa-miR-4443	MIMAT0018961	NR6A1	2649	NM_001489	1	0	1	0	0	1	0	0	0	0	1	1	5
hsa-miR-4443	MIMAT0018961	NR6A1	2649	NM_001278546	1	0	1	0	0	1	0	0	0	0	1	1	5
hsa-miR-4443	MIMAT0018961	GFI1	2672	NM_001127216	1	0	1	0	0	1	0	0	0	0	1	1	5
hsa-miR-4443	MIMAT0018961	GFI1	2672	NM_001127215	1	0	1	0	0	1	0	0	0	0	1	1	5
hsa-miR-4443	MIMAT0018961	GFI1	2672	NM_005263	1	0	1	0	0	1	0	0	0	0	1	1	5
hsa-miR-4443	MIMAT0018961	GFRA1	2674	NM_005264	0	0	1	0	0	1	0	1	0	0	1	1	5
hsa-miR-4443	MIMAT0018961	GFRA1	2674	NM_145793	0	0	1	0	0	1	0	1	0	0	1	1	5
hsa-miR-4443	MIMAT0018961	GFRA1	2674	NM_001145453	0	0	1	0	0	1	0	1	0	0	1	1	5
hsa-miR-4443	MIMAT0018961	GJA3	2700	XM_005266353	1	0	1	0	0	1	0	0	0	0	1	1	5
hsa-miR-4443	MIMAT0018961	GJB2	2706	XM_005266355	1	0	1	0	0	1	0	0	0	0	1	1	5
hsa-miR-4443	MIMAT0018961	GJB2	2706	XM_005266356	1	0	1	0	0	1	0	0	0	0	1	1	5
hsa-miR-4443	MIMAT0018961	GJB2	2706	XM_005266354	1	0	1	0	0	1	0	0	0	0	1	1	5
hsa-miR-4443	MIMAT0018961	GLI3	2737	XM_005249704	1	0	1	0	0	1	0	0	0	0	1	1	5
hsa-miR-4443	MIMAT0018961	GLI3	2737	XM_005249707	1	0	1	0	0	1	0	0	0	0	1	1	5
hsa-miR-4443	MIMAT0018961	GLI3	2737	XM_005249706	1	0	1	0	0	1	0	0	0	0	1	1	5
hsa-miR-4443	MIMAT0018961	GLI3	2737	XM_005249705	1	0	1	0	0	1	0	0	0	0	1	1	5
hsa-miR-4443	MIMAT0018961	GLI3	2737	NM_000168	1	0	1	0	0	1	0	0	0	0	1	1	5
hsa-miR-4443	MIMAT0018961	GLI3	2737	XM_005249703	1	0	1	0	0	1	0	0	0	0	1	1	5
hsa-miR-4443	MIMAT0018961	GNAO1	2775	NM_138736	1	0	1	0	0	1	0	0	0	0	1	1	5
hsa-miR-4443	MIMAT0018961	GNG4	2786	NM_001098722	1	0	1	0	0	1	0	0	0	0	1	1	5
hsa-miR-4443	MIMAT0018961	GNG4	2786	NM_004485	1	0	1	0	0	1	0	0	0	0	1	1	5
hsa-miR-4443	MIMAT0018961	GNG4	2786	NM_001098721	1	0	1	0	0	1	0	0	0	0	1	1	5
hsa-miR-4443	MIMAT0018961	GRK5	2869	NM_005308	1	0	1	0	0	1	0	0	0	0	1	1	5
hsa-miR-4443	MIMAT0018961	GRK5	2869	XM_005269709	1	0	1	0	0	1	0	0	0	0	1	1	5
hsa-miR-4443	MIMAT0018961	GRK5	2869	XM_005269708	1	0	1	0	0	1	0	0	0	0	1	1	5
hsa-miR-4443	MIMAT0018961	GRK5	2869	XM_005269707	1	0	1	0	0	1	0	0	0	0	1	1	5
hsa-miR-4443	MIMAT0018961	GRB10	2887	XM_005271760	1	0	1	0	0	1	0	0	0	0	1	1	5
hsa-miR-4443	MIMAT0018961	GRB10	2887	XM_005271767	1	0	1	0	0	1	0	0	0	0	1	1	5
hsa-miR-4443	MIMAT0018961	GRB10	2887	NM_001001549	1	0	1	0	0	1	0	0	0	0	1	1	5
hsa-miR-4443	MIMAT0018961	GRB10	2887	NM_005311	1	0	1	0	0	1	0	0	0	0	1	1	5
hsa-miR-4443	MIMAT0018961	GRB10	2887	NM_001001550	1	0	1	0	0	1	0	0	0	0	1	1	5
hsa-miR-4443	MIMAT0018961	GRB10	2887	XM_005271766	1	0	1	0	0	1	0	0	0	0	1	1	5
hsa-miR-4443	MIMAT0018961	GRB10	2887	XM_005271765	1	0	1	0	0	1	0	0	0	0	1	1	5
hsa-miR-4443	MIMAT0018961	GRB10	2887	XM_005271763	1	0	1	0	0	1	0	0	0	0	1	1	5
hsa-miR-4443	MIMAT0018961	GRB10	2887	XM_005271761	1	0	1	0	0	1	0	0	0	0	1	1	5
hsa-miR-4443	MIMAT0018961	GRB10	2887	XM_005271764	1	0	1	0	0	1	0	0	0	0	1	1	5
hsa-miR-4443	MIMAT0018961	GRB10	2887	NM_001001555	1	0	1	0	0	1	0	0	0	0	1	1	5
hsa-miR-4443	MIMAT0018961	GRB10	2887	XM_005271762	1	0	1	0	0	1	0	0	0	0	1	1	5
hsa-miR-4443	MIMAT0018961	BRF1	2972	XM_005267563	1	0	1	0	0	1	0	0	0	0	1	1	5
hsa-miR-4443	MIMAT0018961	BRF1	2972	XM_005267565	1	0	1	0	0	1	0	0	0	0	1	1	5
hsa-miR-4443	MIMAT0018961	BRF1	2972	XM_005267566	1	0	1	0	0	1	0	0	0	0	1	1	5
hsa-miR-4443	MIMAT0018961	BRF1	2972	NM_001242789	1	0	1	0	0	1	0	0	0	0	1	1	5
hsa-miR-4443	MIMAT0018961	BRF1	2972	XM_005267564	1	0	1	0	0	1	0	0	0	0	1	1	5
hsa-miR-4443	MIMAT0018961	BRF1	2972	XM_005267561	1	0	1	0	0	1	0	0	0	0	1	1	5
hsa-miR-4443	MIMAT0018961	BRF1	2972	NM_001242787	1	0	1	0	0	1	0	0	0	0	1	1	5
hsa-miR-4443	MIMAT0018961	BRF1	2972	XM_005267560	1	0	1	0	0	1	0	0	0	0	1	1	5
hsa-miR-4443	MIMAT0018961	BRF1	2972	NM_001242786	1	0	1	0	0	1	0	0	0	0	1	1	5
hsa-miR-4443	MIMAT0018961	BRF1	2972	NM_145685	1	0	1	0	0	1	0	0	0	0	1	1	5
hsa-miR-4443	MIMAT0018961	BRF1	2972	NM_001242788	1	0	1	0	0	1	0	0	0	0	1	1	5
hsa-miR-4443	MIMAT0018961	BRF1	2972	NM_001519	1	0	1	0	0	1	0	0	0	0	1	1	5
hsa-miR-4443	MIMAT0018961	BRF1	2972	XM_005267562	1	0	1	0	0	1	0	0	0	0	1	1	5
hsa-miR-4443	MIMAT0018961	BRF1	2972	XM_005267567	1	0	1	0	0	1	0	0	0	0	1	1	5
hsa-miR-4443	MIMAT0018961	HIP1	3092	NM_001243198	0	0	1	0	1	1	0	0	0	0	1	1	5
hsa-miR-4443	MIMAT0018961	HIP1	3092	NM_005338	0	0	1	0	1	1	0	0	0	0	1	1	5
hsa-miR-4443	MIMAT0018961	HK1	3098	NM_033500	1	0	1	0	0	1	0	0	0	0	1	1	5
hsa-miR-4443	MIMAT0018961	HK1	3098	NM_033496	1	0	1	0	0	1	0	0	0	0	1	1	5
hsa-miR-4443	MIMAT0018961	HK1	3098	NM_000188	1	0	1	0	0	1	0	0	0	0	1	1	5
hsa-miR-4443	MIMAT0018961	HK1	3098	XM_005269735	1	0	1	0	0	1	0	0	0	0	1	1	5
hsa-miR-4443	MIMAT0018961	HK1	3098	XM_005269736	1	0	1	0	0	1	0	0	0	0	1	1	5
hsa-miR-4443	MIMAT0018961	HK1	3098	NM_033497	1	0	1	0	0	1	0	0	0	0	1	1	5
hsa-miR-4443	MIMAT0018961	HK1	3098	XM_005269737	1	0	1	0	0	1	0	0	0	0	1	1	5
hsa-miR-4443	MIMAT0018961	HK1	3098	NM_033498	1	0	1	0	0	1	0	0	0	0	1	1	5
hsa-miR-4443	MIMAT0018961	HLA-DOA	3111	NM_002119	1	0	1	0	0	1	0	0	0	0	1	1	5
hsa-miR-4443	MIMAT0018961	HLA-E	3133	NM_005516	1	0	1	0	0	1	0	0	0	0	1	1	5
hsa-miR-4443	MIMAT0018961	MR1	3140	NM_001531	0	0	1	0	1	1	0	0	0	0	1	1	5
hsa-miR-4443	MIMAT0018961	MR1	3140	NM_001195035	0	0	1	0	1	1	0	0	0	0	1	1	5
hsa-miR-4443	MIMAT0018961	MR1	3140	NM_001195000	0	0	1	0	1	1	0	0	0	0	1	1	5
hsa-miR-4443	MIMAT0018961	MR1	3140	NM_001194999	0	0	1	0	1	1	0	0	0	0	1	1	5
hsa-miR-4443	MIMAT0018961	HOXC13	3229	NM_017410	0	0	1	0	0	1	0	1	0	0	1	1	5
hsa-miR-4443	MIMAT0018961	NDST1	3340	XM_005268442	1	0	1	0	0	1	0	0	0	0	1	1	5
hsa-miR-4443	MIMAT0018961	NDST1	3340	XM_005268443	1	0	1	0	0	1	0	0	0	0	1	1	5
hsa-miR-4443	MIMAT0018961	NDST1	3340	XM_005268439	1	0	1	0	0	1	0	0	0	0	1	1	5
hsa-miR-4443	MIMAT0018961	NDST1	3340	XM_005268438	1	0	1	0	0	1	0	0	0	0	1	1	5
hsa-miR-4443	MIMAT0018961	NDST1	3340	XM_005268440	1	0	1	0	0	1	0	0	0	0	1	1	5
hsa-miR-4443	MIMAT0018961	NDST1	3340	XM_005268436	1	0	1	0	0	1	0	0	0	0	1	1	5
hsa-miR-4443	MIMAT0018961	NDST1	3340	NM_001543	1	0	1	0	0	1	0	0	0	0	1	1	5
hsa-miR-4443	MIMAT0018961	NDST1	3340	XM_005268433	1	0	1	0	0	1	0	0	0	0	1	1	5
hsa-miR-4443	MIMAT0018961	NDST1	3340	XM_005268437	1	0	1	0	0	1	0	0	0	0	1	1	5
hsa-miR-4443	MIMAT0018961	NDST1	3340	XM_005268434	1	0	1	0	0	1	0	0	0	0	1	1	5
hsa-miR-4443	MIMAT0018961	IGHMBP2	3508	NM_002180	1	0	1	0	0	1	0	0	0	0	1	1	5
hsa-miR-4443	MIMAT0018961	IGHMBP2	3508	XM_005273975	1	0	1	0	0	1	0	0	0	0	1	1	5
hsa-miR-4443	MIMAT0018961	IGHMBP2	3508	XM_005273974	1	0	1	0	0	1	0	0	0	0	1	1	5
hsa-miR-4443	MIMAT0018961	IL1R1	3554	NM_000877	1	0	1	0	0	1	0	0	0	0	1	1	5
hsa-miR-4443	MIMAT0018961	IL1R1	3554	XM_005263930	1	0	1	0	0	1	0	0	0	0	1	1	5
hsa-miR-4443	MIMAT0018961	IL1R1	3554	XM_005263931	1	0	1	0	0	1	0	0	0	0	1	1	5
hsa-miR-4443	MIMAT0018961	IL1R1	3554	XM_005263932	1	0	1	0	0	1	0	0	0	0	1	1	5
hsa-miR-4443	MIMAT0018961	IL1R1	3554	XM_005263928	1	0	1	0	0	1	0	0	0	0	1	1	5
hsa-miR-4443	MIMAT0018961	IL1R1	3554	XM_005263929	1	0	1	0	0	1	0	0	0	0	1	1	5
hsa-miR-4443	MIMAT0018961	IL1R1	3554	XM_005263934	1	0	1	0	0	1	0	0	0	0	1	1	5
hsa-miR-4443	MIMAT0018961	IL1RN	3557	XM_005263661	1	0	1	0	0	1	0	0	0	0	1	1	5
hsa-miR-4443	MIMAT0018961	IL1RN	3557	XM_005263663	1	0	1	0	0	1	0	0	0	0	1	1	5
hsa-miR-4443	MIMAT0018961	IL7R	3575	NM_002185	1	0	1	0	0	1	0	0	0	0	1	1	5
hsa-miR-4443	MIMAT0018961	IMPDH1	3614	XM_005250315	1	0	1	0	0	1	0	0	0	0	1	1	5
hsa-miR-4443	MIMAT0018961	IMPDH1	3614	NM_001142575	1	0	1	0	0	1	0	0	0	0	1	1	5
hsa-miR-4443	MIMAT0018961	IMPDH1	3614	NM_001142574	1	0	1	0	0	1	0	0	0	0	1	1	5
hsa-miR-4443	MIMAT0018961	IMPDH1	3614	NM_001142573	1	0	1	0	0	1	0	0	0	0	1	1	5
hsa-miR-4443	MIMAT0018961	IMPDH1	3614	XM_005250313	1	0	1	0	0	1	0	0	0	0	1	1	5
hsa-miR-4443	MIMAT0018961	IMPDH1	3614	XM_005250316	1	0	1	0	0	1	0	0	0	0	1	1	5
hsa-miR-4443	MIMAT0018961	IMPDH1	3614	NM_183243	1	0	1	0	0	1	0	0	0	0	1	1	5
hsa-miR-4443	MIMAT0018961	IMPDH1	3614	NM_001142576	1	0	1	0	0	1	0	0	0	0	1	1	5
hsa-miR-4443	MIMAT0018961	IMPDH1	3614	XM_005250314	1	0	1	0	0	1	0	0	0	0	1	1	5
hsa-miR-4443	MIMAT0018961	IMPDH1	3614	NM_001102605	1	0	1	0	0	1	0	0	0	0	1	1	5
hsa-miR-4443	MIMAT0018961	IRAK1	3654	NM_001569	1	0	1	0	0	1	0	0	0	0	1	1	5
hsa-miR-4443	MIMAT0018961	IRAK1	3654	NM_001025243	1	0	1	0	0	1	0	0	0	0	1	1	5
hsa-miR-4443	MIMAT0018961	IRAK1	3654	XM_005274668	1	0	1	0	0	1	0	0	0	0	1	1	5
hsa-miR-4443	MIMAT0018961	IRAK1	3654	XM_005277842	1	0	1	0	0	1	0	0	0	0	1	1	5
hsa-miR-4443	MIMAT0018961	IRAK1	3654	NM_001025242	1	0	1	0	0	1	0	0	0	0	1	1	5
hsa-miR-4443	MIMAT0018961	IRF3	3661	NM_001197123	1	0	1	0	0	1	0	0	0	0	1	1	5
hsa-miR-4443	MIMAT0018961	IRF3	3661	NM_001197128	1	0	1	0	0	1	0	0	0	0	1	1	5
hsa-miR-4443	MIMAT0018961	IRF3	3661	NM_001197127	1	0	1	0	0	1	0	0	0	0	1	1	5
hsa-miR-4443	MIMAT0018961	IRF3	3661	NM_001197124	1	0	1	0	0	1	0	0	0	0	1	1	5
hsa-miR-4443	MIMAT0018961	IRF3	3661	NM_001197126	1	0	1	0	0	1	0	0	0	0	1	1	5
hsa-miR-4443	MIMAT0018961	IRF3	3661	NM_001197125	1	0	1	0	0	1	0	0	0	0	1	1	5
hsa-miR-4443	MIMAT0018961	IRF3	3661	NM_001571	1	0	1	0	0	1	0	0	0	0	1	1	5
hsa-miR-4443	MIMAT0018961	ITGA2B	3674	NM_000419	1	0	1	0	0	1	0	0	0	0	1	1	5
hsa-miR-4443	MIMAT0018961	JUP	3728	XM_005257315	1	0	1	0	0	1	0	0	0	0	1	1	5
hsa-miR-4443	MIMAT0018961	JUP	3728	XM_005277016	1	0	1	0	0	1	0	0	0	0	1	1	5
hsa-miR-4443	MIMAT0018961	JUP	3728	XM_005257313	1	0	1	0	0	1	0	0	0	0	1	1	5
hsa-miR-4443	MIMAT0018961	JUP	3728	XM_005277014	1	0	1	0	0	1	0	0	0	0	1	1	5
hsa-miR-4443	MIMAT0018961	JUP	3728	NM_021991	1	0	1	0	0	1	0	0	0	0	1	1	5
hsa-miR-4443	MIMAT0018961	JUP	3728	XM_005257320	1	0	1	0	0	1	0	0	0	0	1	1	5
hsa-miR-4443	MIMAT0018961	JUP	3728	XM_005277021	1	0	1	0	0	1	0	0	0	0	1	1	5
hsa-miR-4443	MIMAT0018961	JUP	3728	XM_005257319	1	0	1	0	0	1	0	0	0	0	1	1	5
hsa-miR-4443	MIMAT0018961	JUP	3728	XM_005277020	1	0	1	0	0	1	0	0	0	0	1	1	5
hsa-miR-4443	MIMAT0018961	JUP	3728	XM_005257318	1	0	1	0	0	1	0	0	0	0	1	1	5
hsa-miR-4443	MIMAT0018961	JUP	3728	XM_005277019	1	0	1	0	0	1	0	0	0	0	1	1	5
hsa-miR-4443	MIMAT0018961	JUP	3728	NM_002230	1	0	1	0	0	1	0	0	0	0	1	1	5
hsa-miR-4443	MIMAT0018961	JUP	3728	XM_005257316	1	0	1	0	0	1	0	0	0	0	1	1	5
hsa-miR-4443	MIMAT0018961	JUP	3728	XM_005277017	1	0	1	0	0	1	0	0	0	0	1	1	5
hsa-miR-4443	MIMAT0018961	JUP	3728	XM_005257314	1	0	1	0	0	1	0	0	0	0	1	1	5
hsa-miR-4443	MIMAT0018961	JUP	3728	XM_005277015	1	0	1	0	0	1	0	0	0	0	1	1	5
hsa-miR-4443	MIMAT0018961	JUP	3728	XM_005257321	1	0	1	0	0	1	0	0	0	0	1	1	5
hsa-miR-4443	MIMAT0018961	JUP	3728	XM_005277022	1	0	1	0	0	1	0	0	0	0	1	1	5
hsa-miR-4443	MIMAT0018961	JUP	3728	XM_005257317	1	0	1	0	0	1	0	0	0	0	1	1	5
hsa-miR-4443	MIMAT0018961	JUP	3728	XM_005277018	1	0	1	0	0	1	0	0	0	0	1	1	5
hsa-miR-4443	MIMAT0018961	KCNC4	3749	NM_001039574	1	0	1	0	0	1	0	0	0	0	1	1	5
hsa-miR-4443	MIMAT0018961	KCNJ2	3759	NM_000891	0	0	1	0	0	1	0	1	0	0	1	1	5
hsa-miR-4443	MIMAT0018961	KCNS1	3787	XM_005260409	1	0	1	0	0	1	0	0	0	0	1	1	5
hsa-miR-4443	MIMAT0018961	KRT6A	3853	NM_005554	0	0	1	0	1	1	0	0	0	0	1	1	5
hsa-miR-4443	MIMAT0018961	AFF3	3899	XM_005263941	1	0	1	0	0	1	0	0	0	0	1	1	5
hsa-miR-4443	MIMAT0018961	AFF3	3899	XM_005263945	1	0	1	0	0	1	0	0	0	0	1	1	5
hsa-miR-4443	MIMAT0018961	AFF3	3899	XM_005263943	1	0	1	0	0	1	0	0	0	0	1	1	5
hsa-miR-4443	MIMAT0018961	AFF3	3899	XM_005263944	1	0	1	0	0	1	0	0	0	0	1	1	5
hsa-miR-4443	MIMAT0018961	AFF3	3899	XM_005263942	1	0	1	0	0	1	0	0	0	0	1	1	5
hsa-miR-4443	MIMAT0018961	LDLR	3949	NM_000527	1	0	1	0	0	1	0	0	0	0	1	1	5
hsa-miR-4443	MIMAT0018961	LDLR	3949	NM_001195803	1	0	1	0	0	1	0	0	0	0	1	1	5
hsa-miR-4443	MIMAT0018961	LDLR	3949	NM_001195800	1	0	1	0	0	1	0	0	0	0	1	1	5
hsa-miR-4443	MIMAT0018961	LDLR	3949	XM_005259909	1	0	1	0	0	1	0	0	0	0	1	1	5
hsa-miR-4443	MIMAT0018961	LDLR	3949	NM_001195799	1	0	1	0	0	1	0	0	0	0	1	1	5
hsa-miR-4443	MIMAT0018961	LDLR	3949	NM_001195798	1	0	1	0	0	1	0	0	0	0	1	1	5
hsa-miR-4443	MIMAT0018961	LETM1	3954	XM_005247970	1	0	1	0	0	1	0	0	0	0	1	1	5
hsa-miR-4443	MIMAT0018961	LETM1	3954	XM_005247969	1	0	1	0	0	1	0	0	0	0	1	1	5
hsa-miR-4443	MIMAT0018961	LGALS8	3964	NM_006499	1	0	1	0	0	1	0	0	0	0	1	1	5
hsa-miR-4443	MIMAT0018961	LGALS8	3964	NM_201545	1	0	1	0	0	1	0	0	0	0	1	1	5
hsa-miR-4443	MIMAT0018961	LGALS8	3964	NM_201543	1	0	1	0	0	1	0	0	0	0	1	1	5
hsa-miR-4443	MIMAT0018961	LGALS8	3964	NM_201544	1	0	1	0	0	1	0	0	0	0	1	1	5
hsa-miR-4443	MIMAT0018961	LIF	3976	NM_002309	1	0	1	0	0	1	0	0	0	0	1	1	5
hsa-miR-4443	MIMAT0018961	LIF	3976	NM_001257135	1	0	1	0	0	1	0	0	0	0	1	1	5
hsa-miR-4443	MIMAT0018961	LIF	3976	XM_005261601	1	0	1	0	0	1	0	0	0	0	1	1	5
hsa-miR-4443	MIMAT0018961	FADS1	3992	NM_013402	1	0	1	0	0	1	0	0	0	0	1	1	5
hsa-miR-4443	MIMAT0018961	LMO1	4004	NM_002315	0	0	1	0	0	1	0	1	0	0	1	1	5
hsa-miR-4443	MIMAT0018961	LMO1	4004	NM_001270428	0	0	1	0	0	1	0	1	0	0	1	1	5
hsa-miR-4443	MIMAT0018961	LRP6	4040	XM_005253375	1	0	1	0	0	1	0	0	0	0	1	1	5
hsa-miR-4443	MIMAT0018961	LY9	4063	NM_001033667	1	0	1	0	0	1	0	0	0	0	1	1	5
hsa-miR-4443	MIMAT0018961	MAN2A2	4122	NM_006122	1	0	1	0	0	1	0	0	0	0	1	1	5
hsa-miR-4443	MIMAT0018961	MAN2A2	4122	XM_005254911	1	0	1	0	0	1	0	0	0	0	1	1	5
hsa-miR-4443	MIMAT0018961	MAN2A2	4122	XM_005254910	1	0	1	0	0	1	0	0	0	0	1	1	5
hsa-miR-4443	MIMAT0018961	MAZ	4150	NM_002383	0	0	1	0	0	1	0	1	0	0	1	1	5
hsa-miR-4443	MIMAT0018961	MCAM	4162	XM_005271552	1	0	1	0	0	1	0	0	0	0	1	1	5
hsa-miR-4443	MIMAT0018961	MCAM	4162	XM_005271551	1	0	1	0	0	1	0	0	0	0	1	1	5
hsa-miR-4443	MIMAT0018961	SMCP	4184	NM_030663	1	0	1	0	0	1	0	0	0	0	1	1	5
hsa-miR-4443	MIMAT0018961	ADAM11	4185	XM_005257374	1	0	1	0	0	1	0	0	0	0	1	1	5
hsa-miR-4443	MIMAT0018961	ADAM11	4185	XM_005257375	1	0	1	0	0	1	0	0	0	0	1	1	5
hsa-miR-4443	MIMAT0018961	MDM2	4193	NM_001145340	1	0	1	0	0	1	0	0	0	0	1	1	5
hsa-miR-4443	MIMAT0018961	MDM2	4193	NM_001278462	1	0	1	0	0	1	0	0	0	0	1	1	5
[truncated: 8,505 more rows]

## Sheet: F
miRNA	MIMATid	Gene	EntrezID	RefseqID	miRWalk	Microt4	miRanda	mirbridge	miRDB	miRMap	miRNAMap	Pictar2	PITA	RNA22	RNAhybrid	Targetscan	SUM
hsa-miR-4488	MIMAT0019022	MFI2	4241	NM_005929	1	1	1	0	1	1	0	1	0	0	1	1	8
hsa-miR-4488	MIMAT0019022	SOX12	6666	NM_006943	1	1	1	0	1	1	0	1	0	0	1	1	8
hsa-miR-4488	MIMAT0019022	ZNF385A	25946	NM_015481	1	1	1	0	1	1	0	1	0	0	1	1	8
hsa-miR-4488	MIMAT0019022	MPPED2	744	NM_001145399	1	1	1	0	0	1	0	1	0	0	1	1	7
hsa-miR-4488	MIMAT0019022	FMNL1	752	NM_005892	1	1	1	0	0	1	0	1	0	0	1	1	7
hsa-miR-4488	MIMAT0019022	DLG4	1742	NM_001365	1	1	1	0	0	1	0	1	0	0	1	1	7
hsa-miR-4488	MIMAT0019022	EFNB1	1947	NM_004429	1	1	1	0	1	1	0	0	0	0	1	1	7
hsa-miR-4488	MIMAT0019022	GRIN2D	2906	NM_000836	1	1	1	0	0	1	0	1	0	0	1	1	7
hsa-miR-4488	MIMAT0019022	HOXC11	3227	NM_014212	1	1	1	0	0	1	0	1	0	0	1	1	7
hsa-miR-4488	MIMAT0019022	JUNB	3726	NM_002229	1	1	1	0	0	1	0	1	0	0	1	1	7
hsa-miR-4488	MIMAT0019022	NFIC	4782	NM_205843	1	1	1	0	1	1	0	0	0	0	1	1	7
hsa-miR-4488	MIMAT0019022	NFIX	4784	NM_001271043	1	1	1	0	0	1	0	1	0	0	1	1	7
hsa-miR-4488	MIMAT0019022	SEPT5	5413	NM_001009939	1	1	1	0	0	1	0	1	0	0	1	1	7
hsa-miR-4488	MIMAT0019022	PTPN14	5784	NM_005401	1	1	1	0	1	1	0	0	0	0	1	1	7
hsa-miR-4488	MIMAT0019022	SGTA	6449	NM_003021	1	1	1	0	0	1	0	1	0	0	1	1	7
hsa-miR-4488	MIMAT0019022	STXBP1	6812	NM_003165	1	1	1	0	1	1	0	0	0	0	1	1	7
hsa-miR-4488	MIMAT0019022	ARHGEF17	9828	NM_014786	1	1	1	0	0	1	0	1	0	0	1	1	7
hsa-miR-4488	MIMAT0019022	CERS1	10715	NM_021267	1	1	1	0	0	1	0	1	0	0	1	1	7
hsa-miR-4488	MIMAT0019022	SLCO2B1	11309	NM_007256	1	1	1	0	0	1	0	1	0	0	1	1	7
hsa-miR-4488	MIMAT0019022	KIF21B	23046	NM_001252100	1	1	1	0	0	1	0	1	0	0	1	1	7
hsa-miR-4488	MIMAT0019022	NBEAL2	23218	NM_015175	1	1	1	0	0	1	0	1	0	0	1	1	7
hsa-miR-4488	MIMAT0019022	ZC3H7B	23264	NM_017590	1	1	1	0	0	1	0	1	0	0	1	1	7
hsa-miR-4488	MIMAT0019022	NCS1	23413	NM_014286	1	1	1	0	0	1	0	1	0	0	1	1	7
hsa-miR-4488	MIMAT0019022	CYP26B1	56603	NM_019885	1	1	1	0	1	1	0	0	0	0	1	1	7
hsa-miR-4488	MIMAT0019022	LRFN1	57622	NM_020862	1	1	1	0	0	1	0	1	0	0	1	1	7
hsa-miR-4488	MIMAT0019022	PRDM12	59335	NM_021619	1	1	1	0	0	1	0	1	0	0	1	1	7
hsa-miR-4488	MIMAT0019022	GIGYF1	64599	NM_022574	1	1	1	0	0	1	0	1	0	0	1	1	7
hsa-miR-4488	MIMAT0019022	ISOC2	79763	NM_024710	1	1	1	0	0	1	0	1	0	0	1	1	7
hsa-miR-4488	MIMAT0019022	CAMK2N2	94032	NM_033259	1	1	1	0	0	1	0	1	0	0	1	1	7
hsa-miR-4488	MIMAT0019022	FOXP4	116113	NM_001012426	1	1	1	0	1	1	0	0	0	0	1	1	7
hsa-miR-4488	MIMAT0019022	OLIG1	116448	NM_138983	1	1	1	0	0	1	0	1	0	0	1	1	7
hsa-miR-4488	MIMAT0019022	ANKRD13B	124930	NM_152345	1	1	1	0	0	1	0	1	0	0	1	1	7
hsa-miR-4488	MIMAT0019022	CYP4F22	126410	NM_173483	1	1	1	0	0	1	0	1	0	0	1	1	7
hsa-miR-4488	MIMAT0019022	RIMS4	140730	NM_001205317	1	1	1	0	0	1	0	1	0	0	1	1	7
hsa-miR-4488	MIMAT0019022	DIRAS1	148252	NM_145173	1	1	1	0	0	1	0	1	0	0	1	1	7
hsa-miR-4488	MIMAT0019022	REM2	161253	NM_173527	1	1	1	0	0	1	0	1	0	0	1	1	7
hsa-miR-4488	MIMAT0019022	FAM219A	203259	NM_001184940	1	1	1	0	0	1	0	1	0	0	1	1	7
hsa-miR-4488	MIMAT0019022	C6orf223	221416	NM_001171992	1	1	1	0	0	1	0	1	0	0	1	1	7
hsa-miR-4488	MIMAT0019022	NFIX	4784	NM_002501	1	0	1	0	1	1	0	1	0	0	1	1	7
hsa-miR-4488	MIMAT0019022	PCDHGC3	5098	NM_002588	1	0	1	0	1	1	0	1	0	0	1	1	7
hsa-miR-4488	MIMAT0019022	PCDHGC3	5098	NM_032403	1	0	1	0	1	1	0	1	0	0	1	1	7
hsa-miR-4488	MIMAT0019022	PCDHGA8	9708	NM_032088	1	0	1	0	1	1	0	1	0	0	1	1	7
hsa-miR-4488	MIMAT0019022	ZNF385A	25946	NM_001130968	1	0	1	0	1	1	0	1	0	0	1	1	7
hsa-miR-4488	MIMAT0019022	ZNF385A	25946	NM_001130967	1	0	1	0	1	1	0	1	0	0	1	1	7
hsa-miR-4488	MIMAT0019022	PCDHGA12	26025	NM_003735	1	0	1	0	1	1	0	1	0	0	1	1	7
hsa-miR-4488	MIMAT0019022	PCDHGB7	56099	NM_018927	1	0	1	0	1	1	0	1	0	0	1	1	7
hsa-miR-4488	MIMAT0019022	PCDHGA10	56106	NM_018913	1	0	1	0	1	1	0	1	0	0	1	1	7
hsa-miR-4488	MIMAT0019022	PCDHGA9	56107	NM_018921	1	0	1	0	1	1	0	1	0	0	1	1	7
hsa-miR-4488	MIMAT0019022	PCDHGA7	56108	NM_018920	1	0	1	0	1	1	0	1	0	0	1	1	7
hsa-miR-4488	MIMAT0019022	PCDHGA5	56110	NM_018918	1	0	1	0	1	1	0	1	0	0	1	1	7
hsa-miR-4488	MIMAT0019022	PCDHGA3	56112	NM_018916	1	0	1	0	1	1	0	1	0	0	1	1	7
hsa-miR-4488	MIMAT0019022	PCDHGA2	56113	NM_018915	1	0	1	0	1	1	0	1	0	0	1	1	7
hsa-miR-4488	MIMAT0019022	PCDHGA1	56114	NM_018912	1	0	1	0	1	1	0	1	0	0	1	1	7
hsa-miR-4488	MIMAT0019022	SCRT1	83482	NM_031309	1	0	1	0	1	1	0	1	0	0	1	1	7
hsa-miR-4488	MIMAT0019022	ACTC1	70	NM_005159	1	1	1	0	0	1	0	0	0	0	1	1	6
hsa-miR-4488	MIMAT0019022	RHOB	388	NM_004040	1	1	1	0	0	1	0	0	0	0	1	1	6
hsa-miR-4488	MIMAT0019022	RHOG	391	XM_005252916	1	1	1	0	0	1	0	0	0	0	1	1	6
hsa-miR-4488	MIMAT0019022	PHOX2A	401	NM_005169	1	1	0	0	0	1	0	1	0	0	1	1	6
hsa-miR-4488	MIMAT0019022	ATP2A3	489	NM_174953	1	1	1	0	0	1	0	0	0	0	1	1	6
hsa-miR-4488	MIMAT0019022	BCAT2	587	NM_001190	1	1	1	0	0	1	0	0	0	0	1	1	6
hsa-miR-4488	MIMAT0019022	HCN2	610	NM_001194	1	1	1	0	0	1	0	0	0	0	1	1	6
hsa-miR-4488	MIMAT0019022	MYRF	745	XM_005274222	1	1	1	0	0	1	0	0	0	0	1	1	6
hsa-miR-4488	MIMAT0019022	DDR1	780	NM_013993	1	1	1	0	0	1	0	0	0	0	1	1	6
hsa-miR-4488	MIMAT0019022	CALB2	794	NM_001740	1	1	1	0	0	1	0	0	0	0	1	1	6
hsa-miR-4488	MIMAT0019022	COL5A1	1289	NM_000093	1	1	1	0	0	1	0	0	0	0	1	1	6
hsa-miR-4488	MIMAT0019022	COL5A1	1289	NM_001278074	1	1	1	0	0	1	0	0	0	0	1	1	6
hsa-miR-4488	MIMAT0019022	SEPT1	1731	NM_052838	1	1	1	0	0	1	0	0	0	0	1	1	6
hsa-miR-4488	MIMAT0019022	DMPK	1760	NM_001081563	1	1	1	0	0	1	0	0	0	0	1	1	6
hsa-miR-4488	MIMAT0019022	DUSP8	1850	NM_004420	1	1	1	0	0	1	0	0	0	0	1	1	6
hsa-miR-4488	MIMAT0019022	EFNA3	1944	NM_004952	1	1	1	0	0	1	0	0	0	0	1	1	6
hsa-miR-4488	MIMAT0019022	EN1	2019	NM_001426	1	1	1	0	0	1	0	0	0	0	1	1	6
hsa-miR-4488	MIMAT0019022	EXTL1	2134	NM_004455	1	1	1	0	0	1	0	0	0	0	1	1	6
hsa-miR-4488	MIMAT0019022	FKBP5	2289	NM_001145777	1	1	1	0	0	1	0	0	0	0	1	1	6
hsa-miR-4488	MIMAT0019022	GLP1R	2740	NM_002062	1	1	0	0	0	1	0	1	0	0	1	1	6
hsa-miR-4488	MIMAT0019022	GOLGA2	2801	XM_005251930	1	1	1	0	0	1	0	0	0	0	1	1	6
hsa-miR-4488	MIMAT0019022	GPX4	2879	NM_001039848	1	1	1	0	0	1	0	0	0	0	1	1	6
hsa-miR-4488	MIMAT0019022	GRIK3	2899	NM_000831	1	1	1	0	0	1	0	0	0	0	1	1	6
hsa-miR-4488	MIMAT0019022	NRG1	3084	NM_013960	1	1	1	0	0	1	0	0	0	0	1	1	6
hsa-miR-4488	MIMAT0019022	HMGA1	3159	NM_145901	1	1	1	0	0	1	0	0	0	0	1	1	6
hsa-miR-4488	MIMAT0019022	HOXB6	3216	XM_005257284	1	1	1	0	0	1	0	0	0	0	1	1	6
hsa-miR-4488	MIMAT0019022	HOXC6	3223	NM_153693	1	1	1	0	0	1	0	0	0	0	1	1	6
hsa-miR-4488	MIMAT0019022	HSF4	3299	NM_001040667	1	1	1	0	0	1	0	0	0	0	1	1	6
hsa-miR-4488	MIMAT0019022	IGF2	3481	NM_000612	1	1	1	0	0	1	0	0	0	0	1	1	6
hsa-miR-4488	MIMAT0019022	IMPDH1	3614	NM_000883	1	1	0	0	0	1	0	1	0	0	1	1	6
hsa-miR-4488	MIMAT0019022	ITGA3	3675	NM_002204	1	1	1	0	0	1	0	0	0	0	1	1	6
hsa-miR-4488	MIMAT0019022	JUN	3725	NM_002228	0	1	1	0	0	1	0	1	0	0	1	1	6
hsa-miR-4488	MIMAT0019022	KCNC3	3748	NM_004977	1	1	1	0	0	1	0	0	0	0	1	1	6
hsa-miR-4488	MIMAT0019022	KCNN4	3783	XM_005258883	1	1	1	0	0	1	0	0	0	0	1	1	6
hsa-miR-4488	MIMAT0019022	MAP6	4135	NM_207577	1	1	1	0	0	1	0	0	0	0	1	1	6
hsa-miR-4488	MIMAT0019022	ADAM11	4185	XM_005257373	1	1	1	0	0	1	0	0	0	0	1	1	6
hsa-miR-4488	MIMAT0019022	MLLT6	4302	XM_005257379	1	1	1	0	0	1	0	0	0	0	1	1	6
hsa-miR-4488	MIMAT0019022	MSI1	4440	NM_002442	1	1	1	0	0	1	0	0	0	0	1	1	6
hsa-miR-4488	MIMAT0019022	GADD45B	4616	NM_015675	1	1	1	0	0	1	0	0	0	0	1	1	6
hsa-miR-4488	MIMAT0019022	MYH9	4627	XM_005261614	1	1	1	0	0	1	0	0	0	0	1	1	6
hsa-miR-4488	MIMAT0019022	MYOG	4656	NM_002479	1	1	1	0	0	1	0	0	0	0	1	1	6
hsa-miR-4488	MIMAT0019022	PPP1R12B	4660	XM_005245201	1	1	1	0	0	1	0	0	0	0	1	1	6
hsa-miR-4488	MIMAT0019022	NEUROD2	4761	NM_006160	1	1	1	0	0	0	0	1	0	0	1	1	6
hsa-miR-4488	MIMAT0019022	NGFR	4804	NM_002507	1	1	1	0	0	1	0	0	0	0	1	1	6
hsa-miR-4488	MIMAT0019022	OTX1	5013	NM_001199770	1	1	1	0	0	1	0	0	0	0	1	1	6
hsa-miR-4488	MIMAT0019022	OTX1	5013	NM_014562	1	1	1	0	0	1	0	0	0	0	1	1	6
hsa-miR-4488	MIMAT0019022	PALM	5064	XM_005259566	1	1	1	0	0	1	0	0	0	0	1	1	6
hsa-miR-4488	MIMAT0019022	PAX2	5076	NM_003988	1	1	1	0	0	1	0	0	0	0	1	1	6
hsa-miR-4488	MIMAT0019022	PBX2	5089	NM_002586	1	1	1	0	0	1	0	0	0	0	1	1	6
hsa-miR-4488	MIMAT0019022	PDGFRB	5159	NM_002609	1	1	1	0	0	1	0	0	0	0	1	1	6
hsa-miR-4488	MIMAT0019022	PHKG2	5261	NM_000294	1	1	1	0	0	1	0	0	0	0	1	1	6
hsa-miR-4488	MIMAT0019022	PITX1	5307	NM_002653	1	1	0	0	0	1	0	1	0	0	1	1	6
hsa-miR-4488	MIMAT0019022	PLEC	5339	NM_201380	1	1	1	0	0	1	0	0	0	0	1	1	6
hsa-miR-4488	MIMAT0019022	PRELP	5549	NM_002725	1	1	1	0	0	1	0	0	0	0	1	1	6
hsa-miR-4488	MIMAT0019022	PRRG2	5639	NM_000951	1	1	1	0	0	1	0	0	0	0	1	1	6
hsa-miR-4488	MIMAT0019022	PYY	5697	NM_004160	1	1	1	0	0	1	0	0	0	0	1	1	6
hsa-miR-4488	MIMAT0019022	PVRL1	5818	NM_002855	1	1	1	0	0	1	0	0	0	0	1	1	6
hsa-miR-4488	MIMAT0019022	RAD23A	5886	NM_005053	1	1	0	0	0	1	0	1	0	0	1	1	6
hsa-miR-4488	MIMAT0019022	RFX1	5989	NM_002918	1	1	1	0	0	1	0	0	0	0	1	1	6
hsa-miR-4488	MIMAT0019022	RING1	6015	NM_002931	1	1	1	0	0	1	0	0	0	0	1	1	6
hsa-miR-4488	MIMAT0019022	BRD2	6046	NM_005104	1	1	1	0	0	1	0	0	0	0	1	1	6
hsa-miR-4488	MIMAT0019022	RNF5	6048	NM_006913	1	1	1	0	0	1	0	0	0	0	1	1	6
hsa-miR-4488	MIMAT0019022	RREB1	6239	XM_005249274	1	1	1	0	0	1	0	0	0	0	1	1	6
hsa-miR-4488	MIMAT0019022	RYR2	6262	XM_005273224	1	1	1	0	0	1	0	0	0	0	1	1	6
hsa-miR-4488	MIMAT0019022	SMTN	6525	XM_005261708	1	1	1	0	0	1	0	0	0	0	1	1	6
hsa-miR-4488	MIMAT0019022	SLC6A9	6536	NM_201649	1	1	1	0	0	1	0	0	0	0	1	1	6
hsa-miR-4488	MIMAT0019022	SNCB	6620	NM_001001502	1	1	1	0	0	1	0	0	0	0	1	1	6
hsa-miR-4488	MIMAT0019022	SOX1	6656	NM_005986	1	1	1	0	0	1	0	0	0	0	1	1	6
hsa-miR-4488	MIMAT0019022	SOX3	6658	NM_005634	1	1	1	0	0	1	0	0	0	0	1	1	6
hsa-miR-4488	MIMAT0019022	MED22	6837	NM_181491	1	1	1	0	0	1	0	0	0	0	1	1	6
hsa-miR-4488	MIMAT0019022	ICAM5	7087	NM_003259	1	1	1	0	0	1	0	0	0	0	1	1	6
hsa-miR-4488	MIMAT0019022	TNFRSF1B	7133	NM_001066	1	1	0	0	0	1	0	1	0	0	1	1	6
hsa-miR-4488	MIMAT0019022	VGF	7425	NM_003378	1	1	1	0	0	1	0	0	0	0	1	1	6
hsa-miR-4488	MIMAT0019022	B4GALT2	8704	NM_003780	1	1	1	0	0	1	0	0	0	0	1	1	6
hsa-miR-4488	MIMAT0019022	SYNGR2	9144	NM_004710	1	1	1	0	0	1	0	0	0	0	1	1	6
hsa-miR-4488	MIMAT0019022	DLGAP1	9229	XM_005258171	1	1	1	0	0	1	0	0	0	0	1	1	6
hsa-miR-4488	MIMAT0019022	RAB11B	9230	NM_004218	1	1	1	0	0	1	0	0	0	0	1	1	6
hsa-miR-4488	MIMAT0019022	NOG	9241	NM_005450	1	1	1	0	0	1	0	0	0	0	1	1	6
hsa-miR-4488	MIMAT0019022	BZRAP1	9256	NM_004758	1	1	1	0	0	1	0	0	0	0	1	1	6
hsa-miR-4488	MIMAT0019022	IGDCC3	9543	NM_004884	1	1	1	0	0	1	0	0	0	0	1	1	6
hsa-miR-4488	MIMAT0019022	RGS6	9628	NM_001204424	1	1	0	0	0	1	0	1	0	0	1	1	6
hsa-miR-4488	MIMAT0019022	SPATA2	9825	NM_001135773	1	1	1	0	0	1	0	0	0	0	1	1	6
hsa-miR-4488	MIMAT0019022	SEC16A	9919	XM_005266132	1	1	1	0	0	1	0	0	0	0	1	1	6
hsa-miR-4488	MIMAT0019022	SORBS3	10174	NM_005775	1	1	1	0	0	1	0	0	0	0	1	1	6
hsa-miR-4488	MIMAT0019022	B3GNT3	10331	NM_014256	1	1	1	0	0	1	0	0	0	0	1	1	6
hsa-miR-4488	MIMAT0019022	KLF2	10365	NM_016270	1	1	1	0	0	1	0	0	0	0	1	1	6
hsa-miR-4488	MIMAT0019022	NDRG1	10397	NM_001135242	1	1	1	0	0	1	0	0	0	0	1	1	6
hsa-miR-4488	MIMAT0019022	CRTAP	10491	NM_006371	1	1	1	0	0	1	0	0	0	0	1	1	6
hsa-miR-4488	MIMAT0019022	SEMA6C	10500	XM_005244834	1	1	1	0	0	1	0	0	0	0	1	1	6
hsa-miR-4488	MIMAT0019022	CPLX1	10815	XM_005272257	1	1	1	0	0	1	0	0	0	0	1	1	6
hsa-miR-4488	MIMAT0019022	C1QL1	10882	NM_006688	1	1	1	0	0	1	0	0	0	0	1	1	6
hsa-miR-4488	MIMAT0019022	PMF1	11243	XM_005244861	1	1	1	0	0	1	0	0	0	0	1	1	6
hsa-miR-4488	MIMAT0019022	U2AF2	11338	NM_007279	1	1	1	0	0	1	0	0	0	0	1	1	6
hsa-miR-4488	MIMAT0019022	TNRC6B	23112	XM_005261393	1	1	1	0	0	1	0	0	0	0	1	1	6
hsa-miR-4488	MIMAT0019022	NFASC	23114	XM_005244973	1	1	1	0	0	1	0	0	0	0	1	1	6
hsa-miR-4488	MIMAT0019022	HIC2	23119	XM_005261395	1	1	1	0	0	1	0	0	0	0	1	1	6
hsa-miR-4488	MIMAT0019022	CRTC1	23373	NM_001098482	1	1	1	0	0	1	0	0	0	0	1	1	6
hsa-miR-4488	MIMAT0019022	OTP	23440	NM_032109	1	1	1	0	0	0	0	1	0	0	1	1	6
hsa-miR-4488	MIMAT0019022	NUP188	23511	NM_015354	1	1	1	0	0	1	0	0	0	0	1	1	6
hsa-miR-4488	MIMAT0019022	SSBP3	23648	NM_145716	1	1	1	0	0	1	0	0	0	0	1	1	6
hsa-miR-4488	MIMAT0019022	FKBP8	23770	XM_005259843	1	1	1	0	0	1	0	0	0	0	1	1	6
hsa-miR-4488	MIMAT0019022	PNKD	25953	NM_015488	1	1	1	0	0	1	0	0	0	0	1	1	6
hsa-miR-4488	MIMAT0019022	CACNG4	27092	NM_014405	1	1	1	0	0	1	0	0	0	0	1	1	6
hsa-miR-4488	MIMAT0019022	ZNF777	27153	NM_015694	0	1	1	0	0	1	0	1	0	0	1	1	6
hsa-miR-4488	MIMAT0019022	ZDHHC8	29801	NM_013373	1	1	0	0	0	1	0	1	0	0	1	1	6
hsa-miR-4488	MIMAT0019022	PRICKLE4	29964	NM_013397	1	1	1	0	0	1	0	0	0	0	1	1	6
hsa-miR-4488	MIMAT0019022	TLX3	30012	NM_021025	0	1	1	0	0	1	0	1	0	0	1	1	6
hsa-miR-4488	MIMAT0019022	ZBTB7B	51043	NM_001252406	1	1	1	0	0	1	0	0	0	0	1	1	6
hsa-miR-4488	MIMAT0019022	ZBTB7A	51341	XM_005259572	1	1	1	0	0	1	0	0	0	0	1	1	6
hsa-miR-4488	MIMAT0019022	HEMK1	51409	NM_016173	1	1	1	0	0	1	0	0	0	0	1	1	6
hsa-miR-4488	MIMAT0019022	GPR173	54328	NM_018969	1	1	1	0	0	1	0	0	0	0	1	1	6
hsa-miR-4488	MIMAT0019022	SDK2	54549	NM_001144952	1	1	1	0	0	1	0	0	0	0	1	1	6
hsa-miR-4488	MIMAT0019022	VPS53	55275	NM_001128159	1	1	1	0	0	1	0	0	0	0	1	1	6
hsa-miR-4488	MIMAT0019022	OTUB1	55611	NM_017670	1	1	1	0	0	0	0	1	0	0	1	1	6
hsa-miR-4488	MIMAT0019022	PCDHGA6	56109	XM_005268482	1	1	1	0	0	1	0	0	0	0	1	1	6
hsa-miR-4488	MIMAT0019022	RGMA	56963	NM_020211	1	1	0	0	0	1	0	1	0	0	1	1	6
hsa-miR-4488	MIMAT0019022	RAB22A	57403	NM_020673	1	1	1	0	0	1	0	0	0	0	1	1	6
hsa-miR-4488	MIMAT0019022	SLC12A5	57468	NM_020708	1	1	1	0	0	1	0	0	0	0	1	1	6
hsa-miR-4488	MIMAT0019022	ZNF512B	57473	XM_005260226	1	1	1	0	0	1	0	0	0	0	1	1	6
hsa-miR-4488	MIMAT0019022	PCDH19	57526	NM_001184880	1	1	0	0	0	1	0	1	0	0	1	1	6
hsa-miR-4488	MIMAT0019022	PTCHD2	57540	XM_005263486	1	1	1	0	0	1	0	0	0	0	1	1	6
hsa-miR-4488	MIMAT0019022	NLGN2	57555	NM_020795	0	1	1	0	1	1	0	0	0	0	1	1	6
hsa-miR-4488	MIMAT0019022	ZNF687	57592	XM_005245366	1	1	1	0	0	1	0	0	0	0	1	1	6
hsa-miR-4488	MIMAT0019022	BEGAIN	57596	NM_001159531	1	1	1	0	0	1	0	0	0	0	1	1	6
hsa-miR-4488	MIMAT0019022	KIAA1522	57648	NM_020888	1	1	1	0	0	1	0	0	0	0	1	1	6
hsa-miR-4488	MIMAT0019022	BCORL1	63035	XM_005262452	1	1	1	0	0	1	0	0	0	0	1	1	6
hsa-miR-4488	MIMAT0019022	FBRS	64319	NM_001105079	1	1	0	0	0	1	0	1	0	0	1	1	6
hsa-miR-4488	MIMAT0019022	DDX31	64794	XM_005272206	1	1	1	0	0	1	0	0	0	0	1	1	6
hsa-miR-4488	MIMAT0019022	HMBOX1	79618	XM_005273634	1	1	1	0	0	1	0	0	0	0	1	1	6
hsa-miR-4488	MIMAT0019022	KCTD17	79734	XM_005261742	1	1	1	0	0	1	0	0	0	0	1	1	6
hsa-miR-4488	MIMAT0019022	SLC35E1	79939	NM_024881	1	1	1	0	0	1	0	0	0	0	1	1	6
hsa-miR-4488	MIMAT0019022	NRSN2	80023	XM_005260832	1	1	1	0	0	1	0	0	0	0	1	1	6
hsa-miR-4488	MIMAT0019022	EDC3	80153	NM_001142443	1	1	1	0	0	1	0	0	0	0	1	1	6
hsa-miR-4488	MIMAT0019022	PRRT1	80863	NM_030651	1	1	1	0	0	1	0	0	0	0	1	1	6
hsa-miR-4488	MIMAT0019022	HDAC10	83933	XM_005261943	1	1	1	0	0	1	0	0	0	0	1	1	6
hsa-miR-4488	MIMAT0019022	GPT2	84706	NM_133443	1	1	1	0	0	1	0	0	0	0	1	1	6
hsa-miR-4488	MIMAT0019022	KIFC2	90990	XM_005272357	1	1	1	0	0	1	0	0	0	0	1	1	6
hsa-miR-4488	MIMAT0019022	UBXN11	91544	NM_183008	1	1	1	0	0	1	0	0	0	0	1	1	6
hsa-miR-4488	MIMAT0019022	NXPE3	91775	NM_001134456	1	1	1	0	0	1	0	0	0	0	1	1	6
hsa-miR-4488	MIMAT0019022	TJAP1	93643	NM_001146018	1	1	0	0	0	1	0	1	0	0	1	1	6
hsa-miR-4488	MIMAT0019022	STX1B	112755	NM_052874	1	1	0	0	0	1	0	1	0	0	1	1	6
hsa-miR-4488	MIMAT0019022	LMTK3	114783	NM_001080434	0	1	1	0	0	1	0	1	0	0	1	1	6
hsa-miR-4488	MIMAT0019022	AGAP2	116986	XM_005268624	1	1	1	0	0	1	0	0	0	0	1	1	6
hsa-miR-4488	MIMAT0019022	SP7	121340	NM_001173467	1	1	0	0	0	1	0	1	0	0	1	1	6
hsa-miR-4488	MIMAT0019022	UBALD1	124402	NM_145253	1	1	1	0	0	1	0	0	0	0	1	1	6
hsa-miR-4488	MIMAT0019022	SLC43A2	124935	NM_152346	1	1	1	0	0	1	0	0	0	0	1	1	6
hsa-miR-4488	MIMAT0019022	SLC32A1	140679	NM_080552	1	1	1	0	0	1	0	0	0	0	1	1	6
hsa-miR-4488	MIMAT0019022	C17orf50	146853	NM_145272	1	1	1	0	0	1	0	0	0	0	1	1	6
hsa-miR-4488	MIMAT0019022	FAM163A	148753	XM_005244912	1	1	1	0	0	1	0	0	0	0	1	1	6
hsa-miR-4488	MIMAT0019022	CCDC27	148870	NM_152492	1	1	1	0	0	1	0	0	0	0	1	1	6
hsa-miR-4488	MIMAT0019022	NPW	283869	NM_001099456	1	1	1	0	0	1	0	0	0	0	1	1	6
hsa-miR-4488	MIMAT0019022	CISD3	284106	NM_001136498	1	1	1	0	0	0	0	1	0	0	1	1	6
hsa-miR-4488	MIMAT0019022	PTRF	284119	XM_005257241	1	1	1	0	0	1	0	0	0	0	1	1	6
hsa-miR-4488	MIMAT0019022	DOK7	285489	NM_173660	1	1	1	0	0	1	0	0	0	0	1	1	6
hsa-miR-4488	MIMAT0019022	TUSC1	286319	NM_001004125	1	1	1	0	0	1	0	0	0	0	1	1	6
hsa-miR-4488	MIMAT0019022	ZNF710	374655	XM_005254908	1	1	1	0	0	1	0	0	0	0	1	1	6
hsa-miR-4488	MIMAT0019022	SLC25A35	399512	NM_201520	1	1	1	0	0	1	0	0	0	0	1	1	6
hsa-miR-4488	MIMAT0019022	C11orf87	399947	NM_207645	1	1	1	0	0	1	0	0	0	0	1	1	6
hsa-miR-4488	MIMAT0019022	IGLON5	402665	NM_001101372	1	1	1	0	0	1	0	0	0	0	1	1	6
hsa-miR-4488	MIMAT0019022	CUEDC1	404093	NM_001271875	1	1	1	0	0	1	0	0	0	0	1	1	6
hsa-miR-4488	MIMAT0019022	C17orf96	100170841	NM_001130677	1	1	1	0	0	1	0	0	0	0	1	1	6
hsa-miR-4488	MIMAT0019022	ANK1	286	NM_001142446	1	0	1	0	0	1	0	1	0	0	1	1	6
hsa-miR-4488	MIMAT0019022	ANK1	286	NM_020480	1	0	1	0	0	1	0	1	0	0	1	1	6
hsa-miR-4488	MIMAT0019022	ANK1	286	NM_001142445	1	0	1	0	0	1	0	1	0	0	1	1	6
hsa-miR-4488	MIMAT0019022	ANK1	286	NM_020478	1	0	1	0	0	1	0	1	0	0	1	1	6
hsa-miR-4488	MIMAT0019022	ANK1	286	NM_020477	1	0	1	0	0	1	0	1	0	0	1	1	6
hsa-miR-4488	MIMAT0019022	ANK1	286	NM_020475	1	0	1	0	0	1	0	1	0	0	1	1	6
hsa-miR-4488	MIMAT0019022	ANK1	286	NM_020476	1	0	1	0	0	1	0	1	0	0	1	1	6
hsa-miR-4488	MIMAT0019022	ANK1	286	NM_000037	1	0	1	0	0	1	0	1	0	0	1	1	6
hsa-miR-4488	MIMAT0019022	RHOG	391	NM_001665	1	0	1	0	1	1	0	0	0	0	1	1	6
hsa-miR-4488	MIMAT0019022	ATP6V0C	527	NM_001694	1	0	1	0	0	1	0	1	0	0	1	1	6
hsa-miR-4488	MIMAT0019022	ATP6V0C	527	NM_001198569	1	0	1	0	0	1	0	1	0	0	1	1	6
hsa-miR-4488	MIMAT0019022	BSG	682	NM_001728	1	0	1	0	1	1	0	0	0	0	1	1	6
hsa-miR-4488	MIMAT0019022	BSG	682	NM_198591	1	0	1	0	1	1	0	0	0	0	1	1	6
hsa-miR-4488	MIMAT0019022	BSG	682	NM_198589	1	0	1	0	1	1	0	0	0	0	1	1	6
hsa-miR-4488	MIMAT0019022	DLG4	1742	NM_001128827	1	0	1	0	0	1	0	1	0	0	1	1	6
hsa-miR-4488	MIMAT0019022	GRIN1	2902	NM_007327	1	0	1	0	0	1	0	1	0	0	1	1	6
hsa-miR-4488	MIMAT0019022	GRIN1	2902	NM_000832	1	0	1	0	0	1	0	1	0	0	1	1	6
hsa-miR-4488	MIMAT0019022	GRIN1	2902	NM_001185091	1	0	1	0	0	1	0	1	0	0	1	1	6
hsa-miR-4488	MIMAT0019022	GRIN1	2902	NM_001185090	1	0	1	0	0	1	0	1	0	0	1	1	6
hsa-miR-4488	MIMAT0019022	GRIN1	2902	NM_021569	1	0	1	0	0	1	0	1	0	0	1	1	6
hsa-miR-4488	MIMAT0019022	HOXB6	3216	NM_018952	1	0	1	0	0	1	0	1	0	0	1	1	6
hsa-miR-4488	MIMAT0019022	KCNN4	3783	NM_002250	1	0	1	0	0	1	0	1	0	0	1	1	6
hsa-miR-4488	MIMAT0019022	LTB	4050	NM_009588	1	0	1	0	0	1	0	1	0	0	1	1	6
hsa-miR-4488	MIMAT0019022	MAP4	4134	NM_002375	1	0	1	0	0	1	0	1	0	0	1	1	6
hsa-miR-4488	MIMAT0019022	ADAM11	4185	NM_002390	1	0	1	0	0	1	0	1	0	0	1	1	6
hsa-miR-4488	MIMAT0019022	MEN1	4221	NM_130803	1	0	1	0	0	1	0	1	0	0	1	1	6
hsa-miR-4488	MIMAT0019022	MEN1	4221	NM_130801	1	0	1	0	0	1	0	1	0	0	1	1	6
hsa-miR-4488	MIMAT0019022	MEN1	4221	NM_130800	1	0	1	0	0	1	0	1	0	0	1	1	6
hsa-miR-4488	MIMAT0019022	MEN1	4221	NM_130799	1	0	1	0	0	1	0	1	0	0	1	1	6
hsa-miR-4488	MIMAT0019022	MEN1	4221	NM_000244	1	0	1	0	0	1	0	1	0	0	1	1	6
hsa-miR-4488	MIMAT0019022	MEN1	4221	NM_130804	1	0	1	0	0	1	0	1	0	0	1	1	6
hsa-miR-4488	MIMAT0019022	MEN1	4221	NM_130802	1	0	1	0	0	1	0	1	0	0	1	1	6
hsa-miR-4488	MIMAT0019022	MLLT6	4302	NM_005937	1	0	1	0	1	1	0	0	0	0	1	1	6
hsa-miR-4488	MIMAT0019022	NFIC	4782	NM_005597	1	0	1	0	1	1	0	0	0	0	1	1	6
hsa-miR-4488	MIMAT0019022	NFIC	4782	NM_001245004	1	0	1	0	1	1	0	0	0	0	1	1	6
hsa-miR-4488	MIMAT0019022	NFIC	4782	NM_001245005	1	0	1	0	1	1	0	0	0	0	1	1	6
hsa-miR-4488	MIMAT0019022	NFIC	4782	NM_001245002	1	0	1	0	1	1	0	0	0	0	1	1	6
hsa-miR-4488	MIMAT0019022	NFIX	4784	NM_001271044	1	0	1	0	0	1	0	1	0	0	1	1	6
hsa-miR-4488	MIMAT0019022	SEPT5	5413	NM_002688	1	0	1	0	0	1	0	1	0	0	1	1	6
hsa-miR-4488	MIMAT0019022	PRKCQ	5588	NM_001242413	1	0	1	0	1	1	0	0	0	0	1	1	6
hsa-miR-4488	MIMAT0019022	PRKCQ	5588	NM_006257	1	0	1	0	1	1	0	0	0	0	1	1	6
hsa-miR-4488	MIMAT0019022	PRSS8	5652	NM_002773	1	0	1	0	0	1	0	1	0	0	1	1	6
hsa-miR-4488	MIMAT0019022	RLBP1	6017	NM_000326	1	0	1	0	1	1	0	0	0	0	1	1	6
hsa-miR-4488	MIMAT0019022	RPL28	6158	NM_001136134	1	0	1	0	0	1	0	1	0	0	1	1	6
hsa-miR-4488	MIMAT0019022	CX3CL1	6376	NM_002996	1	0	1	0	0	1	0	1	0	0	1	1	6
hsa-miR-4488	MIMAT0019022	SLC8A2	6543	NM_015063	1	0	1	0	1	1	0	0	0	0	1	1	6
hsa-miR-4488	MIMAT0019022	STXBP1	6812	NM_001032221	1	0	1	0	1	1	0	0	0	0	1	1	6
hsa-miR-4488	MIMAT0019022	TFAP2B	7021	NM_003221	1	0	1	0	0	1	0	1	0	0	1	1	6
hsa-miR-4488	MIMAT0019022	ZNF213	7760	NM_001134655	1	0	1	0	1	1	0	0	0	0	1	1	6
hsa-miR-4488	MIMAT0019022	ZNF213	7760	NM_004220	1	0	1	0	1	1	0	0	0	0	1	1	6
hsa-miR-4488	MIMAT0019022	SLC43A1	8501	NM_003627	1	0	1	0	1	1	0	0	0	0	1	1	6
hsa-miR-4488	MIMAT0019022	SLC43A1	8501	NM_001198810	1	0	1	0	1	1	0	0	0	0	1	1	6
hsa-miR-4488	MIMAT0019022	DGKZ	8525	NM_201533	1	0	1	0	0	1	0	1	0	0	1	1	6
hsa-miR-4488	MIMAT0019022	DGKZ	8525	NM_001199268	1	0	1	0	0	1	0	1	0	0	1	1	6
hsa-miR-4488	MIMAT0019022	DGKZ	8525	NM_001199267	1	0	1	0	0	1	0	1	0	0	1	1	6
hsa-miR-4488	MIMAT0019022	DGKZ	8525	NM_003646	1	0	1	0	0	1	0	1	0	0	1	1	6
hsa-miR-4488	MIMAT0019022	DGKZ	8525	NM_001199266	1	0	1	0	0	1	0	1	0	0	1	1	6
hsa-miR-4488	MIMAT0019022	DGKZ	8525	NM_201532	1	0	1	0	0	1	0	1	0	0	1	1	6
hsa-miR-4488	MIMAT0019022	DGKZ	8525	NM_001105540	1	0	1	0	0	1	0	1	0	0	1	1	6
hsa-miR-4488	MIMAT0019022	PPFIA3	8541	NM_003660	1	0	1	0	0	1	0	1	0	0	1	1	6
hsa-miR-4488	MIMAT0019022	PCDHGB4	8641	NM_003736	1	0	1	0	0	1	0	1	0	0	1	1	6
hsa-miR-4488	MIMAT0019022	DLGAP1	9229	NM_001242762	1	0	1	0	0	1	0	1	0	0	1	1	6
hsa-miR-4488	MIMAT0019022	DLGAP1	9229	NM_001242764	1	0	1	0	0	1	0	1	0	0	1	1	6
hsa-miR-4488	MIMAT0019022	DLGAP1	9229	NM_001003809	1	0	1	0	0	1	0	1	0	0	1	1	6
hsa-miR-4488	MIMAT0019022	DLGAP1	9229	NM_001242766	1	0	1	0	0	1	0	1	0	0	1	1	6
hsa-miR-4488	MIMAT0019022	DLGAP1	9229	NM_001242763	1	0	1	0	0	1	0	1	0	0	1	1	6
hsa-miR-4488	MIMAT0019022	DLGAP1	9229	NM_004746	1	0	1	0	0	1	0	1	0	0	1	1	6
hsa-miR-4488	MIMAT0019022	LRRC14	9684	NM_014665	1	0	1	0	0	1	0	1	0	0	1	1	6
hsa-miR-4488	MIMAT0019022	SPOCK2	9806	NM_001244950	1	0	1	0	1	1	0	0	0	0	1	1	6
hsa-miR-4488	MIMAT0019022	SPOCK2	9806	NM_014767	1	0	1	0	1	1	0	0	0	0	1	1	6
hsa-miR-4488	MIMAT0019022	KIAA0753	9851	NM_014804	1	0	1	0	1	1	0	0	0	0	1	1	6
hsa-miR-4488	MIMAT0019022	RUSC2	9853	NM_001135999	1	0	1	0	0	1	0	1	0	0	1	1	6
hsa-miR-4488	MIMAT0019022	RUSC2	9853	NM_014806	1	0	1	0	0	1	0	1	0	0	1	1	6
hsa-miR-4488	MIMAT0019022	LAMC3	10319	NM_006059	1	0	1	0	1	1	0	0	0	0	1	1	6
hsa-miR-4488	MIMAT0019022	TAB1	10454	NM_153497	1	0	1	0	0	1	0	1	0	0	1	1	6
hsa-miR-4488	MIMAT0019022	IGF2BP2	10644	NM_006548	1	0	1	0	0	1	0	1	0	0	1	1	6
hsa-miR-4488	MIMAT0019022	IGF2BP2	10644	NM_001007225	1	0	1	0	0	1	0	1	0	0	1	1	6
hsa-miR-4488	MIMAT0019022	CAMKK2	10645	NM_172226	1	0	1	0	0	1	0	1	0	0	1	1	6
hsa-miR-4488	MIMAT0019022	CAMKK2	10645	NM_153500	1	0	1	0	0	1	0	1	0	0	1	1	6
hsa-miR-4488	MIMAT0019022	CAMKK2	10645	NM_153499	1	0	1	0	0	1	0	1	0	0	1	1	6
hsa-miR-4488	MIMAT0019022	CELF2	10659	NM_001025077	1	0	1	0	0	1	0	1	0	0	1	1	6
hsa-miR-4488	MIMAT0019022	SLCO2B1	11309	NM_001145212	1	0	1	0	0	1	0	1	0	0	1	1	6
hsa-miR-4488	MIMAT0019022	SLCO2B1	11309	NM_001145211	1	0	1	0	0	1	0	1	0	0	1	1	6
hsa-miR-4488	MIMAT0019022	KIF21B	23046	NM_001252103	1	0	1	0	0	1	0	1	0	0	1	1	6
hsa-miR-4488	MIMAT0019022	KIF21B	23046	NM_001252102	1	0	1	0	0	1	0	1	0	0	1	1	6
hsa-miR-4488	MIMAT0019022	KIF21B	23046	NM_017596	1	0	1	0	0	1	0	1	0	0	1	1	6
hsa-miR-4488	MIMAT0019022	SETD1B	23067	NM_015048	1	0	1	0	0	1	0	1	0	0	1	1	6
hsa-miR-4488	MIMAT0019022	IQSEC2	23096	NM_015075	1	0	1	0	0	1	0	1	0	0	1	1	6
hsa-miR-4488	MIMAT0019022	SARM1	23098	NM_015077	1	0	1	0	0	1	0	1	0	0	1	1	6
hsa-miR-4488	MIMAT0019022	TNRC6B	23112	NM_001024843	1	0	1	0	1	1	0	0	0	0	1	1	6
hsa-miR-4488	MIMAT0019022	TNRC6B	23112	NM_015088	1	0	1	0	1	1	0	0	0	0	1	1	6
hsa-miR-4488	MIMAT0019022	TNRC6B	23112	NM_001162501	1	0	1	0	1	1	0	0	0	0	1	1	6
hsa-miR-4488	MIMAT0019022	HIC2	23119	NM_015094	1	0	1	0	0	1	0	1	0	0	1	1	6
hsa-miR-4488	MIMAT0019022	NCS1	23413	NM_001128826	1	0	1	0	0	1	0	1	0	0	1	1	6
hsa-miR-4488	MIMAT0019022	BBC3	27113	NM_001127242	1	0	1	0	0	1	0	1	0	0	1	1	6
hsa-miR-4488	MIMAT0019022	BBC3	27113	NM_001127241	1	0	1	0	0	1	0	1	0	0	1	1	6
hsa-miR-4488	MIMAT0019022	BBC3	27113	NM_001127240	1	0	1	0	0	1	0	1	0	0	1	1	6
hsa-miR-4488	MIMAT0019022	HIPK2	28996	NM_022740	1	0	1	0	0	1	0	1	0	0	1	1	6
hsa-miR-4488	MIMAT0019022	HIPK2	28996	NM_001113239	1	0	1	0	0	1	0	1	0	0	1	1	6
hsa-miR-4488	MIMAT0019022	MTMR12	54545	NM_001040446	1	0	1	0	1	1	0	0	0	0	1	1	6
hsa-miR-4488	MIMAT0019022	PCDHGC5	56097	NM_018929	1	0	1	0	0	1	0	1	0	0	1	1	6
hsa-miR-4488	MIMAT0019022	PCDHGC4	56098	NM_018928	1	0	1	0	0	1	0	1	0	0	1	1	6
hsa-miR-4488	MIMAT0019022	PCDHGB6	56100	NM_018926	1	0	1	0	0	1	0	1	0	0	1	1	6
hsa-miR-4488	MIMAT0019022	PCDHGB3	56102	NM_018924	1	0	1	0	0	1	0	1	0	0	1	1	6
hsa-miR-4488	MIMAT0019022	PCDHGB2	56103	NM_018923	1	0	1	0	0	1	0	1	0	0	1	1	6
hsa-miR-4488	MIMAT0019022	PCDHGB1	56104	NM_018922	1	0	1	0	0	1	0	1	0	0	1	1	6
hsa-miR-4488	MIMAT0019022	PCDHGA11	56105	NM_018914	1	0	1	0	1	0	0	1	0	0	1	1	6
hsa-miR-4488	MIMAT0019022	PCDHGA11	56105	NM_032092	1	0	1	0	1	0	0	1	0	0	1	1	6
hsa-miR-4488	MIMAT0019022	PCDHGA6	56109	NM_018919	1	0	1	0	0	1	0	1	0	0	1	1	6
hsa-miR-4488	MIMAT0019022	PCDHGA4	56111	NM_018917	1	0	1	0	0	1	0	1	0	0	1	1	6
hsa-miR-4488	MIMAT0019022	CACNG7	59284	NM_031896	1	0	1	0	0	1	0	1	0	0	1	1	6
hsa-miR-4488	MIMAT0019022	ISOC2	79763	NM_001136202	1	0	1	0	0	1	0	1	0	0	1	1	6
hsa-miR-4488	MIMAT0019022	ISOC2	79763	NM_001136201	1	0	1	0	0	1	0	1	0	0	1	1	6
hsa-miR-4488	MIMAT0019022	SHANK3	85358	NM_033517	1	0	1	0	0	1	0	1	0	0	1	1	6
hsa-miR-4488	MIMAT0019022	TMEM259	91304	NM_033420	1	0	1	0	0	1	0	1	0	0	1	1	6
hsa-miR-4488	MIMAT0019022	ELFN2	114794	NM_052906	1	0	1	0	0	1	0	1	0	0	1	1	6
hsa-miR-4488	MIMAT0019022	EVI5L	115704	NM_001159944	1	0	1	0	1	1	0	0	0	0	1	1	6
hsa-miR-4488	MIMAT0019022	EVI5L	115704	NM_145245	1	0	1	0	1	1	0	0	0	0	1	1	6
hsa-miR-4488	MIMAT0019022	FOXP4	116113	NM_138457	1	0	1	0	1	1	0	0	0	0	1	1	6
hsa-miR-4488	MIMAT0019022	FOXP4	116113	NM_001012427	1	0	1	0	1	1	0	0	0	0	1	1	6
hsa-miR-4488	MIMAT0019022	AGAP3	116988	NM_001042535	1	0	1	0	1	1	0	0	0	0	1	1	6
hsa-miR-4488	MIMAT0019022	SPATA33	124045	NM_153025	1	0	1	0	1	1	0	0	0	0	1	1	6
hsa-miR-4488	MIMAT0019022	FAM168B	130074	NM_001009993	1	0	1	0	0	1	0	1	0	0	1	1	6
hsa-miR-4488	MIMAT0019022	RIMS4	140730	NM_182970	1	0	1	0	0	1	0	1	0	0	1	1	6
hsa-miR-4488	MIMAT0019022	MIB2	142678	NM_001170689	1	0	1	0	0	1	0	1	0	0	1	1	6
hsa-miR-4488	MIMAT0019022	FBXL16	146330	NM_153350	1	0	1	0	0	1	0	1	0	0	1	1	6
hsa-miR-4488	MIMAT0019022	FAM219A	203259	NM_001184945	1	0	1	0	0	1	0	1	0	0	1	1	6
hsa-miR-4488	MIMAT0019022	FAM219A	203259	NM_001184943	1	0	1	0	0	1	0	1	0	0	1	1	6
hsa-miR-4488	MIMAT0019022	FAM219A	203259	NM_147202	1	0	1	0	0	1	0	1	0	0	1	1	6
hsa-miR-4488	MIMAT0019022	FAM219A	203259	NM_001184942	1	0	1	0	0	1	0	1	0	0	1	1	6
hsa-miR-4488	MIMAT0019022	FAM219A	203259	NM_001184941	1	0	1	0	0	1	0	1	0	0	1	1	6
hsa-miR-4488	MIMAT0019022	TMEM151A	256472	NM_153266	1	0	1	0	1	1	0	0	0	0	1	1	6
hsa-miR-4488	MIMAT0019022	C1orf95	375057	NM_001003665	1	0	1	0	1	1	0	0	0	0	1	1	6
hsa-miR-4488	MIMAT0019022	ACACB	32	XM_005253876	1	1	0	0	0	1	0	0	0	0	1	1	5
hsa-miR-4488	MIMAT0019022	ADRBK1	156	NM_001619	1	1	0	0	0	1	0	1	0	0	1	0	5
hsa-miR-4488	MIMAT0019022	AKT2	208	NM_001626	1	1	0	0	0	1	0	0	0	0	1	1	5
hsa-miR-4488	MIMAT0019022	ALOX15B	247	NM_001141	1	1	0	0	0	1	0	0	0	0	1	1	5
hsa-miR-4488	MIMAT0019022	ARVCF	421	NM_001670	1	1	0	0	0	1	0	1	0	0	1	0	5
hsa-miR-4488	MIMAT0019022	ASNA1	439	NM_004317	1	1	0	0	0	1	0	1	0	0	1	0	5
hsa-miR-4488	MIMAT0019022	ATP2B2	491	XM_005265179	1	1	0	0	0	1	0	0	0	0	1	1	5
hsa-miR-4488	MIMAT0019022	ATP6AP1	537	NM_001183	1	1	0	0	0	1	0	0	0	0	1	1	5
hsa-miR-4488	MIMAT0019022	BGN	633	NM_001711	1	1	0	0	0	1	0	0	0	0	1	1	5
hsa-miR-4488	MIMAT0019022	CACNA1A	773	NM_023035	0	1	1	0	0	1	0	0	0	0	1	1	5
hsa-miR-4488	MIMAT0019022	CD5	921	NM_014207	1	1	0	0	0	1	0	0	0	0	1	1	5
hsa-miR-4488	MIMAT0019022	CD34	947	NM_001773	1	1	0	0	0	1	0	0	0	0	1	1	5
hsa-miR-4488	MIMAT0019022	CDK6	1021	NM_001145306	1	1	0	0	0	1	0	0	0	0	1	1	5
hsa-miR-4488	MIMAT0019022	CEBPB	1051	NM_005194	0	1	1	0	0	1	0	0	0	0	1	1	5
hsa-miR-4488	MIMAT0019022	CHRNB2	1141	NM_000748	1	1	0	0	0	1	0	0	0	0	1	1	5
hsa-miR-4488	MIMAT0019022	NKX2-5	1482	NM_001166175	1	1	0	0	0	1	0	1	0	0	1	0	5
hsa-miR-4488	MIMAT0019022	DLX3	1747	NM_005220	1	1	0	0	0	1	0	0	0	0	1	1	5
hsa-miR-4488	MIMAT0019022	DNM1	1759	XM_005251768	1	1	0	0	0	1	0	0	0	0	1	1	5
hsa-miR-4488	MIMAT0019022	DNM1	1759	XM_005251769	1	1	0	0	0	1	0	0	0	0	1	1	5
hsa-miR-4488	MIMAT0019022	DVL3	1857	NM_004423	1	1	0	0	0	1	0	0	0	0	1	1	5
hsa-miR-4488	MIMAT0019022	EEF1A2	1917	NM_001958	0	1	1	0	0	1	0	0	0	0	1	1	5
hsa-miR-4488	MIMAT0019022	MEGF6	1953	NM_001409	1	1	1	0	0	0	0	0	0	0	1	1	5
hsa-miR-4488	MIMAT0019022	EMP2	2013	NM_001424	0	1	1	0	0	1	0	0	0	0	1	1	5
hsa-miR-4488	MIMAT0019022	ESRRA	2101	NM_004451	1	1	0	0	0	1	0	0	0	0	1	1	5
hsa-miR-4488	MIMAT0019022	EVX1	2128	XM_005249639	1	1	1	0	0	0	0	0	0	0	1	1	5
hsa-miR-4488	MIMAT0019022	FHL3	2275	NM_004468	1	1	0	0	0	1	0	0	0	0	1	1	5
hsa-miR-4488	MIMAT0019022	FOXE3	2301	NM_012186	0	1	1	0	0	1	0	0	0	0	1	1	5
hsa-miR-4488	MIMAT0019022	SFN	2810	NM_006142	1	1	0	0	0	1	0	0	0	0	1	1	5
hsa-miR-4488	MIMAT0019022	GRIK2	2898	NM_001166247	0	1	0	0	0	1	0	1	0	0	1	1	5
hsa-miR-4488	MIMAT0019022	GRIK5	2901	XM_005258821	0	1	1	0	0	1	0	0	0	0	1	1	5
hsa-miR-4488	MIMAT0019022	GRM2	2912	NM_000839	1	1	0	0	0	1	0	0	0	0	1	1	5
hsa-miR-4488	MIMAT0019022	GRM4	2914	NM_000841	1	1	0	0	0	1	0	0	0	0	1	1	5
hsa-miR-4488	MIMAT0019022	GSK3A	2931	NM_019884	1	1	0	0	0	1	0	0	0	0	1	1	5
hsa-miR-4488	MIMAT0019022	HNF4A	3172	NM_001258355	1	1	0	0	0	1	0	0	0	0	1	1	5
hsa-miR-4488	MIMAT0019022	TLX1	3195	NM_001195517	0	1	1	0	0	1	0	0	0	0	1	1	5
hsa-miR-4488	MIMAT0019022	KCNJ10	3766	NM_002241	1	1	0	0	0	1	0	0	0	0	1	1	5
hsa-miR-4488	MIMAT0019022	LPP	4026	XM_005247445	1	1	0	0	0	1	0	0	0	0	1	1	5
hsa-miR-4488	MIMAT0019022	LRCH4	4034	NM_002319	1	1	0	0	0	1	0	0	0	0	1	1	5
hsa-miR-4488	MIMAT0019022	MECP2	4204	XM_005274683	1	1	0	0	0	1	0	0	0	0	1	1	5
hsa-miR-4488	MIMAT0019022	MECP2	4204	XM_005277853	1	1	0	0	0	1	0	0	0	0	1	1	5
hsa-miR-4488	MIMAT0019022	MAP3K10	4294	NM_002446	1	1	0	0	0	1	0	1	0	0	1	0	5
hsa-miR-4488	MIMAT0019022	FOXO4	4303	NM_005938	1	1	0	0	0	1	0	0	0	0	1	1	5
hsa-miR-4488	MIMAT0019022	MYO9B	4650	NM_001130065	1	1	0	0	0	1	0	0	0	0	1	1	5
hsa-miR-4488	MIMAT0019022	NFATC4	4776	NM_001136022	1	1	0	0	0	1	0	0	0	0	1	1	5
hsa-miR-4488	MIMAT0019022	CDK16	5127	XM_005272615	1	1	0	0	0	1	0	0	0	0	1	1	5
hsa-miR-4488	MIMAT0019022	PDE1B	5153	NM_000924	1	1	0	0	0	1	0	0	0	0	1	1	5
hsa-miR-4488	MIMAT0019022	PLCB2	5330	NM_004573	1	1	0	0	0	1	0	0	0	0	1	1	5
hsa-miR-4488	MIMAT0019022	PPP1R10	5514	NM_002714	1	1	0	0	0	1	0	1	0	0	1	0	5
hsa-miR-4488	MIMAT0019022	PRKCA	5578	NM_002737	0	1	0	0	0	1	0	1	0	0	1	1	5
hsa-miR-4488	MIMAT0019022	MAPK4	5596	XM_005258299	1	1	0	0	0	1	0	0	0	0	1	1	5
hsa-miR-4488	MIMAT0019022	PVRL2	5819	NM_001042724	1	1	0	0	0	1	0	0	0	0	1	1	5
hsa-miR-4488	MIMAT0019022	PXN	5829	XM_005253910	1	1	0	0	0	1	0	0	0	0	1	1	5
hsa-miR-4488	MIMAT0019022	PCYT2	5833	NM_001256435	1	1	1	0	0	0	0	0	0	0	1	1	5
hsa-miR-4488	MIMAT0019022	TRIM27	5987	NM_006510	0	1	0	0	0	1	0	1	0	0	1	1	5
hsa-miR-4488	MIMAT0019022	SBF1	6305	NM_002972	1	1	0	0	0	1	0	0	0	0	1	1	5
hsa-miR-4488	MIMAT0019022	SLC25A1	6576	NM_001256534	1	1	0	0	0	1	0	1	0	0	1	0	5
hsa-miR-4488	MIMAT0019022	TACC1	6867	XM_005273622	1	1	0	0	0	1	0	0	0	0	1	1	5
hsa-miR-4488	MIMAT0019022	TACC1	6867	XM_005273623	1	1	0	0	0	1	0	0	0	0	1	1	5
hsa-miR-4488	MIMAT0019022	TCEB3	6924	NM_003198	0	1	0	0	0	1	0	1	0	0	1	1	5
hsa-miR-4488	MIMAT0019022	TFE3	7030	NM_006521	1	1	0	0	0	1	0	0	0	0	1	1	5
hsa-miR-4488	MIMAT0019022	TSHR	7253	XM_005268038	1	1	0	0	0	1	0	0	0	0	1	1	5
hsa-miR-4488	MIMAT0019022	CNBP	7555	NM_001127192	1	1	1	0	0	0	0	0	0	0	1	1	5
hsa-miR-4488	MIMAT0019022	KMT2D	8085	XM_005269162	0	1	1	0	0	1	0	0	0	0	1	1	5
hsa-miR-4488	MIMAT0019022	CHST1	8534	NM_003654	1	1	1	0	0	0	0	0	0	0	1	1	5
hsa-miR-4488	MIMAT0019022	TCAP	8557	NM_003673	1	1	0	0	0	0	0	1	0	0	1	1	5
hsa-miR-4488	MIMAT0019022	CES2	8824	NM_003869	1	1	0	0	0	1	0	0	0	0	1	1	5
hsa-miR-4488	MIMAT0019022	MAGI1	9223	XM_005265563	0	1	1	0	0	1	0	0	0	0	1	1	5
hsa-miR-4488	MIMAT0019022	CYTH2	9266	NM_017457	1	1	0	0	0	1	0	0	0	0	1	1	5
hsa-miR-4488	MIMAT0019022	TP53I11	9537	NM_001258320	1	1	0	0	0	1	0	0	0	0	1	1	5
hsa-miR-4488	MIMAT0019022	NRG2	9542	NM_013982	1	1	0	0	0	1	0	0	0	0	1	1	5
hsa-miR-4488	MIMAT0019022	NR1D1	9572	NM_021724	1	1	0	0	0	1	0	1	0	0	1	0	5
hsa-miR-4488	MIMAT0019022	SOX13	9580	NM_005686	1	1	0	0	0	1	0	0	0	0	1	1	5
hsa-miR-4488	MIMAT0019022	KLK4	9622	NM_004917	1	1	0	0	0	1	0	0	0	0	1	1	5
hsa-miR-4488	MIMAT0019022	AATK	9625	XM_005257849	1	1	0	0	0	1	0	0	0	0	1	1	5
hsa-miR-4488	MIMAT0019022	SNPH	9751	XM_005260888	1	1	0	0	0	1	0	0	0	0	1	1	5
hsa-miR-4488	MIMAT0019022	KMT2B	9757	NM_014727	1	1	1	0	0	0	0	0	0	0	1	1	5
hsa-miR-4488	MIMAT0019022	KIAA0247	9766	NM_014734	1	1	0	0	0	1	0	0	0	0	1	1	5
hsa-miR-4488	MIMAT0019022	TMCC2	9911	NM_014858	1	1	0	0	0	1	0	0	0	0	1	1	5
hsa-miR-4488	MIMAT0019022	ARHGAP44	9912	NM_014859	0	1	1	0	0	1	0	0	0	0	1	1	5
hsa-miR-4488	MIMAT0019022	MAFB	9935	NM_005461	1	1	0	0	0	1	0	1	0	0	1	0	5
hsa-miR-4488	MIMAT0019022	WDR1	9948	NM_017491	0	1	1	0	0	1	0	0	0	0	1	1	5
hsa-miR-4488	MIMAT0019022	AMMECR1	9949	NM_001171689	0	1	0	0	0	1	0	1	0	0	1	1	5
hsa-miR-4488	MIMAT0019022	HCN4	10021	NM_005477	1	1	0	0	0	1	0	0	0	0	1	1	5
hsa-miR-4488	MIMAT0019022	RASA4	10156	NM_006989	1	1	0	0	0	1	0	0	0	0	1	1	5
hsa-miR-4488	MIMAT0019022	BCKDK	10295	NM_001122957	1	1	0	0	0	1	0	0	0	0	1	1	5
hsa-miR-4488	MIMAT0019022	DPYSL4	10570	NM_006426	0	1	1	0	0	1	0	0	0	0	1	1	5
hsa-miR-4488	MIMAT0019022	PTPRT	11122	NM_133170	1	1	0	0	0	1	0	0	0	0	1	1	5
hsa-miR-4488	MIMAT0019022	ATXN2L	11273	XM_005255069	0	1	1	0	0	1	0	0	0	0	1	1	5
hsa-miR-4488	MIMAT0019022	MAPRE3	22924	XM_005264214	1	1	0	0	0	1	0	0	0	0	1	1	5
hsa-miR-4488	MIMAT0019022	UNC13A	23025	XM_005259821	0	1	1	0	0	1	0	0	0	0	1	1	5
hsa-miR-4488	MIMAT0019022	MYT1L	23040	XM_005264685	1	1	1	0	0	0	0	0	0	0	1	1	5
hsa-miR-4488	MIMAT0019022	ARHGAP26	23092	XM_005268398	1	1	0	0	0	1	0	0	0	0	1	1	5
hsa-miR-4488	MIMAT0019022	RAP1GAP2	23108	XM_005256544	1	1	0	0	0	1	0	0	0	0	1	1	5
hsa-miR-4488	MIMAT0019022	PHF8	23133	NM_015107	1	1	0	0	0	1	0	0	0	0	1	1	5
hsa-miR-4488	MIMAT0019022	FBXL7	23194	NM_012304	0	1	1	0	0	1	0	0	0	0	1	1	5
hsa-miR-4488	MIMAT0019022	SLC9A8	23315	NM_001260491	1	1	0	0	0	1	0	0	0	0	1	1	5
hsa-miR-4488	MIMAT0019022	ARHGEF18	23370	XM_005272463	0	1	1	0	0	1	0	0	0	0	1	1	5
hsa-miR-4488	MIMAT0019022	ANGPTL2	23452	NM_012098	1	1	0	0	0	1	0	0	0	0	1	1	5
hsa-miR-4488	MIMAT0019022	RASD2	23551	NM_014310	1	1	0	0	0	1	0	0	0	0	1	1	5
hsa-miR-4488	MIMAT0019022	PLD3	23646	XM_005258705	0	1	1	0	0	1	0	0	0	0	1	1	5
hsa-miR-4488	MIMAT0019022	PLXNB2	23654	XM_005261908	1	1	0	0	0	1	0	0	0	0	1	1	5
hsa-miR-4488	MIMAT0019022	OSBP2	23762	NM_030758	1	1	0	0	0	1	0	0	0	0	1	1	5
hsa-miR-4488	MIMAT0019022	SUN2	25777	NM_001199579	1	1	0	0	0	1	0	0	0	0	1	1	5
hsa-miR-4488	MIMAT0019022	CHD5	26038	NM_015557	1	1	0	0	0	1	0	0	0	0	1	1	5
hsa-miR-4488	MIMAT0019022	CNTNAP2	26047	NM_014141	1	1	0	0	0	1	0	0	0	0	1	1	5
hsa-miR-4488	MIMAT0019022	PTPN18	26469	NM_014369	1	1	0	0	0	1	0	0	0	0	1	1	5
hsa-miR-4488	MIMAT0019022	MRPS18B	28973	XM_005249030	1	1	0	0	0	1	0	0	0	0	1	1	5
hsa-miR-4488	MIMAT0019022	DNAJC15	29103	NM_013238	0	1	1	0	0	1	0	0	0	0	1	1	5
hsa-miR-4488	MIMAT0019022	REPIN1	29803	NM_013400	1	1	0	0	0	1	0	1	0	0	1	0	5
hsa-miR-4488	MIMAT0019022	GLTSCR1	29998	XM_005258833	0	1	1	0	0	1	0	0	0	0	1	1	5
hsa-miR-4488	MIMAT0019022	HSD17B14	51171	NM_016246	1	1	0	0	0	1	0	0	0	0	1	1	5
hsa-miR-4488	MIMAT0019022	SUFU	51684	NM_016169	1	1	0	0	0	1	0	0	0	0	1	1	5
hsa-miR-4488	MIMAT0019022	LUC7L3	51747	NM_016424	0	1	0	0	0	1	0	1	0	0	1	1	5
hsa-miR-4488	MIMAT0019022	CCSER2	54462	NM_018999	0	1	1	0	0	1	0	0	0	0	1	1	5
hsa-miR-4488	MIMAT0019022	TBC1D13	54662	NM_018201	1	1	0	0	0	1	0	0	0	0	1	1	5
hsa-miR-4488	MIMAT0019022	BCAS3	54828	XM_005257473	1	1	0	0	0	1	0	0	0	0	1	1	5
hsa-miR-4488	MIMAT0019022	CHTF8	54921	NM_001039690	1	1	0	0	0	1	0	0	0	0	1	1	5
hsa-miR-4488	MIMAT0019022	LAMTOR1	55004	NM_017907	1	1	0	0	0	1	0	0	0	0	1	1	5
hsa-miR-4488	MIMAT0019022	EPN3	55040	NM_017957	1	1	0	0	0	1	0	1	0	0	1	0	5
hsa-miR-4488	MIMAT0019022	C7orf43	55262	NM_018275	0	1	1	0	0	1	0	0	0	0	1	1	5
hsa-miR-4488	MIMAT0019022	SVOP	55530	NM_018711	1	1	0	0	0	1	0	0	0	0	1	1	5
hsa-miR-4488	MIMAT0019022	PLXNA3	55558	NM_017514	1	1	0	0	0	1	0	0	0	0	1	1	5
hsa-miR-4488	MIMAT0019022	DOK4	55715	NM_018110	1	1	0	0	0	1	0	0	0	0	1	1	5
hsa-miR-4488	MIMAT0019022	ASH1L	55870	NM_018489	1	1	0	0	0	1	0	0	0	0	1	1	5
hsa-miR-4488	MIMAT0019022	LENEP	55891	NM_018655	1	1	0	0	0	1	0	0	0	0	1	1	5
hsa-miR-4488	MIMAT0019022	DPYSL5	56896	NM_020134	1	1	0	0	0	1	0	0	0	0	1	1	5
hsa-miR-4488	MIMAT0019022	ATXN7L3	56970	XM_005257526	1	1	0	0	0	1	0	0	0	0	1	1	5
hsa-miR-4488	MIMAT0019022	PCBP4	57060	NM_001174100	1	1	0	0	0	1	0	0	0	0	1	1	5
hsa-miR-4488	MIMAT0019022	KIAA1161	57462	NM_020702	1	1	1	0	0	0	0	0	0	0	1	1	5
hsa-miR-4488	MIMAT0019022	TBC1D24	57465	NM_001199107	1	1	0	0	0	1	0	0	0	0	1	1	5
hsa-miR-4488	MIMAT0019022	HEG1	57493	XM_005247666	1	1	0	0	0	1	0	0	0	0	1	1	5
hsa-miR-4488	MIMAT0019022	DHX37	57647	NM_032656	1	1	0	0	0	1	0	0	0	0	1	1	5
hsa-miR-4488	MIMAT0019022	SEMA4G	57715	XM_005270009	1	1	0	0	0	1	0	0	0	0	1	1	5
hsa-miR-4488	MIMAT0019022	C2orf43	60526	NM_021925	1	1	0	0	0	1	0	0	0	0	1	1	5
hsa-miR-4488	MIMAT0019022	TINAGL1	64129	NM_022164	0	1	1	0	0	1	0	0	0	0	1	1	5
hsa-miR-4488	MIMAT0019022	ABCG4	64137	NM_022169	1	1	0	0	0	1	0	0	0	0	1	1	5
hsa-miR-4488	MIMAT0019022	COPS7B	64708	NM_022730	1	1	0	0	0	1	0	0	0	0	1	1	5
hsa-miR-4488	MIMAT0019022	LPPR2	64748	NM_022737	1	1	0	0	0	1	0	1	0	0	1	0	5
hsa-miR-4488	MIMAT0019022	NOL6	65083	NM_022917	0	1	1	0	0	1	0	0	0	0	1	1	5
hsa-miR-4488	MIMAT0019022	ERI3	79033	XM_005271185	1	1	0	0	0	1	0	0	0	0	1	1	5
hsa-miR-4488	MIMAT0019022	C9orf16	79095	NM_024112	0	1	0	0	0	1	0	1	0	0	1	1	5
hsa-miR-4488	MIMAT0019022	EFHD2	79180	NM_024329	1	1	0	0	0	1	0	0	0	0	1	1	5
hsa-miR-4488	MIMAT0019022	ABHD8	79575	NM_024527	0	1	1	0	0	1	0	0	0	0	1	1	5
hsa-miR-4488	MIMAT0019022	PLEKHO2	80301	NM_025201	1	1	0	0	0	1	0	0	0	0	1	1	5
hsa-miR-4488	MIMAT0019022	ABTB1	80325	NM_032548	1	1	0	0	0	1	0	0	0	0	1	1	5
hsa-miR-4488	MIMAT0019022	SRCIN1	80725	NM_025248	0	1	0	0	0	1	0	1	0	0	1	1	5
hsa-miR-4488	MIMAT0019022	MFRP	83552	NM_031433	0	1	1	0	0	1	0	0	0	0	1	1	5
hsa-miR-4488	MIMAT0019022	PARP9	83666	NM_001146106	1	1	0	0	0	1	0	0	0	0	1	1	5
hsa-miR-4488	MIMAT0019022	ESPN	83715	NM_031475	1	1	0	0	0	1	0	1	0	0	1	0	5
hsa-miR-4488	MIMAT0019022	RBP5	83758	NM_031491	1	1	0	0	0	1	0	0	0	0	1	1	5
hsa-miR-4488	MIMAT0019022	STK40	83931	NM_032017	1	1	0	0	0	1	0	0	0	0	1	1	5
hsa-miR-4488	MIMAT0019022	ZNRF3	84133	NM_001206998	1	1	0	0	0	1	0	0	0	0	1	1	5
hsa-miR-4488	MIMAT0019022	PROK1	84432	NM_032414	1	1	0	0	0	1	0	0	0	0	1	1	5
hsa-miR-4488	MIMAT0019022	TMEM185A	84548	NM_032508	1	1	0	0	0	1	0	0	0	0	1	1	5
hsa-miR-4488	MIMAT0019022	KRBA1	84626	NM_032534	1	1	0	0	0	1	0	0	0	0	1	1	5
hsa-miR-4488	MIMAT0019022	SUV420H2	84787	NM_032701	0	1	1	0	0	1	0	0	0	0	1	1	5
hsa-miR-4488	MIMAT0019022	PPAPDC3	84814	NM_032728	0	1	0	0	0	1	0	1	0	0	1	1	5
hsa-miR-4488	MIMAT0019022	FAM136A	84908	XM_005264619	1	1	0	0	0	1	0	0	0	0	1	1	5
hsa-miR-4488	MIMAT0019022	SPRYD3	84926	NM_032840	1	1	0	0	0	1	0	0	0	0	1	1	5
hsa-miR-4488	MIMAT0019022	ARHGAP19	84986	NM_032900	1	1	0	0	0	1	0	0	0	0	1	1	5
hsa-miR-4488	MIMAT0019022	MYLK2	85366	NM_033118	0	1	1	0	0	1	0	0	0	0	1	1	5
hsa-miR-4488	MIMAT0019022	SCRT2	85508	NM_033129	1	1	0	0	0	1	0	0	0	0	1	1	5
hsa-miR-4488	MIMAT0019022	NAV2	89797	NM_001244963	1	1	0	0	0	1	0	0	0	0	1	1	5
hsa-miR-4488	MIMAT0019022	VWA5B2	90113	NM_138345	1	1	0	0	0	1	0	0	0	0	1	1	5
hsa-miR-4488	MIMAT0019022	CCDC97	90324	XM_005259377	1	1	0	0	0	1	0	0	0	0	1	1	5
hsa-miR-4488	MIMAT0019022	C17orf72	92340	NM_001164257	1	1	0	0	0	1	0	0	0	0	1	1	5
hsa-miR-4488	MIMAT0019022	REEP6	92840	NM_138393	1	1	0	0	0	1	0	0	0	0	1	1	5
hsa-miR-4488	MIMAT0019022	B3GNT7	93010	NM_145236	1	1	0	0	0	1	0	0	0	0	1	1	5
hsa-miR-4488	MIMAT0019022	ERMAP	114625	NM_001017922	1	1	0	0	0	1	0	0	0	0	1	1	5
hsa-miR-4488	MIMAT0019022	C1QTNF1	114897	NM_030968	1	1	0	0	0	1	0	0	0	0	1	1	5
hsa-miR-4488	MIMAT0019022	SLC26A9	115019	NM_052934	0	1	1	0	0	1	0	0	0	0	1	1	5
hsa-miR-4488	MIMAT0019022	ZNF641	121274	NM_152320	1	1	0	0	0	1	0	0	0	0	1	1	5
hsa-miR-4488	MIMAT0019022	GJB4	127534	NM_153212	1	1	0	0	0	1	0	0	0	0	1	1	5
hsa-miR-4488	MIMAT0019022	OSR1	130497	NM_145260	1	1	0	0	0	1	0	0	0	0	1	1	5
hsa-miR-4488	MIMAT0019022	AGPAT6	137964	XM_005273402	0	1	1	0	0	1	0	0	0	0	1	1	5
hsa-miR-4488	MIMAT0019022	AMER1	139285	NM_152424	1	1	0	0	0	1	0	0	0	0	1	1	5
hsa-miR-4488	MIMAT0019022	ASB6	140459	NM_017873	1	1	0	0	0	0	0	1	0	0	1	1	5
hsa-miR-4488	MIMAT0019022	RBBP8NL	140893	NM_080833	0	1	1	0	0	1	0	0	0	0	1	1	5
hsa-miR-4488	MIMAT0019022	ZNF362	149076	XM_005270508	1	1	0	0	0	1	0	0	0	0	1	1	5
hsa-miR-4488	MIMAT0019022	CLDN19	149461	NM_001123395	1	1	0	0	0	1	0	0	0	0	1	1	5
hsa-miR-4488	MIMAT0019022	FAM84A	151354	NM_145175	0	1	1	0	0	1	0	0	0	0	1	1	5
hsa-miR-4488	MIMAT0019022	LONRF2	164832	NM_198461	1	1	0	0	0	1	0	0	0	0	1	1	5
hsa-miR-4488	MIMAT0019022	SPTSSB	165679	XM_005247164	1	1	1	0	0	0	0	0	0	0	1	1	5
hsa-miR-4488	MIMAT0019022	SGMS2	166929	XM_005262793	1	1	0	0	0	1	0	0	0	0	1	1	5
hsa-miR-4488	MIMAT0019022	SCAMP5	192683	NM_001178111	1	1	0	0	0	1	0	0	0	0	1	1	5
hsa-miR-4488	MIMAT0019022	PIANP	196500	NM_001244014	1	1	0	0	0	1	0	0	0	0	1	1	5
hsa-miR-4488	MIMAT0019022	LGI3	203190	NM_139278	1	1	0	0	0	1	0	0	0	0	1	1	5
hsa-miR-4488	MIMAT0019022	C9orf91	203197	XM_005251792	1	1	0	0	0	1	0	0	0	0	1	1	5
hsa-miR-4488	MIMAT0019022	UNC5B	219699	NM_170744	1	1	0	0	0	1	0	0	0	0	1	1	5
hsa-miR-4488	MIMAT0019022	C12orf61	283416	NM_175895	0	1	1	0	0	1	0	0	0	0	1	1	5
hsa-miR-4488	MIMAT0019022	ZDHHC22	283576	NM_174976	1	1	0	0	0	1	0	0	0	0	1	1	5
hsa-miR-4488	MIMAT0019022	KLK9	284366	NM_012315	1	1	1	0	0	0	0	0	0	0	1	1	5
hsa-miR-4488	MIMAT0019022	SBK1	388228	NM_001024401	1	1	0	0	0	1	0	0	0	0	1	1	5
hsa-miR-4488	MIMAT0019022	C2orf71	388939	NM_001029883	1	1	0	0	0	1	0	0	0	0	1	1	5
hsa-miR-4488	MIMAT0019022	FAM102A	399665	NM_001035254	1	1	0	0	0	1	0	0	0	0	1	1	5
hsa-miR-4488	MIMAT0019022	MINOS1	440574	NM_001204083	1	1	0	0	0	1	0	0	0	0	1	1	5
hsa-miR-4488	MIMAT0019022	TSPAN11	441631	XM_005253378	1	1	0	0	0	1	0	0	0	0	1	1	5
hsa-miR-4488	MIMAT0019022	TMEM178B	100507421	NM_001195278	1	1	0	0	0	1	0	0	0	0	1	1	5
hsa-miR-4488	MIMAT0019022	ADCY7	113	XM_005255783	1	0	1	0	0	1	0	0	0	0	1	1	5
hsa-miR-4488	MIMAT0019022	ADCY7	113	XM_005255785	1	0	1	0	0	1	0	0	0	0	1	1	5
hsa-miR-4488	MIMAT0019022	ADCY7	113	NM_001114	1	0	1	0	0	1	0	0	0	0	1	1	5
hsa-miR-4488	MIMAT0019022	ADCY7	113	XM_005255779	1	0	1	0	0	1	0	0	0	0	1	1	5
hsa-miR-4488	MIMAT0019022	ADCY7	113	XM_005255784	1	0	1	0	0	1	0	0	0	0	1	1	5
hsa-miR-4488	MIMAT0019022	ADCY7	113	XM_005255781	1	0	1	0	0	1	0	0	0	0	1	1	5
hsa-miR-4488	MIMAT0019022	ADCY7	113	XM_005255782	1	0	1	0	0	1	0	0	0	0	1	1	5
hsa-miR-4488	MIMAT0019022	ADCY7	113	XM_005255780	1	0	1	0	0	1	0	0	0	0	1	1	5
hsa-miR-4488	MIMAT0019022	ADCY9	115	NM_001116	0	0	1	0	0	1	0	1	0	0	1	1	5
hsa-miR-4488	MIMAT0019022	ACAN	176	NM_013227	1	0	1	0	0	1	0	0	0	0	1	1	5
hsa-miR-4488	MIMAT0019022	ACAN	176	NM_001135	1	0	1	0	0	1	0	0	0	0	1	1	5
hsa-miR-4488	MIMAT0019022	ABCD1	215	NM_000033	1	0	1	0	0	1	0	0	0	0	1	1	5
hsa-miR-4488	MIMAT0019022	ALPPL2	251	NM_031313	1	0	1	0	0	1	0	0	0	0	1	1	5
hsa-miR-4488	MIMAT0019022	AMFR	267	XM_005255890	1	0	1	0	0	1	0	0	0	0	1	1	5
hsa-miR-4488	MIMAT0019022	AMFR	267	XM_005255889	1	0	1	0	0	1	0	0	0	0	1	1	5
hsa-miR-4488	MIMAT0019022	AMFR	267	NM_001144	1	0	1	0	0	1	0	0	0	0	1	1	5
hsa-miR-4488	MIMAT0019022	ANK1	286	XM_005273476	1	0	1	0	0	1	0	0	0	0	1	1	5
hsa-miR-4488	MIMAT0019022	APBA2	321	XM_005254331	1	0	1	0	0	1	0	0	0	0	1	1	5
hsa-miR-4488	MIMAT0019022	APBA2	321	NM_001130414	1	0	1	0	0	1	0	0	0	0	1	1	5
hsa-miR-4488	MIMAT0019022	APBA2	321	NM_005503	1	0	1	0	0	1	0	0	0	0	1	1	5
hsa-miR-4488	MIMAT0019022	APBA2	321	XM_005254332	1	0	1	0	0	1	0	0	0	0	1	1	5
hsa-miR-4488	MIMAT0019022	APOA1	335	NM_000039	0	0	1	0	0	1	0	1	0	0	1	1	5
hsa-miR-4488	MIMAT0019022	ARHGAP1	392	NM_004308	1	0	1	0	0	1	0	0	0	0	1	1	5
hsa-miR-4488	MIMAT0019022	ARHGAP1	392	XM_005252917	1	0	1	0	0	1	0	0	0	0	1	1	5
hsa-miR-4488	MIMAT0019022	ARHGAP6	395	NM_013427	1	0	1	0	0	1	0	0	0	0	1	1	5
hsa-miR-4488	MIMAT0019022	ARHGAP6	395	XM_005274505	1	0	1	0	0	1	0	0	0	0	1	1	5
hsa-miR-4488	MIMAT0019022	ARHGAP6	395	XM_005274504	1	0	1	0	0	1	0	0	0	0	1	1	5
hsa-miR-4488	MIMAT0019022	ARHGAP6	395	NM_013423	1	0	1	0	0	1	0	0	0	0	1	1	5
hsa-miR-4488	MIMAT0019022	ARHGAP6	395	XM_005274506	1	0	1	0	0	1	0	0	0	0	1	1	5
hsa-miR-4488	MIMAT0019022	ASCL2	430	NM_005170	1	0	1	0	0	1	0	0	0	0	1	1	5
hsa-miR-4488	MIMAT0019022	ATP1A3	478	XM_005258954	1	0	1	0	0	1	0	0	0	0	1	1	5
hsa-miR-4488	MIMAT0019022	ATP1A3	478	XM_005278390	1	0	1	0	0	1	0	0	0	0	1	1	5
hsa-miR-4488	MIMAT0019022	ATP1A3	478	NM_001256213	1	0	1	0	0	1	0	0	0	0	1	1	5
hsa-miR-4488	MIMAT0019022	ATP1A3	478	NM_152296	1	0	1	0	0	1	0	0	0	0	1	1	5
hsa-miR-4488	MIMAT0019022	ATP1A3	478	NM_001256214	1	0	1	0	0	1	0	0	0	0	1	1	5
hsa-miR-4488	MIMAT0019022	ATP2A3	489	NM_174957	1	0	1	0	0	1	0	0	0	0	1	1	5
hsa-miR-4488	MIMAT0019022	ATP2A3	489	NM_005173	1	0	1	0	0	1	0	0	0	0	1	1	5
hsa-miR-4488	MIMAT0019022	ATP2A3	489	XM_005256657	1	0	1	0	0	1	0	0	0	0	1	1	5
hsa-miR-4488	MIMAT0019022	ATP2A3	489	NM_174955	1	0	1	0	0	1	0	0	0	0	1	1	5
hsa-miR-4488	MIMAT0019022	ATP2A3	489	NM_174956	1	0	1	0	0	1	0	0	0	0	1	1	5
hsa-miR-4488	MIMAT0019022	ATP2A3	489	NM_174954	1	0	1	0	0	1	0	0	0	0	1	1	5
hsa-miR-4488	MIMAT0019022	ATP2B3	492	XM_005274692	1	0	1	0	0	1	0	0	0	0	1	1	5
hsa-miR-4488	MIMAT0019022	ATP2B3	492	XM_005277859	1	0	1	0	0	1	0	0	0	0	1	1	5
hsa-miR-4488	MIMAT0019022	ATP2B3	492	NM_001001344	1	0	1	0	0	1	0	0	0	0	1	1	5
hsa-miR-4488	MIMAT0019022	ATP2B3	492	XM_005274691	1	0	1	0	0	1	0	0	0	0	1	1	5
hsa-miR-4488	MIMAT0019022	ATP2B3	492	XM_005277858	1	0	1	0	0	1	0	0	0	0	1	1	5
hsa-miR-4488	MIMAT0019022	ATP2B3	492	XM_005274690	1	0	1	0	0	1	0	0	0	0	1	1	5
hsa-miR-4488	MIMAT0019022	ATP2B3	492	XM_005277857	1	0	1	0	0	1	0	0	0	0	1	1	5
hsa-miR-4488	MIMAT0019022	ATP2B3	492	NM_021949	1	0	1	0	0	1	0	0	0	0	1	1	5
hsa-miR-4488	MIMAT0019022	ATP2B3	492	XM_005274689	1	0	1	0	0	1	0	0	0	0	1	1	5
hsa-miR-4488	MIMAT0019022	ATP2B3	492	XM_005277856	1	0	1	0	0	1	0	0	0	0	1	1	5
hsa-miR-4488	MIMAT0019022	BCAT2	587	NM_001164773	1	0	1	0	0	1	0	0	0	0	1	1	5
hsa-miR-4488	MIMAT0019022	ZFP36L1	677	NM_004926	1	0	1	0	0	1	0	0	0	0	1	1	5
hsa-miR-4488	MIMAT0019022	ZFP36L1	677	XM_005268026	1	0	1	0	0	1	0	0	0	0	1	1	5
hsa-miR-4488	MIMAT0019022	ZFP36L1	677	NM_001244701	1	0	1	0	0	1	0	0	0	0	1	1	5
hsa-miR-4488	MIMAT0019022	BSG	682	XM_005259619	1	0	1	0	0	1	0	0	0	0	1	1	5
hsa-miR-4488	MIMAT0019022	BSG	682	NM_198590	1	0	1	0	0	1	0	0	0	0	1	1	5
hsa-miR-4488	MIMAT0019022	VPS51	738	NM_013265	1	0	1	0	0	1	0	0	0	0	1	1	5
hsa-miR-4488	MIMAT0019022	MYRF	745	XM_005274229	1	0	1	0	0	1	0	0	0	0	1	1	5
hsa-miR-4488	MIMAT0019022	MYRF	745	NM_013279	1	0	1	0	0	1	0	0	0	0	1	1	5
hsa-miR-4488	MIMAT0019022	MYRF	745	XM_005274228	1	0	1	0	0	1	0	0	0	0	1	1	5
hsa-miR-4488	MIMAT0019022	MYRF	745	XM_005274227	1	0	1	0	0	1	0	0	0	0	1	1	5
hsa-miR-4488	MIMAT0019022	MYRF	745	XM_005274226	1	0	1	0	0	1	0	0	0	0	1	1	5
hsa-miR-4488	MIMAT0019022	MYRF	745	XM_005274225	1	0	1	0	0	1	0	0	0	0	1	1	5
hsa-miR-4488	MIMAT0019022	MYRF	745	XM_005274224	1	0	1	0	0	1	0	0	0	0	1	1	5
hsa-miR-4488	MIMAT0019022	MYRF	745	XM_005274223	1	0	1	0	0	1	0	0	0	0	1	1	5
hsa-miR-4488	MIMAT0019022	MYRF	745	NM_001127392	1	0	1	0	0	1	0	0	0	0	1	1	5
hsa-miR-4488	MIMAT0019022	LDLRAD4	753	NM_001003674	1	0	1	0	0	1	0	0	0	0	1	1	5
hsa-miR-4488	MIMAT0019022	LDLRAD4	753	NM_001276249	1	0	1	0	0	1	0	0	0	0	1	1	5
hsa-miR-4488	MIMAT0019022	LDLRAD4	753	NM_181481	1	0	1	0	0	1	0	0	0	0	1	1	5
hsa-miR-4488	MIMAT0019022	LDLRAD4	753	NM_001276251	1	0	1	0	0	1	0	0	0	0	1	1	5
hsa-miR-4488	MIMAT0019022	LDLRAD4	753	NM_181482	1	0	1	0	0	1	0	0	0	0	1	1	5
hsa-miR-4488	MIMAT0019022	LDLRAD4	753	XM_005258140	1	0	1	0	0	1	0	0	0	0	1	1	5
hsa-miR-4488	MIMAT0019022	LDLRAD4	753	NM_001003675	1	0	1	0	0	1	0	0	0	0	1	1	5
hsa-miR-4488	MIMAT0019022	CACNA1A	773	NM_001127221	1	0	1	0	0	1	0	0	0	0	1	1	5
hsa-miR-4488	MIMAT0019022	CACNA1A	773	NM_001174080	1	0	1	0	0	1	0	0	0	0	1	1	5
hsa-miR-4488	MIMAT0019022	CACNA1A	773	NM_000068	1	0	1	0	0	1	0	0	0	0	1	1	5
hsa-miR-4488	MIMAT0019022	DDR1	780	NM_001202522	1	0	1	0	0	1	0	0	0	0	1	1	5
hsa-miR-4488	MIMAT0019022	DDR1	780	NM_001202521	1	0	1	0	0	1	0	0	0	0	1	1	5
hsa-miR-4488	MIMAT0019022	DDR1	780	XM_005249389	1	0	1	0	0	1	0	0	0	0	1	1	5
hsa-miR-4488	MIMAT0019022	DDR1	780	NM_013994	1	0	1	0	0	1	0	0	0	0	1	1	5
hsa-miR-4488	MIMAT0019022	DDR1	780	XM_005249387	1	0	1	0	0	1	0	0	0	0	1	1	5
hsa-miR-4488	MIMAT0019022	DDR1	780	XM_005249385	1	0	1	0	0	1	0	0	0	0	1	1	5
hsa-miR-4488	MIMAT0019022	DDR1	780	NM_001202523	1	0	1	0	0	1	0	0	0	0	1	1	5
hsa-miR-4488	MIMAT0019022	DDR1	780	XM_005249386	1	0	1	0	0	1	0	0	0	0	1	1	5
hsa-miR-4488	MIMAT0019022	DDR1	780	NM_001954	1	0	1	0	0	1	0	0	0	0	1	1	5
hsa-miR-4488	MIMAT0019022	CALB2	794	NM_007088	1	0	1	0	0	1	0	0	0	0	1	1	5
hsa-miR-4488	MIMAT0019022	CAMK2A	815	NM_015981	1	0	1	0	0	1	0	0	0	0	1	1	5
hsa-miR-4488	MIMAT0019022	CAMK2A	815	NM_171825	1	0	1	0	0	1	0	0	0	0	1	1	5
hsa-miR-4488	MIMAT0019022	CAPN1	823	NM_001198868	1	0	1	0	0	1	0	0	0	0	1	1	5
hsa-miR-4488	MIMAT0019022	CAPN1	823	NM_001198869	1	0	1	0	0	1	0	0	0	0	1	1	5
hsa-miR-4488	MIMAT0019022	CAPN1	823	NM_005186	1	0	1	0	0	1	0	0	0	0	1	1	5
hsa-miR-4488	MIMAT0019022	CAPNS1	826	XM_005259296	1	0	1	0	0	1	0	0	0	0	1	1	5
hsa-miR-4488	MIMAT0019022	CAPNS1	826	XM_005259297	1	0	1	0	0	1	0	0	0	0	1	1	5
hsa-miR-4488	MIMAT0019022	CAPNS1	826	NM_001003962	1	0	1	0	0	1	0	0	0	0	1	1	5
hsa-miR-4488	MIMAT0019022	CAPNS1	826	NM_001749	1	0	1	0	0	1	0	0	0	0	1	1	5
hsa-miR-4488	MIMAT0019022	CAPNS1	826	XM_005259295	1	0	1	0	0	1	0	0	0	0	1	1	5
hsa-miR-4488	MIMAT0019022	CBFA2T3	863	NM_005187	1	0	1	0	0	1	0	0	0	0	1	1	5
hsa-miR-4488	MIMAT0019022	CBFA2T3	863	NM_175931	1	0	1	0	0	1	0	0	0	0	1	1	5
hsa-miR-4488	MIMAT0019022	CBFA2T3	863	XM_005256323	1	0	1	0	0	1	0	0	0	0	1	1	5
hsa-miR-4488	MIMAT0019022	RUNX3	864	NM_001031680	1	0	1	0	0	1	0	0	0	0	1	1	5
hsa-miR-4488	MIMAT0019022	RUNX3	864	XM_005246024	1	0	1	0	0	1	0	0	0	0	1	1	5
hsa-miR-4488	MIMAT0019022	RUNX3	864	NM_004350	1	0	1	0	0	1	0	0	0	0	1	1	5
hsa-miR-4488	MIMAT0019022	CBL	867	NM_005188	1	0	1	0	0	1	0	0	0	0	1	1	5
hsa-miR-4488	MIMAT0019022	CBL	867	XM_005271718	1	0	1	0	0	1	0	0	0	0	1	1	5
hsa-miR-4488	MIMAT0019022	CD37	951	NM_001774	1	0	1	0	0	1	0	0	0	0	1	1	5
hsa-miR-4488	MIMAT0019022	CD37	951	NM_001040031	1	0	1	0	0	1	0	0	0	0	1	1	5
hsa-miR-4488	MIMAT0019022	CD37	951	XM_005259438	1	0	1	0	0	1	0	0	0	0	1	1	5
hsa-miR-4488	MIMAT0019022	CDA	978	NM_001785	1	0	1	0	0	1	0	0	0	0	1	1	5
hsa-miR-4488	MIMAT0019022	CDK3	1018	XM_005256923	1	0	1	0	0	1	0	0	0	0	1	1	5
hsa-miR-4488	MIMAT0019022	CDK3	1018	XM_005256926	1	0	1	0	0	1	0	0	0	0	1	1	5
hsa-miR-4488	MIMAT0019022	CDK3	1018	XM_005256925	1	0	1	0	0	1	0	0	0	0	1	1	5
hsa-miR-4488	MIMAT0019022	CDK3	1018	NM_001258	1	0	1	0	0	1	0	0	0	0	1	1	5
hsa-miR-4488	MIMAT0019022	CDK3	1018	XM_005256924	1	0	1	0	0	1	0	0	0	0	1	1	5
hsa-miR-4488	MIMAT0019022	CDK3	1018	XM_005256927	1	0	1	0	0	1	0	0	0	0	1	1	5
hsa-miR-4488	MIMAT0019022	CDK3	1018	XM_005256928	1	0	1	0	0	1	0	0	0	0	1	1	5
hsa-miR-4488	MIMAT0019022	CDKN1A	1026	NM_001220778	1	0	1	0	0	1	0	0	0	0	1	1	5
hsa-miR-4488	MIMAT0019022	CDKN1A	1026	NM_001220777	1	0	1	0	0	1	0	0	0	0	1	1	5
hsa-miR-4488	MIMAT0019022	CDKN1A	1026	NM_078467	1	0	1	0	0	1	0	0	0	0	1	1	5
hsa-miR-4488	MIMAT0019022	CDKN1A	1026	NM_000389	1	0	1	0	0	1	0	0	0	0	1	1	5
hsa-miR-4488	MIMAT0019022	CDKN1A	1026	XM_005248787	1	0	1	0	0	1	0	0	0	0	1	1	5
hsa-miR-4488	MIMAT0019022	CHGA	1113	NM_001275	1	0	1	0	0	1	0	0	0	0	1	1	5
hsa-miR-4488	MIMAT0019022	CHGA	1113	XM_005267292	1	0	1	0	0	1	0	0	0	0	1	1	5
hsa-miR-4488	MIMAT0019022	CHRNA2	1135	NM_000742	1	0	1	0	0	1	0	0	0	0	1	1	5
hsa-miR-4488	MIMAT0019022	CHRNA2	1135	XM_005273397	1	0	1	0	0	1	0	0	0	0	1	1	5
hsa-miR-4488	MIMAT0019022	CKM	1158	XM_005258497	1	0	1	0	0	1	0	0	0	0	1	1	5
hsa-miR-4488	MIMAT0019022	CKM	1158	NM_001824	1	0	1	0	0	1	0	0	0	0	1	1	5
hsa-miR-4488	MIMAT0019022	CLCN6	1185	NM_001286	1	0	1	0	0	1	0	0	0	0	1	1	5
hsa-miR-4488	MIMAT0019022	CLCN6	1185	NM_001256959	1	0	1	0	0	1	0	0	0	0	1	1	5
hsa-miR-4488	MIMAT0019022	TPP1	1200	NM_000391	1	0	1	0	0	1	0	0	0	0	1	1	5
hsa-miR-4488	MIMAT0019022	CNTFR	1271	NM_147164	0	0	1	0	0	1	0	1	0	0	1	1	5
hsa-miR-4488	MIMAT0019022	CNTFR	1271	NM_001207011	0	0	1	0	0	1	0	1	0	0	1	1	5
hsa-miR-4488	MIMAT0019022	CNTFR	1271	NM_001842	0	0	1	0	0	1	0	1	0	0	1	1	5
hsa-miR-4488	MIMAT0019022	CSNK1D	1453	XM_005256336	1	0	1	0	0	1	0	0	0	0	1	1	5
hsa-miR-4488	MIMAT0019022	CSNK1G2	1455	XM_005259502	1	0	1	0	0	1	0	0	0	0	1	1	5
hsa-miR-4488	MIMAT0019022	CSNK1G2	1455	XM_005259499	1	0	1	0	0	1	0	0	0	0	1	1	5
hsa-miR-4488	MIMAT0019022	CSNK1G2	1455	NM_001319	1	0	1	0	0	1	0	0	0	0	1	1	5
hsa-miR-4488	MIMAT0019022	CSNK1G2	1455	XM_005259500	1	0	1	0	0	1	0	0	0	0	1	1	5
hsa-miR-4488	MIMAT0019022	CSNK1G2	1455	XM_005259498	1	0	1	0	0	1	0	0	0	0	1	1	5
hsa-miR-4488	MIMAT0019022	CSNK1G2	1455	XM_005259501	1	0	1	0	0	1	0	0	0	0	1	1	5
hsa-miR-4488	MIMAT0019022	DGKQ	1609	XM_005272264	1	0	1	0	0	1	0	0	0	0	1	1	5
hsa-miR-4488	MIMAT0019022	DGKQ	1609	XM_005272265	1	0	1	0	0	1	0	0	0	0	1	1	5
hsa-miR-4488	MIMAT0019022	DGKQ	1609	NM_001347	1	0	1	0	0	1	0	0	0	0	1	1	5
hsa-miR-4488	MIMAT0019022	DHFR	1719	NM_000791	1	0	1	0	0	1	0	0	0	0	1	1	5
hsa-miR-4488	MIMAT0019022	DHFR	1719	XM_005248455	1	0	1	0	0	1	0	0	0	0	1	1	5
hsa-miR-4488	MIMAT0019022	DHFR	1719	XM_005248456	1	0	1	0	0	1	0	0	0	0	1	1	5
hsa-miR-4488	MIMAT0019022	DLG4	1742	XM_005256490	1	0	1	0	0	1	0	0	0	0	1	1	5
hsa-miR-4488	MIMAT0019022	DLG4	1742	XM_005256494	1	0	1	0	0	1	0	0	0	0	1	1	5
hsa-miR-4488	MIMAT0019022	DLG4	1742	XM_005256493	1	0	1	0	0	1	0	0	0	0	1	1	5
hsa-miR-4488	MIMAT0019022	DLG4	1742	XM_005256492	1	0	1	0	0	1	0	0	0	0	1	1	5
hsa-miR-4488	MIMAT0019022	DLG4	1742	XM_005256491	1	0	1	0	0	1	0	0	0	0	1	1	5
hsa-miR-4488	MIMAT0019022	DLG4	1742	XM_005256489	1	0	1	0	0	1	0	0	0	0	1	1	5
hsa-miR-4488	MIMAT0019022	DMPK	1760	XM_005258606	1	0	1	0	0	1	0	0	0	0	1	1	5
hsa-miR-4488	MIMAT0019022	DMPK	1760	XM_005258607	1	0	1	0	0	1	0	0	0	0	1	1	5
hsa-miR-4488	MIMAT0019022	DMPK	1760	XM_005258605	1	0	1	0	0	1	0	0	0	0	1	1	5
hsa-miR-4488	MIMAT0019022	DMPK	1760	NM_001081562	1	0	1	0	0	1	0	0	0	0	1	1	5
hsa-miR-4488	MIMAT0019022	DMPK	1760	NM_001081560	1	0	1	0	0	1	0	0	0	0	1	1	5
hsa-miR-4488	MIMAT0019022	DMPK	1760	NM_004409	1	0	1	0	0	1	0	0	0	0	1	1	5
hsa-miR-4488	MIMAT0019022	ATN1	1822	XM_005253672	1	0	1	0	0	1	0	0	0	0	1	1	5
hsa-miR-4488	MIMAT0019022	ATN1	1822	XM_005277748	1	0	1	0	0	1	0	0	0	0	1	1	5
hsa-miR-4488	MIMAT0019022	ATN1	1822	NM_001940	1	0	1	0	0	1	0	0	0	0	1	1	5
hsa-miR-4488	MIMAT0019022	ATN1	1822	NM_001007026	1	0	1	0	0	1	0	0	0	0	1	1	5
hsa-miR-4488	MIMAT0019022	DTX1	1840	XM_005253855	1	0	1	0	0	1	0	0	0	0	1	1	5
hsa-miR-4488	MIMAT0019022	DTX1	1840	NM_004416	1	0	1	0	0	1	0	0	0	0	1	1	5
hsa-miR-4488	MIMAT0019022	EFNA2	1943	NM_001405	1	0	1	0	0	1	0	0	0	0	1	1	5
hsa-miR-4488	MIMAT0019022	EFNA3	1944	XM_005244941	1	0	1	0	0	1	0	0	0	0	1	1	5
hsa-miR-4488	MIMAT0019022	MEGF9	1955	NM_001080497	1	0	1	0	0	1	0	0	0	0	1	1	5
hsa-miR-4488	MIMAT0019022	ELAVL1	1994	NM_001419	1	0	1	0	0	1	0	0	0	0	1	1	5
hsa-miR-4488	MIMAT0019022	ELAVL1	1994	XM_005272461	1	0	1	0	0	1	0	0	0	0	1	1	5
hsa-miR-4488	MIMAT0019022	ELAVL3	1995	NM_001420	1	0	1	0	0	1	0	0	0	0	1	1	5
hsa-miR-4488	MIMAT0019022	ELAVL3	1995	NM_032281	1	0	1	0	0	1	0	0	0	0	1	1	5
hsa-miR-4488	MIMAT0019022	MARK2	2011	NM_001039469	1	0	1	0	0	1	0	0	0	0	1	1	5
hsa-miR-4488	MIMAT0019022	MARK2	2011	XM_005273815	1	0	1	0	0	1	0	0	0	0	1	1	5
hsa-miR-4488	MIMAT0019022	MARK2	2011	XM_005273814	1	0	1	0	0	1	0	0	0	0	1	1	5
hsa-miR-4488	MIMAT0019022	MARK2	2011	NM_001163297	1	0	1	0	0	1	0	0	0	0	1	1	5
hsa-miR-4488	MIMAT0019022	MARK2	2011	NM_017490	1	0	1	0	0	1	0	0	0	0	1	1	5
hsa-miR-4488	MIMAT0019022	MARK2	2011	NM_001163296	1	0	1	0	0	1	0	0	0	0	1	1	5
hsa-miR-4488	MIMAT0019022	MARK2	2011	NM_004954	1	0	1	0	0	1	0	0	0	0	1	1	5
hsa-miR-4488	MIMAT0019022	MARK2	2011	XM_005273813	1	0	1	0	0	1	0	0	0	0	1	1	5
hsa-miR-4488	MIMAT0019022	EXTL1	2134	XM_005245779	1	0	1	0	0	1	0	0	0	0	1	1	5
hsa-miR-4488	MIMAT0019022	EXTL3	2137	NM_001440	1	0	1	0	0	1	0	0	0	0	1	1	5
hsa-miR-4488	MIMAT0019022	NR5A1	2516	XM_005251871	1	0	1	0	0	1	0	0	0	0	1	1	5
hsa-miR-4488	MIMAT0019022	NR5A1	2516	XM_005251872	1	0	1	0	0	1	0	0	0	0	1	1	5
hsa-miR-4488	MIMAT0019022	NR5A1	2516	NM_004959	1	0	1	0	0	1	0	0	0	0	1	1	5
hsa-miR-4488	MIMAT0019022	GLI3	2737	XM_005249704	1	0	1	0	0	1	0	0	0	0	1	1	5
hsa-miR-4488	MIMAT0019022	GLI3	2737	XM_005249707	1	0	1	0	0	1	0	0	0	0	1	1	5
hsa-miR-4488	MIMAT0019022	GLI3	2737	XM_005249706	1	0	1	0	0	1	0	0	0	0	1	1	5
hsa-miR-4488	MIMAT0019022	GLI3	2737	XM_005249705	1	0	1	0	0	1	0	0	0	0	1	1	5
hsa-miR-4488	MIMAT0019022	GLI3	2737	NM_000168	1	0	1	0	0	1	0	0	0	0	1	1	5
hsa-miR-4488	MIMAT0019022	GLI3	2737	XM_005249703	1	0	1	0	0	1	0	0	0	0	1	1	5
hsa-miR-4488	MIMAT0019022	GNAI2	2771	NM_001166425	0	0	1	0	0	1	0	1	0	0	1	1	5
hsa-miR-4488	MIMAT0019022	GNAI2	2771	NM_002070	0	0	1	0	0	1	0	1	0	0	1	1	5
hsa-miR-4488	MIMAT0019022	GNAO1	2775	NM_138736	1	0	1	0	0	1	0	0	0	0	1	1	5
hsa-miR-4488	MIMAT0019022	GNB1	2782	NM_002074	1	0	1	0	0	1	0	0	0	0	1	1	5
hsa-miR-4488	MIMAT0019022	GNB1	2782	XM_005244742	1	0	1	0	0	1	0	0	0	0	1	1	5
hsa-miR-4488	MIMAT0019022	GOLGA2	2801	XM_005251932	1	0	1	0	0	1	0	0	0	0	1	1	5
hsa-miR-4488	MIMAT0019022	GOLGA2	2801	XM_005251931	1	0	1	0	0	1	0	0	0	0	1	1	5
hsa-miR-4488	MIMAT0019022	GOLGA2	2801	NM_004486	1	0	1	0	0	1	0	0	0	0	1	1	5
hsa-miR-4488	MIMAT0019022	GOLGA3	2802	NM_005895	1	0	1	0	0	1	0	0	0	0	1	1	5
hsa-miR-4488	MIMAT0019022	GOLGA3	2802	XM_005266167	1	0	1	0	0	1	0	0	0	0	1	1	5
hsa-miR-4488	MIMAT0019022	GOLGA3	2802	XM_005266166	1	0	1	0	0	1	0	0	0	0	1	1	5
hsa-miR-4488	MIMAT0019022	GOLGA3	2802	XM_005266164	1	0	1	0	0	1	0	0	0	0	1	1	5
hsa-miR-4488	MIMAT0019022	GOLGA3	2802	XM_005266165	1	0	1	0	0	1	0	0	0	0	1	1	5
hsa-miR-4488	MIMAT0019022	GOLGA3	2802	XM_005266163	1	0	1	0	0	1	0	0	0	0	1	1	5
hsa-miR-4488	MIMAT0019022	GOLGA3	2802	XM_005266162	1	0	1	0	0	1	0	0	0	0	1	1	5
hsa-miR-4488	MIMAT0019022	GPX4	2879	NM_002085	1	0	1	0	0	1	0	0	0	0	1	1	5
hsa-miR-4488	MIMAT0019022	GRB2	2885	NM_002086	1	0	1	0	0	1	0	0	0	0	1	1	5
hsa-miR-4488	MIMAT0019022	GRB2	2885	NM_203506	1	0	1	0	0	1	0	0	0	0	1	1	5
hsa-miR-4488	MIMAT0019022	GRID1	2894	NM_017551	1	0	1	0	0	1	0	0	0	0	1	1	5
hsa-miR-4488	MIMAT0019022	GRIK5	2901	NM_002088	0	0	1	0	0	1	0	1	0	0	1	1	5
hsa-miR-4488	MIMAT0019022	GRIN1	2902	XM_005266071	1	0	1	0	0	1	0	0	0	0	1	1	5
hsa-miR-4488	MIMAT0019022	GRIN1	2902	XM_005266072	1	0	1	0	0	1	0	0	0	0	1	1	5
hsa-miR-4488	MIMAT0019022	GRIN1	2902	XM_005266073	1	0	1	0	0	1	0	0	0	0	1	1	5
hsa-miR-4488	MIMAT0019022	GRINA	2907	NM_000837	1	0	1	0	0	1	0	0	0	0	1	1	5
hsa-miR-4488	MIMAT0019022	GRINA	2907	NM_001009184	1	0	1	0	0	1	0	0	0	0	1	1	5
hsa-miR-4488	MIMAT0019022	GRINA	2907	XM_005250899	1	0	1	0	0	1	0	0	0	0	1	1	5
hsa-miR-4488	MIMAT0019022	GRINA	2907	XM_005276820	1	0	1	0	0	1	0	0	0	0	1	1	5
hsa-miR-4488	MIMAT0019022	ARHGAP35	2909	NM_004491	1	0	1	0	0	1	0	0	0	0	1	1	5
hsa-miR-4488	MIMAT0019022	ARHGAP35	2909	XM_005258823	1	0	1	0	0	1	0	0	0	0	1	1	5
hsa-miR-4488	MIMAT0019022	GRM1	2911	NM_001278067	1	0	1	0	0	1	0	0	0	0	1	1	5
hsa-miR-4488	MIMAT0019022	GRM1	2911	NM_001278066	1	0	1	0	0	1	0	0	0	0	1	1	5
hsa-miR-4488	MIMAT0019022	GRM1	2911	NM_001278065	1	0	1	0	0	1	0	0	0	0	1	1	5
hsa-miR-4488	MIMAT0019022	GSS	2937	NM_000178	0	0	1	0	1	1	0	0	0	0	1	1	5
hsa-miR-4488	MIMAT0019022	H2AFX	3014	NM_002105	1	0	1	0	0	1	0	0	0	0	1	1	5
hsa-miR-4488	MIMAT0019022	NRG1	3084	NM_001159996	1	0	1	0	0	1	0	0	0	0	1	1	5
hsa-miR-4488	MIMAT0019022	NRG1	3084	NM_001160004	1	0	1	0	0	1	0	0	0	0	1	1	5
hsa-miR-4488	MIMAT0019022	HLA-E	3133	NM_005516	1	0	1	0	0	1	0	0	0	0	1	1	5
hsa-miR-4488	MIMAT0019022	HMGA1	3159	XM_005249065	1	0	1	0	0	1	0	0	0	0	1	1	5
hsa-miR-4488	MIMAT0019022	HMGA1	3159	XM_005249064	1	0	1	0	0	1	0	0	0	0	1	1	5
hsa-miR-4488	MIMAT0019022	HMGA1	3159	XM_005249063	1	0	1	0	0	1	0	0	0	0	1	1	5
hsa-miR-4488	MIMAT0019022	HMGA1	3159	XM_005249066	1	0	1	0	0	1	0	0	0	0	1	1	5
hsa-miR-4488	MIMAT0019022	HMGA1	3159	XM_005249062	1	0	1	0	0	1	0	0	0	0	1	1	5
hsa-miR-4488	MIMAT0019022	HMGA1	3159	XM_005249061	1	0	1	0	0	1	0	0	0	0	1	1	5
hsa-miR-4488	MIMAT0019022	HMGA1	3159	NM_145903	1	0	1	0	0	1	0	0	0	0	1	1	5
hsa-miR-4488	MIMAT0019022	HMGA1	3159	NM_145905	1	0	1	0	0	1	0	0	0	0	1	1	5
hsa-miR-4488	MIMAT0019022	HMGA1	3159	NM_002131	1	0	1	0	0	1	0	0	0	0	1	1	5
hsa-miR-4488	MIMAT0019022	HMGA1	3159	NM_145899	1	0	1	0	0	1	0	0	0	0	1	1	5
hsa-miR-4488	MIMAT0019022	HMGA1	3159	NM_145902	1	0	1	0	0	1	0	0	0	0	1	1	5
hsa-miR-4488	MIMAT0019022	HPCA	3208	NM_002143	1	0	1	0	0	1	0	0	0	0	1	1	5
hsa-miR-4488	MIMAT0019022	HPCA	3208	XM_005270792	1	0	1	0	0	1	0	0	0	0	1	1	5
hsa-miR-4488	MIMAT0019022	HOXB6	3216	XM_005257285	1	0	1	0	0	1	0	0	0	0	1	1	5
hsa-miR-4488	MIMAT0019022	HOXB6	3216	XM_005257283	1	0	1	0	0	1	0	0	0	0	1	1	5
hsa-miR-4488	MIMAT0019022	HOXC6	3223	NM_004503	1	0	1	0	0	1	0	0	0	0	1	1	5
hsa-miR-4488	MIMAT0019022	HOXC6	3223	XM_005268830	1	0	1	0	0	1	0	0	0	0	1	1	5
hsa-miR-4488	MIMAT0019022	HPD	3242	NM_001171993	1	0	1	0	0	1	0	0	0	0	1	1	5
hsa-miR-4488	MIMAT0019022	HPD	3242	NM_002150	1	0	1	0	0	1	0	0	0	0	1	1	5
hsa-miR-4488	MIMAT0019022	HSF4	3299	XM_005255929	1	0	1	0	0	1	0	0	0	0	1	1	5
hsa-miR-4488	MIMAT0019022	HSF4	3299	XM_005255927	1	0	1	0	0	1	0	0	0	0	1	1	5
hsa-miR-4488	MIMAT0019022	HSF4	3299	XM_005255926	1	0	1	0	0	1	0	0	0	0	1	1	5
hsa-miR-4488	MIMAT0019022	HSF4	3299	NM_001538	1	0	1	0	0	1	0	0	0	0	1	1	5
hsa-miR-4488	MIMAT0019022	IGF1R	3480	NM_000875	1	0	1	0	0	1	0	0	0	0	1	1	5
hsa-miR-4488	MIMAT0019022	IGF1R	3480	XM_005254897	1	0	1	0	0	1	0	0	0	0	1	1	5
hsa-miR-4488	MIMAT0019022	IGF1R	3480	XM_005254896	1	0	1	0	0	1	0	0	0	0	1	1	5
hsa-miR-4488	MIMAT0019022	IGF2	3481	NM_001127598	1	0	1	0	0	1	0	0	0	0	1	1	5
hsa-miR-4488	MIMAT0019022	IGF2	3481	XM_005252899	1	0	1	0	0	1	0	0	0	0	1	1	5
hsa-miR-4488	MIMAT0019022	IGF2	3481	XM_005252901	1	0	1	0	0	1	0	0	0	0	1	1	5
hsa-miR-4488	MIMAT0019022	IGF2	3481	NM_001007139	1	0	1	0	0	1	0	0	0	0	1	1	5
hsa-miR-4488	MIMAT0019022	IL2RB	3560	NM_000878	1	0	1	0	0	1	0	0	0	0	1	1	5
hsa-miR-4488	MIMAT0019022	IL2RB	3560	XM_005261599	1	0	1	0	0	1	0	0	0	0	1	1	5
hsa-miR-4488	MIMAT0019022	ILF3	3609	XM_005259894	1	0	1	0	0	1	0	0	0	0	1	1	5
hsa-miR-4488	MIMAT0019022	ILF3	3609	XM_005259895	1	0	1	0	0	1	0	0	0	0	1	1	5
hsa-miR-4488	MIMAT0019022	ILF3	3609	NM_012218	1	0	1	0	0	1	0	0	0	0	1	1	5
hsa-miR-4488	MIMAT0019022	ILF3	3609	NM_017620	1	0	1	0	0	1	0	0	0	0	1	1	5
hsa-miR-4488	MIMAT0019022	INSM1	3642	NM_002196	1	0	1	0	0	1	0	0	0	0	1	1	5
hsa-miR-4488	MIMAT0019022	ITGA3	3675	XM_005257308	1	0	1	0	0	1	0	0	0	0	1	1	5
hsa-miR-4488	MIMAT0019022	ITPK1	3705	NM_014216	1	0	1	0	0	1	0	0	0	0	1	1	5
hsa-miR-4488	MIMAT0019022	ITPK1	3705	NM_001142593	1	0	1	0	0	1	0	0	0	0	1	1	5
hsa-miR-4488	MIMAT0019022	IVD	3712	NM_002225	1	0	1	0	0	1	0	0	0	0	1	1	5
hsa-miR-4488	MIMAT0019022	IVD	3712	XM_005254353	1	0	1	0	0	1	0	0	0	0	1	1	5
hsa-miR-4488	MIMAT0019022	IVD	3712	NM_001159508	1	0	1	0	0	1	0	0	0	0	1	1	5
hsa-miR-4488	MIMAT0019022	KCNC1	3746	NM_004976	1	0	1	0	0	1	0	0	0	0	1	1	5
hsa-miR-4488	MIMAT0019022	KCNN4	3783	XM_005258885	1	0	1	0	0	1	0	0	0	0	1	1	5
hsa-miR-4488	MIMAT0019022	KCNN4	3783	XM_005258886	1	0	1	0	0	1	0	0	0	0	1	1	5
hsa-miR-4488	MIMAT0019022	KCNN4	3783	XM_005258884	1	0	1	0	0	1	0	0	0	0	1	1	5
hsa-miR-4488	MIMAT0019022	KCNN4	3783	XM_005258882	1	0	1	0	0	1	0	0	0	0	1	1	5
hsa-miR-4488	MIMAT0019022	KRT2	3849	NM_000423	1	0	1	0	0	1	0	0	0	0	1	1	5
hsa-miR-4488	MIMAT0019022	KRT3	3850	NM_057088	1	0	1	0	0	1	0	0	0	0	1	1	5
hsa-miR-4488	MIMAT0019022	KRT3	3850	XM_005268859	1	0	1	0	0	1	0	0	0	0	1	1	5
hsa-miR-4488	MIMAT0019022	L1CAM	3897	NM_001278116	1	0	1	0	0	1	0	0	0	0	1	1	5
hsa-miR-4488	MIMAT0019022	L1CAM	3897	NM_001143963	1	0	1	0	0	1	0	0	0	0	1	1	5
hsa-miR-4488	MIMAT0019022	L1CAM	3897	NM_024003	1	0	1	0	0	1	0	0	0	0	1	1	5
hsa-miR-4488	MIMAT0019022	L1CAM	3897	NM_000425	1	0	1	0	0	1	0	0	0	0	1	1	5
hsa-miR-4488	MIMAT0019022	LCN1	3933	NM_002297	1	0	1	0	0	1	0	0	0	0	1	1	5
hsa-miR-4488	MIMAT0019022	LCN1	3933	NM_001252617	1	0	1	0	0	1	0	0	0	0	1	1	5
hsa-miR-4488	MIMAT0019022	LMNA	4000	NM_170707	1	0	1	0	0	1	0	0	0	0	1	1	5
hsa-miR-4488	MIMAT0019022	LMNA	4000	NM_170708	1	0	1	0	0	1	0	0	0	0	1	1	5
hsa-miR-4488	MIMAT0019022	LSP1	4046	NM_001013254	1	0	1	0	0	1	0	0	0	0	1	1	5
hsa-miR-4488	MIMAT0019022	LSP1	4046	XM_005252927	1	0	1	0	0	1	0	0	0	0	1	1	5
hsa-miR-4488	MIMAT0019022	LSP1	4046	XM_005252924	1	0	1	0	0	1	0	0	0	0	1	1	5
hsa-miR-4488	MIMAT0019022	LSP1	4046	NM_001013255	1	0	1	0	0	1	0	0	0	0	1	1	5
hsa-miR-4488	MIMAT0019022	LSP1	4046	XM_005252926	1	0	1	0	0	1	0	0	0	0	1	1	5
hsa-miR-4488	MIMAT0019022	LSP1	4046	NM_002339	1	0	1	0	0	1	0	0	0	0	1	1	5
hsa-miR-4488	MIMAT0019022	LSP1	4046	NM_001013253	1	0	1	0	0	1	0	0	0	0	1	1	5
hsa-miR-4488	MIMAT0019022	LSP1	4046	XM_005252925	1	0	1	0	0	1	0	0	0	0	1	1	5
hsa-miR-4488	MIMAT0019022	LSP1	4046	NM_001242932	1	0	1	0	0	1	0	0	0	0	1	1	5
hsa-miR-4488	MIMAT0019022	BCAM	4059	NM_001013257	1	0	1	0	0	1	0	0	0	0	1	1	5
hsa-miR-4488	MIMAT0019022	BCAM	4059	NM_005581	1	0	1	0	0	1	0	0	0	0	1	1	5
hsa-miR-4488	MIMAT0019022	LY9	4063	NM_001033667	1	0	1	0	0	1	0	0	0	0	1	1	5
hsa-miR-4488	MIMAT0019022	CD180	4064	XM_005248504	1	0	1	0	0	1	0	0	0	0	1	1	5
hsa-miR-4488	MIMAT0019022	MAP4	4134	XM_005265140	1	0	1	0	0	1	0	0	0	0	1	1	5
hsa-miR-4488	MIMAT0019022	MAP4	4134	XM_005265159	1	0	1	0	0	1	0	0	0	0	1	1	5
hsa-miR-4488	MIMAT0019022	MAP4	4134	XM_005265158	1	0	1	0	0	1	0	0	0	0	1	1	5
hsa-miR-4488	MIMAT0019022	MAP4	4134	XM_005265157	1	0	1	0	0	1	0	0	0	0	1	1	5
hsa-miR-4488	MIMAT0019022	MAP4	4134	XM_005265156	1	0	1	0	0	1	0	0	0	0	1	1	5
hsa-miR-4488	MIMAT0019022	MAP4	4134	XM_005265154	1	0	1	0	0	1	0	0	0	0	1	1	5
hsa-miR-4488	MIMAT0019022	MAP4	4134	XM_005265153	1	0	1	0	0	1	0	0	0	0	1	1	5
hsa-miR-4488	MIMAT0019022	MAP4	4134	XM_005265152	1	0	1	0	0	1	0	0	0	0	1	1	5
hsa-miR-4488	MIMAT0019022	MAP4	4134	XM_005265155	1	0	1	0	0	1	0	0	0	0	1	1	5
hsa-miR-4488	MIMAT0019022	MAP4	4134	XM_005265160	1	0	1	0	0	1	0	0	0	0	1	1	5
hsa-miR-4488	MIMAT0019022	MAP4	4134	NM_001134364	1	0	1	0	0	1	0	0	0	0	1	1	5
hsa-miR-4488	MIMAT0019022	MAP4	4134	XM_005265150	1	0	1	0	0	1	0	0	0	0	1	1	5
hsa-miR-4488	MIMAT0019022	MAP4	4134	XM_005265149	1	0	1	0	0	1	0	0	0	0	1	1	5
hsa-miR-4488	MIMAT0019022	MAP4	4134	XM_005265148	1	0	1	0	0	1	0	0	0	0	1	1	5
hsa-miR-4488	MIMAT0019022	MAP4	4134	XM_005265146	1	0	1	0	0	1	0	0	0	0	1	1	5
hsa-miR-4488	MIMAT0019022	MAP4	4134	XM_005265143	1	0	1	0	0	1	0	0	0	0	1	1	5
hsa-miR-4488	MIMAT0019022	MAP4	4134	XM_005265144	1	0	1	0	0	1	0	0	0	0	1	1	5
hsa-miR-4488	MIMAT0019022	MAP4	4134	XM_005265142	1	0	1	0	0	1	0	0	0	0	1	1	5
hsa-miR-4488	MIMAT0019022	MAP4	4134	XM_005265136	1	0	1	0	0	1	0	0	0	0	1	1	5
hsa-miR-4488	MIMAT0019022	MAP4	4134	XM_005265141	1	0	1	0	0	1	0	0	0	0	1	1	5
hsa-miR-4488	MIMAT0019022	MAP4	4134	XM_005265138	1	0	1	0	0	1	0	0	0	0	1	1	5
hsa-miR-4488	MIMAT0019022	MAP4	4134	XM_005265137	1	0	1	0	0	1	0	0	0	0	1	1	5
hsa-miR-4488	MIMAT0019022	MAP4	4134	XM_005265133	1	0	1	0	0	1	0	0	0	0	1	1	5
hsa-miR-4488	MIMAT0019022	MAP4	4134	XM_005265135	1	0	1	0	0	1	0	0	0	0	1	1	5
hsa-miR-4488	MIMAT0019022	MAP4	4134	XM_005265147	1	0	1	0	0	1	0	0	0	0	1	1	5
hsa-miR-4488	MIMAT0019022	MAP4	4134	XM_005265139	1	0	1	0	0	1	0	0	0	0	1	1	5
hsa-miR-4488	MIMAT0019022	MAP4	4134	XM_005265134	1	0	1	0	0	1	0	0	0	0	1	1	5
hsa-miR-4488	MIMAT0019022	MAP4	4134	XM_005265145	1	0	1	0	0	1	0	0	0	0	1	1	5
hsa-miR-4488	MIMAT0019022	MAP4	4134	XM_005265151	1	0	1	0	0	1	0	0	0	0	1	1	5
hsa-miR-4488	MIMAT0019022	MARK3	4140	XM_005267640	1	0	1	0	0	1	0	0	0	0	1	1	5
hsa-miR-4488	MIMAT0019022	MARK3	4140	XM_005267643	1	0	1	0	0	1	0	0	0	0	1	1	5
hsa-miR-4488	MIMAT0019022	MARK3	4140	NM_001128921	1	0	1	0	0	1	0	0	0	0	1	1	5
hsa-miR-4488	MIMAT0019022	MARK3	4140	NM_001128920	1	0	1	0	0	1	0	0	0	0	1	1	5
hsa-miR-4488	MIMAT0019022	MARK3	4140	XM_005267642	1	0	1	0	0	1	0	0	0	0	1	1	5
hsa-miR-4488	MIMAT0019022	MARK3	4140	XM_005267641	1	0	1	0	0	1	0	0	0	0	1	1	5
hsa-miR-4488	MIMAT0019022	MARK3	4140	NM_002376	1	0	1	0	0	1	0	0	0	0	1	1	5
hsa-miR-4488	MIMAT0019022	MARK3	4140	NM_001128919	1	0	1	0	0	1	0	0	0	0	1	1	5
hsa-miR-4488	MIMAT0019022	MARK3	4140	NM_001128918	1	0	1	0	0	1	0	0	0	0	1	1	5
hsa-miR-4488	MIMAT0019022	MATN1	4146	NM_002379	1	0	1	0	0	1	0	0	0	0	1	1	5
hsa-miR-4488	MIMAT0019022	ADAM11	4185	XM_005257374	1	0	1	0	0	1	0	0	0	0	1	1	5
hsa-miR-4488	MIMAT0019022	ADAM11	4185	XM_005257375	1	0	1	0	0	1	0	0	0	0	1	1	5
hsa-miR-4488	MIMAT0019022	MEF2BNB-MEF2B	4207	NM_005919	1	0	1	0	0	1	0	0	0	0	1	1	5
hsa-miR-4488	MIMAT0019022	MEF2D	4209	NM_005920	1	0	1	0	0	1	0	0	0	0	1	1	5
hsa-miR-4488	MIMAT0019022	MEF2D	4209	XM_005245170	1	0	1	0	0	1	0	0	0	0	1	1	5
hsa-miR-4488	MIMAT0019022	MEF2D	4209	NM_001271629	1	0	1	0	0	1	0	0	0	0	1	1	5
hsa-miR-4488	MIMAT0019022	MEF2D	4209	XM_005245173	1	0	1	0	0	1	0	0	0	0	1	1	5
hsa-miR-4488	MIMAT0019022	MEF2D	4209	XM_005245172	1	0	1	0	0	1	0	0	0	0	1	1	5
hsa-miR-4488	MIMAT0019022	MEF2D	4209	XM_005245171	1	0	1	0	0	1	0	0	0	0	1	1	5
hsa-miR-4488	MIMAT0019022	MEF2D	4209	XM_005245169	1	0	1	0	0	1	0	0	0	0	1	1	5
hsa-miR-4488	MIMAT0019022	MEN1	4221	XM_005274004	1	0	1	0	0	1	0	0	0	0	1	1	5
hsa-miR-4488	MIMAT0019022	MEN1	4221	XM_005274002	1	0	1	0	0	1	0	0	0	0	1	1	5
hsa-miR-4488	MIMAT0019022	MEN1	4221	XM_005274003	1	0	1	0	0	1	0	0	0	0	1	1	5
hsa-miR-4488	MIMAT0019022	MEN1	4221	XM_005274001	1	0	1	0	0	1	0	0	0	0	1	1	5
hsa-miR-4488	MIMAT0019022	MGP	4256	NM_001190839	1	0	1	0	0	1	0	0	0	0	1	1	5
hsa-miR-4488	MIMAT0019022	MGP	4256	NM_000900	1	0	1	0	0	1	0	0	0	0	1	1	5
hsa-miR-4488	MIMAT0019022	AFF1	4299	XM_005263009	1	0	1	0	0	1	0	0	0	0	1	1	5
hsa-miR-4488	MIMAT0019022	AFF1	4299	XM_005263010	1	0	1	0	0	1	0	0	0	0	1	1	5
hsa-miR-4488	MIMAT0019022	AFF1	4299	XM_005263011	1	0	1	0	0	1	0	0	0	0	1	1	5
hsa-miR-4488	MIMAT0019022	AFF1	4299	XM_005263012	1	0	1	0	0	1	0	0	0	0	1	1	5
hsa-miR-4488	MIMAT0019022	AFF1	4299	XM_005263008	1	0	1	0	0	1	0	0	0	0	1	1	5
hsa-miR-4488	MIMAT0019022	AFF1	4299	XM_005263007	1	0	1	0	0	1	0	0	0	0	1	1	5
hsa-miR-4488	MIMAT0019022	AFF1	4299	NM_001166693	1	0	1	0	0	1	0	0	0	0	1	1	5
hsa-miR-4488	MIMAT0019022	AFF1	4299	NM_005935	1	0	1	0	0	1	0	0	0	0	1	1	5
hsa-miR-4488	MIMAT0019022	MLLT6	4302	XM_005257381	1	0	1	0	0	1	0	0	0	0	1	1	5
hsa-miR-4488	MIMAT0019022	MLLT6	4302	XM_005257380	1	0	1	0	0	1	0	0	0	0	1	1	5
hsa-miR-4488	MIMAT0019022	MMP15	4324	NM_002428	1	0	1	0	0	1	0	0	0	0	1	1	5
hsa-miR-4488	MIMAT0019022	MOCS2	4338	NM_176806	1	0	1	0	0	1	0	0	0	0	1	1	5
hsa-miR-4488	MIMAT0019022	MPZ	4359	NM_000530	1	0	1	0	0	1	0	0	0	0	1	1	5
hsa-miR-4488	MIMAT0019022	ABCC1	4363	NM_004996	1	0	1	0	0	1	0	0	0	0	1	1	5
hsa-miR-4488	MIMAT0019022	ABCC1	4363	XM_005255329	1	0	1	0	0	1	0	0	0	0	1	1	5
hsa-miR-4488	MIMAT0019022	ABCC1	4363	XM_005255328	1	0	1	0	0	1	0	0	0	0	1	1	5
hsa-miR-4488	MIMAT0019022	ABCC1	4363	XM_005255327	1	0	1	0	0	1	0	0	0	0	1	1	5
hsa-miR-4488	MIMAT0019022	ABCC1	4363	XM_005255326	1	0	1	0	0	1	0	0	0	0	1	1	5
hsa-miR-4488	MIMAT0019022	MSX2	4488	NM_002449	1	0	1	0	0	1	0	0	0	0	1	1	5
hsa-miR-4488	MIMAT0019022	MUC6	4588	NM_005961	1	0	1	0	0	1	0	0	0	0	1	1	5
hsa-miR-4488	MIMAT0019022	MVK	4598	NM_000431	1	0	1	0	0	1	0	0	0	0	1	1	5
hsa-miR-4488	MIMAT0019022	MVK	4598	XM_005253883	1	0	1	0	0	1	0	0	0	0	1	1	5
hsa-miR-4488	MIMAT0019022	MVK	4598	XM_005253884	1	0	1	0	0	1	0	0	0	0	1	1	5
hsa-miR-4488	MIMAT0019022	MVK	4598	NM_001114185	1	0	1	0	0	1	0	0	0	0	1	1	5
hsa-miR-4488	MIMAT0019022	MYH9	4627	NM_002473	1	0	1	0	0	1	0	0	0	0	1	1	5
hsa-miR-4488	MIMAT0019022	MYOD1	4654	NM_002478	1	0	1	0	0	1	0	0	0	0	1	1	5
hsa-miR-4488	MIMAT0019022	PPP1R12B	4660	NM_001197131	1	0	1	0	0	1	0	0	0	0	1	1	5
hsa-miR-4488	MIMAT0019022	PPP1R12B	4660	NM_032103	1	0	1	0	0	1	0	0	0	0	1	1	5
hsa-miR-4488	MIMAT0019022	PPP1R12B	4660	NM_032104	1	0	1	0	0	1	0	0	0	0	1	1	5
hsa-miR-4488	MIMAT0019022	PPP1R12B	4660	NM_002481	1	0	1	0	0	1	0	0	0	0	1	1	5
hsa-miR-4488	MIMAT0019022	NDUFA8	4702	XM_005251998	1	0	1	0	0	1	0	0	0	0	1	1	5
hsa-miR-4488	MIMAT0019022	NFIX	4784	XM_005259922	1	0	1	0	0	1	0	0	0	0	1	1	5
hsa-miR-4488	MIMAT0019022	NFIX	4784	XM_005259923	1	0	1	0	0	1	0	0	0	0	1	1	5
hsa-miR-4488	MIMAT0019022	NFIX	4784	XM_005259921	1	0	1	0	0	1	0	0	0	0	1	1	5
hsa-miR-4488	MIMAT0019022	NFIX	4784	XM_005259919	1	0	1	0	0	1	0	0	0	0	1	1	5
hsa-miR-4488	MIMAT0019022	NFIX	4784	XM_005259920	1	0	1	0	0	1	0	0	0	0	1	1	5
hsa-miR-4488	MIMAT0019022	NFIX	4784	XM_005259917	1	0	1	0	0	1	0	0	0	0	1	1	5
hsa-miR-4488	MIMAT0019022	NFIX	4784	XM_005259918	1	0	1	0	0	1	0	0	0	0	1	1	5
hsa-miR-4488	MIMAT0019022	NFRKB	4798	XM_005271567	1	0	1	0	0	1	0	0	0	0	1	1	5
hsa-miR-4488	MIMAT0019022	NFRKB	4798	XM_005271569	1	0	1	0	0	1	0	0	0	0	1	1	5
hsa-miR-4488	MIMAT0019022	NFRKB	4798	XM_005271566	1	0	1	0	0	1	0	0	0	0	1	1	5
hsa-miR-4488	MIMAT0019022	NFRKB	4798	XM_005271565	1	0	1	0	0	1	0	0	0	0	1	1	5
hsa-miR-4488	MIMAT0019022	NFRKB	4798	XM_005271568	1	0	1	0	0	1	0	0	0	0	1	1	5
hsa-miR-4488	MIMAT0019022	NFRKB	4798	NM_006165	1	0	1	0	0	1	0	0	0	0	1	1	5
hsa-miR-4488	MIMAT0019022	NFRKB	4798	NM_001143835	1	0	1	0	0	1	0	0	0	0	1	1	5
hsa-miR-4488	MIMAT0019022	NMT1	4836	XM_005257422	1	0	1	0	0	1	0	0	0	0	1	1	5
hsa-miR-4488	MIMAT0019022	NMT1	4836	NM_021079	1	0	1	0	0	1	0	0	0	0	1	1	5
hsa-miR-4488	MIMAT0019022	NOP2	4839	NM_001258310	1	0	1	0	0	1	0	0	0	0	1	1	5
hsa-miR-4488	MIMAT0019022	NONO	4841	NM_001145408	1	0	1	0	0	1	0	0	0	0	1	1	5
hsa-miR-4488	MIMAT0019022	NONO	4841	NM_001145410	1	0	1	0	0	1	0	0	0	0	1	1	5
hsa-miR-4488	MIMAT0019022	NONO	4841	NM_001145409	1	0	1	0	0	1	0	0	0	0	1	1	5
hsa-miR-4488	MIMAT0019022	NONO	4841	NM_007363	1	0	1	0	0	1	0	0	0	0	1	1	5
hsa-miR-4488	MIMAT0019022	NPTX1	4884	NM_002522	1	0	1	0	0	1	0	0	0	0	1	1	5
hsa-miR-4488	MIMAT0019022	NTRK2	4915	NM_001018066	1	0	1	0	0	1	0	0	0	0	1	1	5
hsa-miR-4488	MIMAT0019022	NTRK2	4915	NM_001018065	1	0	1	0	0	1	0	0	0	0	1	1	5
hsa-miR-4488	MIMAT0019022	NTRK2	4915	XM_005252006	1	0	1	0	0	1	0	0	0	0	1	1	5
hsa-miR-4488	MIMAT0019022	NTRK3	4916	NM_001007156	1	0	1	0	0	1	0	0	0	0	1	1	5
hsa-miR-4488	MIMAT0019022	NUCB1	4924	NM_006184	1	0	1	0	0	1	0	0	0	0	1	1	5
hsa-miR-4488	MIMAT0019022	ODF2	4957	NM_153436	1	0	1	0	0	1	0	0	0	0	1	1	5
hsa-miR-4488	MIMAT0019022	ODF2	4957	NM_153439	1	0	1	0	0	1	0	0	0	0	1	1	5
hsa-miR-4488	MIMAT0019022	ODF2	4957	NM_153440	1	0	1	0	0	1	0	0	0	0	1	1	5
hsa-miR-4488	MIMAT0019022	ODF2	4957	NM_001242354	1	0	1	0	0	1	0	0	0	0	1	1	5
hsa-miR-4488	MIMAT0019022	ODF2	4957	NM_153432	1	0	1	0	0	1	0	0	0	0	1	1	5
hsa-miR-4488	MIMAT0019022	ODF2	4957	NM_153437	1	0	1	0	0	1	0	0	0	0	1	1	5
hsa-miR-4488	MIMAT0019022	PCSK6	5046	NM_138323	1	0	1	0	0	1	0	0	0	0	1	1	5
hsa-miR-4488	MIMAT0019022	PCSK6	5046	NM_138324	1	0	1	0	0	1	0	0	0	0	1	1	5
hsa-miR-4488	MIMAT0019022	SERPINE1	5054	NM_000602	1	0	1	0	0	1	0	0	0	0	1	1	5
hsa-miR-4488	MIMAT0019022	SERPINE1	5054	XM_005250392	1	0	1	0	0	1	0	0	0	0	1	1	5
hsa-miR-4488	MIMAT0019022	PALM	5064	XM_005259568	1	0	1	0	0	1	0	0	0	0	1	1	5
hsa-miR-4488	MIMAT0019022	PALM	5064	XM_005259567	1	0	1	0	0	1	0	0	0	0	1	1	5
hsa-miR-4488	MIMAT0019022	PALM	5064	XM_005259565	1	0	1	0	0	1	0	0	0	0	1	1	5
hsa-miR-4488	MIMAT0019022	PALM	5064	NM_001040134	1	0	1	0	0	1	0	0	0	0	1	1	5
hsa-miR-4488	MIMAT0019022	PALM	5064	NM_002579	1	0	1	0	0	1	0	0	0	0	1	1	5
hsa-miR-4488	MIMAT0019022	PAX2	5076	XM_005269874	1	0	1	0	0	1	0	0	0	0	1	1	5
hsa-miR-4488	MIMAT0019022	PAX2	5076	XM_005269872	1	0	1	0	0	1	0	0	0	0	1	1	5
hsa-miR-4488	MIMAT0019022	PAX2	5076	XM_005269876	1	0	1	0	0	1	0	0	0	0	1	1	5
hsa-miR-4488	MIMAT0019022	PAX2	5076	XM_005269875	1	0	1	0	0	1	0	0	0	0	1	1	5
hsa-miR-4488	MIMAT0019022	PAX2	5076	XM_005269873	1	0	1	0	0	1	0	0	0	0	1	1	5
hsa-miR-4488	MIMAT0019022	PAX2	5076	NM_003989	1	0	1	0	0	1	0	0	0	0	1	1	5
hsa-miR-4488	MIMAT0019022	PAX2	5076	NM_000278	1	0	1	0	0	1	0	0	0	0	1	1	5
hsa-miR-4488	MIMAT0019022	PAX2	5076	NM_003990	1	0	1	0	0	1	0	0	0	0	1	1	5
hsa-miR-4488	MIMAT0019022	PAX2	5076	NM_003987	1	0	1	0	0	1	0	0	0	0	1	1	5
hsa-miR-4488	MIMAT0019022	PAX5	5079	NM_016734	1	0	1	0	0	1	0	0	0	0	1	1	5
hsa-miR-4488	MIMAT0019022	PAX5	5079	NM_001280551	1	0	1	0	0	1	0	0	0	0	1	1	5
hsa-miR-4488	MIMAT0019022	PAX5	5079	NM_001280550	1	0	1	0	0	1	0	0	0	0	1	1	5
hsa-miR-4488	MIMAT0019022	PAX5	5079	NM_001280555	1	0	1	0	0	1	0	0	0	0	1	1	5
hsa-miR-4488	MIMAT0019022	PAX5	5079	NM_001280549	1	0	1	0	0	1	0	0	0	0	1	1	5
hsa-miR-4488	MIMAT0019022	PAX5	5079	NM_001280553	1	0	1	0	0	1	0	0	0	0	1	1	5
hsa-miR-4488	MIMAT0019022	PAX5	5079	NM_001280552	1	0	1	0	0	1	0	0	0	0	1	1	5
hsa-miR-4488	MIMAT0019022	PAX5	5079	NM_001280556	1	0	1	0	0	1	0	0	0	0	1	1	5
hsa-miR-4488	MIMAT0019022	PAX5	5079	NM_001280554	1	0	1	0	0	1	0	0	0	0	1	1	5
hsa-miR-4488	MIMAT0019022	PAX5	5079	NM_001280547	1	0	1	0	0	1	0	0	0	0	1	1	5
hsa-miR-4488	MIMAT0019022	PAX5	5079	NM_001280548	1	0	1	0	0	1	0	0	0	0	1	1	5
hsa-miR-4488	MIMAT0019022	PCCB	5096	XM_005247510	1	0	1	0	0	1	0	0	0	0	1	1	5
hsa-miR-4488	MIMAT0019022	PDGFRB	5159	XM_005268464	1	0	1	0	0	1	0	0	0	0	1	1	5
hsa-miR-4488	MIMAT0019022	PDPK1	5170	XM_005255356	1	0	1	0	0	1	0	0	0	0	1	1	5
hsa-miR-4488	MIMAT0019022	PDPK1	5170	NM_031268	1	0	1	0	0	1	0	0	0	0	1	1	5
hsa-miR-4488	MIMAT0019022	PDPK1	5170	NM_001261816	1	0	1	0	0	1	0	0	0	0	1	1	5
hsa-miR-4488	MIMAT0019022	PDPK1	5170	NM_002613	1	0	1	0	0	1	0	0	0	0	1	1	5
hsa-miR-4488	MIMAT0019022	PEX6	5190	NM_000287	1	0	1	0	0	1	0	0	0	0	1	1	5
hsa-miR-4488	MIMAT0019022	PEX6	5190	XM_005249180	1	0	1	0	0	1	0	0	0	0	1	1	5
hsa-miR-4488	MIMAT0019022	PFKFB4	5210	XM_005265231	1	0	1	0	0	1	0	0	0	0	1	1	5
hsa-miR-4488	MIMAT0019022	PFKFB4	5210	XM_005265230	1	0	1	0	0	1	0	0	0	0	1	1	5
hsa-miR-4488	MIMAT0019022	PFKFB4	5210	XM_005265229	1	0	1	0	0	1	0	0	0	0	1	1	5
hsa-miR-4488	MIMAT0019022	PFKFB4	5210	NM_004567	1	0	1	0	0	1	0	0	0	0	1	1	5
hsa-miR-4488	MIMAT0019022	PFKFB4	5210	XM_005265228	1	0	1	0	0	1	0	0	0	0	1	1	5
hsa-miR-4488	MIMAT0019022	PFN2	5217	NM_053024	1	0	1	0	0	1	0	0	0	0	1	1	5
hsa-miR-4488	MIMAT0019022	PFN2	5217	NM_002628	1	0	1	0	0	1	0	0	0	0	1	1	5
hsa-miR-4488	MIMAT0019022	PHKG2	5261	NM_001172432	1	0	1	0	0	1	0	0	0	0	1	1	5
hsa-miR-4488	MIMAT0019022	PLEC	5339	XM_005250983	1	0	1	0	0	1	0	0	0	0	1	1	5
hsa-miR-4488	MIMAT0019022	PLEC	5339	XM_005276833	1	0	1	0	0	1	0	0	0	0	1	1	5
hsa-miR-4488	MIMAT0019022	PLEC	5339	NM_201381	1	0	1	0	0	1	0	0	0	0	1	1	5
hsa-miR-4488	MIMAT0019022	PLEC	5339	XM_005250982	1	0	1	0	0	1	0	0	0	0	1	1	5
hsa-miR-4488	MIMAT0019022	PLEC	5339	XM_005276832	1	0	1	0	0	1	0	0	0	0	1	1	5
hsa-miR-4488	MIMAT0019022	PLEC	5339	XM_005250984	1	0	1	0	0	1	0	0	0	0	1	1	5
hsa-miR-4488	MIMAT0019022	PLEC	5339	XM_005276834	1	0	1	0	0	1	0	0	0	0	1	1	5
hsa-miR-4488	MIMAT0019022	PLEC	5339	NM_201378	1	0	1	0	0	1	0	0	0	0	1	1	5
hsa-miR-4488	MIMAT0019022	PLEC	5339	NM_201383	1	0	1	0	0	1	0	0	0	0	1	1	5
hsa-miR-4488	MIMAT0019022	PLEC	5339	XM_005250981	1	0	1	0	0	1	0	0	0	0	1	1	5
hsa-miR-4488	MIMAT0019022	PLEC	5339	XM_005276831	1	0	1	0	0	1	0	0	0	0	1	1	5
hsa-miR-4488	MIMAT0019022	PLEC	5339	XM_005250978	1	0	1	0	0	1	0	0	0	0	1	1	5
hsa-miR-4488	MIMAT0019022	PLEC	5339	XM_005276828	1	0	1	0	0	1	0	0	0	0	1	1	5
hsa-miR-4488	MIMAT0019022	PLEC	5339	NM_201382	1	0	1	0	0	1	0	0	0	0	1	1	5
hsa-miR-4488	MIMAT0019022	PLEC	5339	XM_005250979	1	0	1	0	0	1	0	0	0	0	1	1	5
hsa-miR-4488	MIMAT0019022	PLEC	5339	XM_005276829	1	0	1	0	0	1	0	0	0	0	1	1	5
hsa-miR-4488	MIMAT0019022	PLEC	5339	NM_201379	1	0	1	0	0	1	0	0	0	0	1	1	5
hsa-miR-4488	MIMAT0019022	PLEC	5339	NM_201384	1	0	1	0	0	1	0	0	0	0	1	1	5
hsa-miR-4488	MIMAT0019022	PLEC	5339	NM_000445	1	0	1	0	0	1	0	0	0	0	1	1	5
hsa-miR-4488	MIMAT0019022	PLEC	5339	XM_005250980	1	0	1	0	0	1	0	0	0	0	1	1	5
hsa-miR-4488	MIMAT0019022	PLEC	5339	XM_005276830	1	0	1	0	0	1	0	0	0	0	1	1	5
hsa-miR-4488	MIMAT0019022	PLEC	5339	XM_005250977	1	0	1	0	0	1	0	0	0	0	1	1	5
hsa-miR-4488	MIMAT0019022	PLEC	5339	XM_005276827	1	0	1	0	0	1	0	0	0	0	1	1	5
hsa-miR-4488	MIMAT0019022	PLEC	5339	XM_005250976	1	0	1	0	0	1	0	0	0	0	1	1	5
hsa-miR-4488	MIMAT0019022	PLEC	5339	XM_005276826	1	0	1	0	0	1	0	0	0	0	1	1	5
hsa-miR-4488	MIMAT0019022	FXYD1	5348	XM_005258991	1	0	1	0	0	1	0	0	0	0	1	1	5
hsa-miR-4488	MIMAT0019022	FXYD1	5348	NM_021902	1	0	1	0	0	1	0	0	0	0	1	1	5
hsa-miR-4488	MIMAT0019022	FXYD1	5348	NM_005031	1	0	1	0	0	1	0	0	0	0	1	1	5
hsa-miR-4488	MIMAT0019022	FXYD1	5348	NM_001278718	1	0	1	0	0	1	0	0	0	0	1	1	5
hsa-miR-4488	MIMAT0019022	FXYD1	5348	NM_001278717	1	0	1	0	0	1	0	0	0	0	1	1	5
hsa-miR-4488	MIMAT0019022	SEPT5	5413	XM_005261248	1	0	1	0	0	1	0	0	0	0	1	1	5
hsa-miR-4488	MIMAT0019022	PPARA	5465	NM_005036	1	0	1	0	0	1	0	0	0	0	1	1	5
hsa-miR-4488	MIMAT0019022	PPARA	5465	XM_005261658	1	0	1	0	0	1	0	0	0	0	1	1	5
hsa-miR-4488	MIMAT0019022	PPARA	5465	XM_005261657	1	0	1	0	0	1	0	0	0	0	1	1	5
hsa-miR-4488	MIMAT0019022	PPARA	5465	XM_005261654	1	0	1	0	0	1	0	0	0	0	1	1	5
hsa-miR-4488	MIMAT0019022	PPARA	5465	XM_005261653	1	0	1	0	0	1	0	0	0	0	1	1	5
hsa-miR-4488	MIMAT0019022	PPARA	5465	XM_005261656	1	0	1	0	0	1	0	0	0	0	1	1	5
hsa-miR-4488	MIMAT0019022	PPARA	5465	XM_005261655	1	0	1	0	0	1	0	0	0	0	1	1	5
hsa-miR-4488	MIMAT0019022	PPARA	5465	NM_001001928	1	0	1	0	0	1	0	0	0	0	1	1	5
hsa-miR-4488	MIMAT0019022	PRELP	5549	NM_201348	1	0	1	0	0	1	0	0	0	0	1	1	5
hsa-miR-4488	MIMAT0019022	PRKCQ	5588	XM_005252496	1	0	1	0	0	1	0	0	0	0	1	1	5
hsa-miR-4488	MIMAT0019022	PRKCQ	5588	XM_005252498	1	0	1	0	0	1	0	0	0	0	1	1	5
hsa-miR-4488	MIMAT0019022	PRODH	5625	NM_016335	1	0	1	0	0	1	0	0	0	0	1	1	5
hsa-miR-4488	MIMAT0019022	PRODH	5625	NM_001195226	1	0	1	0	0	1	0	0	0	0	1	1	5
hsa-miR-4488	MIMAT0019022	PRODH	5625	XM_005261256	1	0	1	0	0	1	0	0	0	0	1	1	5
hsa-miR-4488	MIMAT0019022	PRODH	5625	XM_005261255	1	0	1	0	0	1	0	0	0	0	1	1	5
hsa-miR-4488	MIMAT0019022	PRRG2	5639	XM_005259060	1	0	1	0	0	1	0	0	0	0	1	1	5
hsa-miR-4488	MIMAT0019022	PRSS8	5652	XM_005255434	1	0	1	0	0	1	0	0	0	0	1	1	5
hsa-miR-4488	MIMAT0019022	PYY	5697	XM_005257524	1	0	1	0	0	1	0	0	0	0	1	1	5
hsa-miR-4488	MIMAT0019022	PTBP1	5725	XM_005259597	1	0	1	0	0	1	0	0	0	0	1	1	5
hsa-miR-4488	MIMAT0019022	PTBP1	5725	NM_031991	1	0	1	0	0	1	0	0	0	0	1	1	5
hsa-miR-4488	MIMAT0019022	PTBP1	5725	NM_031990	1	0	1	0	0	1	0	0	0	0	1	1	5
hsa-miR-4488	MIMAT0019022	PTBP1	5725	NM_002819	1	0	1	0	0	1	0	0	0	0	1	1	5
hsa-miR-4488	MIMAT0019022	PTBP1	5725	XM_005259598	1	0	1	0	0	1	0	0	0	0	1	1	5
hsa-miR-4488	MIMAT0019022	PTGFRN	5738	NM_020440	1	0	1	0	0	1	0	0	0	0	1	1	5
hsa-miR-4488	MIMAT0019022	PTPN1	5770	NM_002827	1	0	1	0	0	1	0	0	0	0	1	1	5
hsa-miR-4488	MIMAT0019022	PTPN1	5770	NM_001278618	1	0	1	0	0	1	0	0	0	0	1	1	5
hsa-miR-4488	MIMAT0019022	PTPRS	5802	NM_002850	1	0	1	0	0	1	0	0	0	0	1	1	5
hsa-miR-4488	MIMAT0019022	PTPRS	5802	XM_005259610	1	0	1	0	0	1	0	0	0	0	1	1	5
hsa-miR-4488	MIMAT0019022	PTPRS	5802	XM_005259609	1	0	1	0	0	1	0	0	0	0	1	1	5
hsa-miR-4488	MIMAT0019022	PTPRS	5802	NM_130853	1	0	1	0	0	1	0	0	0	0	1	1	5
hsa-miR-4488	MIMAT0019022	PTPRS	5802	NM_130855	1	0	1	0	0	1	0	0	0	0	1	1	5
hsa-miR-4488	MIMAT0019022	PTPRS	5802	XM_005259608	1	0	1	0	0	1	0	0	0	0	1	1	5
hsa-miR-4488	MIMAT0019022	PTPRS	5802	XM_005259607	1	0	1	0	0	1	0	0	0	0	1	1	5
hsa-miR-4488	MIMAT0019022	PTPRS	5802	XM_005259606	1	0	1	0	0	1	0	0	0	0	1	1	5
hsa-miR-4488	MIMAT0019022	PTPRS	5802	XM_005259605	1	0	1	0	0	1	0	0	0	0	1	1	5
hsa-miR-4488	MIMAT0019022	PTPRS	5802	XM_005259604	1	0	1	0	0	1	0	0	0	0	1	1	5
hsa-miR-4488	MIMAT0019022	PTPRS	5802	NM_130854	1	0	1	0	0	1	0	0	0	0	1	1	5
hsa-miR-4488	MIMAT0019022	PTPRS	5802	XM_005259603	1	0	1	0	0	1	0	0	0	0	1	1	5
hsa-miR-4488	MIMAT0019022	PTPRS	5802	XM_005259602	1	0	1	0	0	1	0	0	0	0	1	1	5
hsa-miR-4488	MIMAT0019022	PTPRS	5802	XM_005259600	1	0	1	0	0	1	0	0	0	0	1	1	5
hsa-miR-4488	MIMAT0019022	PTPRS	5802	XM_005259601	1	0	1	0	0	1	0	0	0	0	1	1	5
hsa-miR-4488	MIMAT0019022	PVRL2	5819	NM_002856	1	0	1	0	0	1	0	0	0	0	1	1	5
hsa-miR-4488	MIMAT0019022	PYCR1	5831	NM_006907	1	0	1	0	0	1	0	0	0	0	1	1	5
hsa-miR-4488	MIMAT0019022	PYCR1	5831	XM_005256381	1	0	1	0	0	1	0	0	0	0	1	1	5
hsa-miR-4488	MIMAT0019022	PYCR1	5831	NM_153824	1	0	1	0	0	1	0	0	0	0	1	1	5
hsa-miR-4488	MIMAT0019022	PYCR1	5831	XM_005256384	1	0	1	0	0	1	0	0	0	0	1	1	5
hsa-miR-4488	MIMAT0019022	PYCR1	5831	XM_005256385	1	0	1	0	0	1	0	0	0	0	1	1	5
hsa-miR-4488	MIMAT0019022	PYCR1	5831	XM_005256382	1	0	1	0	0	1	0	0	0	0	1	1	5
hsa-miR-4488	MIMAT0019022	RAB3IL1	5866	XM_005274141	1	0	1	0	0	1	0	0	0	0	1	1	5
hsa-miR-4488	MIMAT0019022	RAB3IL1	5866	NM_001271686	1	0	1	0	0	1	0	0	0	0	1	1	5
hsa-miR-4488	MIMAT0019022	RAB3IL1	5866	NM_013401	1	0	1	0	0	1	0	0	0	0	1	1	5
hsa-miR-4488	MIMAT0019022	RAB3IL1	5866	XM_005274140	1	0	1	0	0	1	0	0	0	0	1	1	5
hsa-miR-4488	MIMAT0019022	RAC1	5879	NM_018890	1	0	1	0	0	1	0	0	0	0	1	1	5
hsa-miR-4488	MIMAT0019022	RAC1	5879	NM_006908	1	0	1	0	0	1	0	0	0	0	1	1	5
hsa-miR-4488	MIMAT0019022	RAC3	5881	XM_005256390	1	0	1	0	0	1	0	0	0	0	1	1	5
hsa-miR-4488	MIMAT0019022	UPF1	5976	NM_002911	1	0	1	0	0	1	0	0	0	0	1	1	5
hsa-miR-4488	MIMAT0019022	UPF1	5976	XM_005260015	1	0	1	0	0	1	0	0	0	0	1	1	5
hsa-miR-4488	MIMAT0019022	BRD2	6046	XM_005249263	1	0	1	0	0	1	0	0	0	0	1	1	5
hsa-miR-4488	MIMAT0019022	BRD2	6046	NM_001199456	1	0	1	0	0	1	0	0	0	0	1	1	5
hsa-miR-4488	MIMAT0019022	BRD2	6046	NM_001199455	1	0	1	0	0	1	0	0	0	0	1	1	5
hsa-miR-4488	MIMAT0019022	BRD2	6046	NM_001113182	1	0	1	0	0	1	0	0	0	0	1	1	5
hsa-miR-4488	MIMAT0019022	MRPL12	6182	NM_002949	1	0	1	0	0	1	0	0	0	0	1	1	5
hsa-miR-4488	MIMAT0019022	RPS24	6229	NM_001142285	1	0	1	0	0	1	0	0	0	0	1	1	5
hsa-miR-4488	MIMAT0019022	RREB1	6239	NM_001003700	1	0	1	0	0	1	0	0	0	0	1	1	5
hsa-miR-4488	MIMAT0019022	RREB1	6239	NM_001168344	1	0	1	0	0	1	0	0	0	0	1	1	5
hsa-miR-4488	MIMAT0019022	RREB1	6239	NM_001003698	1	0	1	0	0	1	0	0	0	0	1	1	5
hsa-miR-4488	MIMAT0019022	RREB1	6239	NM_001003699	1	0	1	0	0	1	0	0	0	0	1	1	5
hsa-miR-4488	MIMAT0019022	RREB1	6239	XM_005249275	1	0	1	0	0	1	0	0	0	0	1	1	5
hsa-miR-4488	MIMAT0019022	RREB1	6239	XM_005249277	1	0	1	0	0	1	0	0	0	0	1	1	5
hsa-miR-4488	MIMAT0019022	RREB1	6239	XM_005249273	1	0	1	0	0	1	0	0	0	0	1	1	5
hsa-miR-4488	MIMAT0019022	RREB1	6239	XM_005249276	1	0	1	0	0	1	0	0	0	0	1	1	5
hsa-miR-4488	MIMAT0019022	RREB1	6239	XM_005249272	1	0	1	0	0	1	0	0	0	0	1	1	5
hsa-miR-4488	MIMAT0019022	RXRB	6257	NM_001270401	1	0	1	0	0	1	0	0	0	0	1	1	5
hsa-miR-4488	MIMAT0019022	RXRB	6257	XM_005249280	1	0	1	0	0	1	0	0	0	0	1	1	5
hsa-miR-4488	MIMAT0019022	RXRB	6257	XM_005249278	1	0	1	0	0	1	0	0	0	0	1	1	5
hsa-miR-4488	MIMAT0019022	RXRB	6257	NM_021976	1	0	1	0	0	1	0	0	0	0	1	1	5
hsa-miR-4488	MIMAT0019022	RYR2	6262	NM_001035	1	0	1	0	0	1	0	0	0	0	1	1	5
hsa-miR-4488	MIMAT0019022	CCL17	6361	NM_002987	1	0	1	0	0	1	0	0	0	0	1	1	5
hsa-miR-4488	MIMAT0019022	SDC1	6382	NM_001006946	1	0	1	0	0	1	0	0	0	0	1	1	5
hsa-miR-4488	MIMAT0019022	SDC1	6382	XM_005262622	1	0	1	0	0	1	0	0	0	0	1	1	5
hsa-miR-4488	MIMAT0019022	SDC1	6382	XM_005262621	1	0	1	0	0	1	0	0	0	0	1	1	5
hsa-miR-4488	MIMAT0019022	SDC1	6382	XM_005262620	1	0	1	0	0	1	0	0	0	0	1	1	5
hsa-miR-4488	MIMAT0019022	SDC1	6382	NM_002997	1	0	1	0	0	1	0	0	0	0	1	1	5
hsa-miR-4488	MIMAT0019022	SEPW1	6415	NM_003009	1	0	1	0	0	1	0	0	0	0	1	1	5
hsa-miR-4488	MIMAT0019022	SGSH	6448	NM_000199	1	0	1	0	0	1	0	0	0	0	1	1	5
hsa-miR-4488	MIMAT0019022	SGSH	6448	XM_005257584	1	0	1	0	0	1	0	0	0	0	1	1	5
hsa-miR-4488	MIMAT0019022	SHC1	6464	NM_001130040	1	0	1	0	0	1	0	0	0	0	1	1	5
hsa-miR-4488	MIMAT0019022	SHC1	6464	XM_005245452	1	0	1	0	0	1	0	0	0	0	1	1	5
hsa-miR-4488	MIMAT0019022	SHC1	6464	NM_001130041	1	0	1	0	0	1	0	0	0	0	1	1	5
hsa-miR-4488	MIMAT0019022	SHC1	6464	NM_001202859	1	0	1	0	0	1	0	0	0	0	1	1	5
hsa-miR-4488	MIMAT0019022	SHC1	6464	NM_003029	1	0	1	0	0	1	0	0	0	0	1	1	5
hsa-miR-4488	MIMAT0019022	SHC1	6464	XM_005245450	1	0	1	0	0	1	0	0	0	0	1	1	5
hsa-miR-4488	MIMAT0019022	SHC1	6464	NM_183001	1	0	1	0	0	1	0	0	0	0	1	1	5
hsa-miR-4488	MIMAT0019022	ST3GAL2	6483	NM_006927	1	0	1	0	0	1	0	0	0	0	1	1	5
hsa-miR-4488	MIMAT0019022	SMTN	6525	NM_006932	1	0	1	0	0	1	0	0	0	0	1	1	5
hsa-miR-4488	MIMAT0019022	SMTN	6525	NM_134270	1	0	1	0	0	1	0	0	0	0	1	1	5
hsa-miR-4488	MIMAT0019022	SMTN	6525	NM_001207017	1	0	1	0	0	1	0	0	0	0	1	1	5
hsa-miR-4488	MIMAT0019022	SMTN	6525	XM_005261709	1	0	1	0	0	1	0	0	0	0	1	1	5
hsa-miR-4488	MIMAT0019022	SMTN	6525	NM_134269	1	0	1	0	0	1	0	0	0	0	1	1	5
hsa-miR-4488	MIMAT0019022	SMTN	6525	NM_001207018	1	0	1	0	0	1	0	0	0	0	1	1	5
hsa-miR-4488	MIMAT0019022	SLC6A9	6536	NM_001261380	1	0	1	0	0	1	0	0	0	0	1	1	5
hsa-miR-4488	MIMAT0019022	SLC6A9	6536	NM_006934	1	0	1	0	0	1	0	0	0	0	1	1	5
hsa-miR-4488	MIMAT0019022	SLC6A9	6536	NM_001024845	1	0	1	0	0	1	0	0	0	0	1	1	5
hsa-miR-4488	MIMAT0019022	SLC6A9	6536	XM_005271145	1	0	1	0	0	1	0	0	0	0	1	1	5
hsa-miR-4488	MIMAT0019022	SLC7A1	6541	NM_003045	1	0	1	0	0	1	0	0	0	0	1	1	5
hsa-miR-4488	MIMAT0019022	SLC7A1	6541	XM_005266507	1	0	1	0	0	1	0	0	0	0	1	1	5
hsa-miR-4488	MIMAT0019022	SLC8A2	6543	XM_005259172	1	0	1	0	0	1	0	0	0	0	1	1	5
hsa-miR-4488	MIMAT0019022	SLC12A4	6560	NM_005072	1	0	1	0	0	1	0	0	0	0	1	1	5
hsa-miR-4488	MIMAT0019022	SLC12A4	6560	NM_001145964	1	0	1	0	0	1	0	0	0	0	1	1	5
hsa-miR-4488	MIMAT0019022	SLC12A4	6560	NM_001145963	1	0	1	0	0	1	0	0	0	0	1	1	5
hsa-miR-4488	MIMAT0019022	SLC12A4	6560	NM_001145962	1	0	1	0	0	1	0	0	0	0	1	1	5
hsa-miR-4488	MIMAT0019022	SLC12A4	6560	NM_001145961	1	0	1	0	0	1	0	0	0	0	1	1	5
hsa-miR-4488	MIMAT0019022	SLIT1	6585	NM_003061	1	0	1	0	0	1	0	0	0	0	1	1	5
hsa-miR-4488	MIMAT0019022	SNCB	6620	XM_005265979	1	0	1	0	0	1	0	0	0	0	1	1	5
hsa-miR-4488	MIMAT0019022	SNCB	6620	XM_005265978	1	0	1	0	0	1	0	0	0	0	1	1	5
hsa-miR-4488	MIMAT0019022	SNCB	6620	NM_003085	1	0	1	0	0	1	0	0	0	0	1	1	5
hsa-miR-4488	MIMAT0019022	SNCB	6620	XM_005265980	1	0	1	0	0	1	0	0	0	0	1	1	5
hsa-miR-4488	MIMAT0019022	SNCB	6620	XM_005265977	1	0	1	0	0	1	0	0	0	0	1	1	5
hsa-miR-4488	MIMAT0019022	FSCN1	6624	NM_003088	1	0	1	0	0	1	0	0	0	0	1	1	5
hsa-miR-4488	MIMAT0019022	FSCN1	6624	XM_005249827	1	0	1	0	0	1	0	0	0	0	1	1	5
hsa-miR-4488	MIMAT0019022	CAPN15	6650	XM_005255516	1	0	1	0	0	1	0	0	0	0	1	1	5
hsa-miR-4488	MIMAT0019022	CAPN15	6650	XM_005255514	1	0	1	0	0	1	0	0	0	0	1	1	5
hsa-miR-4488	MIMAT0019022	CAPN15	6650	XM_005255518	1	0	1	0	0	1	0	0	0	0	1	1	5
hsa-miR-4488	MIMAT0019022	CAPN15	6650	XM_005255513	1	0	1	0	0	1	0	0	0	0	1	1	5
hsa-miR-4488	MIMAT0019022	CAPN15	6650	XM_005255517	1	0	1	0	0	1	0	0	0	0	1	1	5
hsa-miR-4488	MIMAT0019022	CAPN15	6650	NM_005632	1	0	1	0	0	1	0	0	0	0	1	1	5
hsa-miR-4488	MIMAT0019022	CAPN15	6650	XM_005255515	1	0	1	0	0	1	0	0	0	0	1	1	5
hsa-miR-4488	MIMAT0019022	SOX11	6664	NM_003108	1	0	1	0	0	1	0	0	0	0	1	1	5
hsa-miR-4488	MIMAT0019022	SPG7	6687	NM_199367	1	0	1	0	0	1	0	0	0	0	1	1	5
hsa-miR-4488	MIMAT0019022	SPI1	6688	NM_001080547	1	0	1	0	0	1	0	0	0	0	1	1	5
hsa-miR-4488	MIMAT0019022	SPI1	6688	NM_003120	1	0	1	0	0	1	0	0	0	0	1	1	5
hsa-miR-4488	MIMAT0019022	SPTB	6710	XM_005268022	1	0	1	0	0	1	0	0	0	0	1	1	5
hsa-miR-4488	MIMAT0019022	SPTB	6710	NM_001024858	1	0	1	0	0	1	0	0	0	0	1	1	5
hsa-miR-4488	MIMAT0019022	SPTB	6710	XM_005268023	1	0	1	0	0	1	0	0	0	0	1	1	5
hsa-miR-4488	MIMAT0019022	SST	6750	NM_001048	1	0	1	0	0	1	0	0	0	0	1	1	5
hsa-miR-4488	MIMAT0019022	ST14	6768	NM_021978	1	0	1	0	0	1	0	0	0	0	1	1	5
hsa-miR-4488	MIMAT0019022	STXBP1	6812	XM_005252146	1	0	1	0	0	1	0	0	0	0	1	1	5
hsa-miR-4488	MIMAT0019022	TCF7L2	6934	XM_005270106	1	0	1	0	0	1	0	0	0	0	1	1	5
hsa-miR-4488	MIMAT0019022	TCF7L2	6934	NM_001198530	1	0	1	0	0	1	0	0	0	0	1	1	5
hsa-miR-4488	MIMAT0019022	TCF7L2	6934	NM_001146286	1	0	1	0	0	1	0	0	0	0	1	1	5
hsa-miR-4488	MIMAT0019022	TCF7L2	6934	XM_005270104	1	0	1	0	0	1	0	0	0	0	1	1	5
hsa-miR-4488	MIMAT0019022	TCF7L2	6934	NM_001146284	1	0	1	0	0	1	0	0	0	0	1	1	5
hsa-miR-4488	MIMAT0019022	TCF7L2	6934	XM_005270103	1	0	1	0	0	1	0	0	0	0	1	1	5
hsa-miR-4488	MIMAT0019022	TCF7L2	6934	NM_001198529	1	0	1	0	0	1	0	0	0	0	1	1	5
hsa-miR-4488	MIMAT0019022	TCF7L2	6934	NM_001198531	1	0	1	0	0	1	0	0	0	0	1	1	5
hsa-miR-4488	MIMAT0019022	TCF7L2	6934	XM_005270102	1	0	1	0	0	1	0	0	0	0	1	1	5
hsa-miR-4488	MIMAT0019022	TCF7L2	6934	XM_005270101	1	0	1	0	0	1	0	0	0	0	1	1	5
hsa-miR-4488	MIMAT0019022	TCF7L2	6934	XM_005270100	1	0	1	0	0	1	0	0	0	0	1	1	5
hsa-miR-4488	MIMAT0019022	TCF7L2	6934	NM_001198527	1	0	1	0	0	1	0	0	0	0	1	1	5
hsa-miR-4488	MIMAT0019022	TCF7L2	6934	NM_001146283	1	0	1	0	0	1	0	0	0	0	1	1	5
hsa-miR-4488	MIMAT0019022	TCF7L2	6934	NM_001198528	1	0	1	0	0	1	0	0	0	0	1	1	5
hsa-miR-4488	MIMAT0019022	TCF7L2	6934	XM_005270096	1	0	1	0	0	1	0	0	0	0	1	1	5
hsa-miR-4488	MIMAT0019022	TCF7L2	6934	NM_001198525	1	0	1	0	0	1	0	0	0	0	1	1	5
hsa-miR-4488	MIMAT0019022	TCF7L2	6934	XM_005270095	1	0	1	0	0	1	0	0	0	0	1	1	5
hsa-miR-4488	MIMAT0019022	TCF7L2	6934	XM_005270094	1	0	1	0	0	1	0	0	0	0	1	1	5
hsa-miR-4488	MIMAT0019022	TCF7L2	6934	XM_005270093	1	0	1	0	0	1	0	0	0	0	1	1	5
hsa-miR-4488	MIMAT0019022	TEC	7006	NM_003215	1	0	1	0	0	1	0	0	0	0	1	1	5
hsa-miR-4488	MIMAT0019022	TEC	7006	XM_005248123	1	0	1	0	0	1	0	0	0	0	1	1	5
hsa-miR-4488	MIMAT0019022	TGFB1	7040	NM_000660	1	0	1	0	0	0	0	1	0	0	1	1	5
hsa-miR-4488	MIMAT0019022	THPO	7066	XM_005247737	1	0	1	0	0	1	0	0	0	0	1	1	5
hsa-miR-4488	MIMAT0019022	THPO	7066	NM_001177598	1	0	1	0	0	1	0	0	0	0	1	1	5
hsa-miR-4488	MIMAT0019022	THPO	7066	NM_001177597	1	0	1	0	0	1	0	0	0	0	1	1	5
hsa-miR-4488	MIMAT0019022	THPO	7066	NM_000460	1	0	1	0	0	1	0	0	0	0	1	1	5
hsa-miR-4488	MIMAT0019022	TLE3	7090	NM_005078	1	0	1	0	0	1	0	0	0	0	1	1	5
hsa-miR-4488	MIMAT0019022	TLE3	7090	XM_005254627	1	0	1	0	0	1	0	0	0	0	1	1	5
hsa-miR-4488	MIMAT0019022	TLE3	7090	XM_005254624	1	0	1	0	0	1	0	0	0	0	1	1	5
hsa-miR-4488	MIMAT0019022	TLE3	7090	XM_005254628	1	0	1	0	0	1	0	0	0	0	1	1	5
hsa-miR-4488	MIMAT0019022	TLE3	7090	XM_005254630	1	0	1	0	0	1	0	0	0	0	1	1	5
hsa-miR-4488	MIMAT0019022	TLE3	7090	XM_005254625	1	0	1	0	0	1	0	0	0	0	1	1	5
hsa-miR-4488	MIMAT0019022	TLE3	7090	XM_005254623	1	0	1	0	0	1	0	0	0	0	1	1	5
hsa-miR-4488	MIMAT0019022	TLE3	7090	XM_005254622	1	0	1	0	0	1	0	0	0	0	1	1	5
hsa-miR-4488	MIMAT0019022	TLE3	7090	XM_005254632	1	0	1	0	0	1	0	0	0	0	1	1	5
hsa-miR-4488	MIMAT0019022	TLE3	7090	XM_005254633	1	0	1	0	0	1	0	0	0	0	1	1	5
hsa-miR-4488	MIMAT0019022	TLE3	7090	NM_020908	1	0	1	0	0	1	0	0	0	0	1	1	5
hsa-miR-4488	MIMAT0019022	TLE3	7090	NM_001105192	1	0	1	0	0	1	0	0	0	0	1	1	5
hsa-miR-4488	MIMAT0019022	TRAF1	7185	NM_005658	1	0	1	0	0	1	0	0	0	0	1	1	5
hsa-miR-4488	MIMAT0019022	TRAF1	7185	NM_001190947	1	0	1	0	0	1	0	0	0	0	1	1	5
hsa-miR-4488	MIMAT0019022	TRAF1	7185	NM_001190945	1	0	1	0	0	1	0	0	0	0	1	1	5
hsa-miR-4488	MIMAT0019022	TULP1	7287	NM_003322	1	0	1	0	0	1	0	0	0	0	1	1	5
hsa-miR-4488	MIMAT0019022	TULP1	7287	XM_005249360	1	0	1	0	0	1	0	0	0	0	1	1	5
hsa-miR-4488	MIMAT0019022	TNFSF4	7292	NM_003326	1	0	1	0	0	1	0	0	0	0	1	1	5
hsa-miR-4488	MIMAT0019022	TNFSF4	7292	XM_005245475	1	0	1	0	0	1	0	0	0	0	1	1	5
hsa-miR-4488	MIMAT0019022	VEGFA	7422	XM_005249363	1	0	1	0	0	1	0	0	0	0	1	1	5
hsa-miR-4488	MIMAT0019022	WHSC1	7468	XM_005248003	1	0	1	0	0	1	0	0	0	0	1	1	5
hsa-miR-4488	MIMAT0019022	WHSC1	7468	XM_005248002	1	0	1	0	0	1	0	0	0	0	1	1	5
hsa-miR-4488	MIMAT0019022	WHSC1	7468	XM_005248001	1	0	1	0	0	1	0	0	0	0	1	1	5
hsa-miR-4488	MIMAT0019022	WHSC1	7468	NM_133335	1	0	1	0	0	1	0	0	0	0	1	1	5
hsa-miR-4488	MIMAT0019022	WHSC1	7468	NM_001042424	1	0	1	0	0	1	0	0	0	0	1	1	5
hsa-miR-4488	MIMAT0019022	WHSC1	7468	NM_133331	1	0	1	0	0	1	0	0	0	0	1	1	5
hsa-miR-4488	MIMAT0019022	WHSC1	7468	NM_133330	1	0	1	0	0	1	0	0	0	0	1	1	5
hsa-miR-4488	MIMAT0019022	WNT1	7471	NM_005430	1	0	1	0	0	0	0	1	0	0	1	1	5
hsa-miR-4488	MIMAT0019022	PCGF2	7703	XM_005257640	1	0	1	0	0	1	0	0	0	0	1	1	5
hsa-miR-4488	MIMAT0019022	PCGF2	7703	XM_005257642	1	0	1	0	0	1	0	0	0	0	1	1	5
hsa-miR-4488	MIMAT0019022	PCGF2	7703	NM_007144	1	0	1	0	0	1	0	0	0	0	1	1	5
hsa-miR-4488	MIMAT0019022	PCGF2	7703	XM_005257641	1	0	1	0	0	1	0	0	0	0	1	1	5
hsa-miR-4488	MIMAT0019022	TRIM25	7706	NM_005082	1	0	1	0	0	1	0	0	0	0	1	1	5
hsa-miR-4488	MIMAT0019022	ZNF213	7760	XM_005255561	1	0	1	0	0	1	0	0	0	0	1	1	5
hsa-miR-4488	MIMAT0019022	ZNF213	7760	XM_005255559	1	0	1	0	0	1	0	0	0	0	1	1	5
hsa-miR-4488	MIMAT0019022	ZNF213	7760	XM_005255560	1	0	1	0	0	1	0	0	0	0	1	1	5
hsa-miR-4488	MIMAT0019022	BTG2	7832	NM_006763	1	0	1	0	0	1	0	0	0	0	1	1	5
hsa-miR-4488	MIMAT0019022	FOSL1	8061	NM_005438	1	0	1	0	0	1	0	0	0	0	1	1	5
hsa-miR-4488	MIMAT0019022	FOSL1	8061	XM_005274312	1	0	1	0	0	1	0	0	0	0	1	1	5
hsa-miR-4488	MIMAT0019022	FOSL1	8061	XM_005274311	1	0	1	0	0	1	0	0	0	0	1	1	5
hsa-miR-4488	MIMAT0019022	KMT2D	8085	NM_003482	0	0	1	0	0	1	0	1	0	0	1	1	5
hsa-miR-4488	MIMAT0019022	SLC7A5	8140	NM_003486	1	0	1	0	0	1	0	0	0	0	1	1	5
hsa-miR-4488	MIMAT0019022	ELL	8178	NM_006532	1	0	1	0	0	1	0	0	0	0	1	1	5
hsa-miR-4488	MIMAT0019022	DPF1	8193	XM_005259288	1	0	1	0	0	1	0	0	0	0	1	1	5
hsa-miR-4488	MIMAT0019022	DPF1	8193	XM_005259294	1	0	1	0	0	1	0	0	0	0	1	1	5
hsa-miR-4488	MIMAT0019022	DPF1	8193	XM_005259292	1	0	1	0	0	1	0	0	0	0	1	1	5
hsa-miR-4488	MIMAT0019022	DPF1	8193	XM_005259291	1	0	1	0	0	1	0	0	0	0	1	1	5
hsa-miR-4488	MIMAT0019022	DPF1	8193	NM_004647	1	0	1	0	0	1	0	0	0	0	1	1	5
hsa-miR-4488	MIMAT0019022	DPF1	8193	XM_005259289	1	0	1	0	0	1	0	0	0	0	1	1	5
hsa-miR-4488	MIMAT0019022	DPF1	8193	XM_005259290	1	0	1	0	0	1	0	0	0	0	1	1	5
hsa-miR-4488	MIMAT0019022	DPF1	8193	NM_001135156	1	0	1	0	0	1	0	0	0	0	1	1	5
hsa-miR-4488	MIMAT0019022	DPF1	8193	XM_005259293	1	0	1	0	0	1	0	0	0	0	1	1	5
hsa-miR-4488	MIMAT0019022	DPF1	8193	NM_001135155	1	0	1	0	0	1	0	0	0	0	1	1	5
hsa-miR-4488	MIMAT0019022	HDHD1	8226	NM_001135565	1	0	1	0	0	1	0	0	0	0	1	1	5
hsa-miR-4488	MIMAT0019022	HDHD1	8226	NM_001178136	1	0	1	0	0	1	0	0	0	0	1	1	5
hsa-miR-4488	MIMAT0019022	HDHD1	8226	NM_012080	1	0	1	0	0	1	0	0	0	0	1	1	5
hsa-miR-4488	MIMAT0019022	HIST2H2BE	8349	NM_003528	1	0	1	0	0	1	0	0	0	0	1	1	5
hsa-miR-4488	MIMAT0019022	PLA2G6	8398	XM_005261772	1	0	1	0	0	1	0	0	0	0	1	1	5
hsa-miR-4488	MIMAT0019022	PLA2G6	8398	XM_005261771	1	0	1	0	0	1	0	0	0	0	1	1	5
hsa-miR-4488	MIMAT0019022	ATRN	8455	NM_139321	1	0	1	0	0	1	0	0	0	0	1	1	5
hsa-miR-4488	MIMAT0019022	PPFIBP1	8496	NM_177444	1	0	1	0	0	1	0	0	0	0	1	1	5
hsa-miR-4488	MIMAT0019022	PPFIBP1	8496	XM_005253516	1	0	1	0	0	1	0	0	0	0	1	1	5
hsa-miR-4488	MIMAT0019022	PPFIBP1	8496	XM_005253515	1	0	1	0	0	1	0	0	0	0	1	1	5
hsa-miR-4488	MIMAT0019022	PPFIBP1	8496	XM_005253514	1	0	1	0	0	1	0	0	0	0	1	1	5
hsa-miR-4488	MIMAT0019022	PPFIBP1	8496	NM_001198915	1	0	1	0	0	1	0	0	0	0	1	1	5
hsa-miR-4488	MIMAT0019022	PPFIBP1	8496	XM_005253511	1	0	1	0	0	1	0	0	0	0	1	1	5
hsa-miR-4488	MIMAT0019022	PPFIBP1	8496	XM_005253506	1	0	1	0	0	1	0	0	0	0	1	1	5
hsa-miR-4488	MIMAT0019022	PPFIBP1	8496	XM_005253509	1	0	1	0	0	1	0	0	0	0	1	1	5
hsa-miR-4488	MIMAT0019022	PPFIBP1	8496	XM_005253510	1	0	1	0	0	1	0	0	0	0	1	1	5
hsa-miR-4488	MIMAT0019022	PPFIBP1	8496	XM_005253508	1	0	1	0	0	1	0	0	0	0	1	1	5
hsa-miR-4488	MIMAT0019022	PPFIBP1	8496	XM_005253507	1	0	1	0	0	1	0	0	0	0	1	1	5
hsa-miR-4488	MIMAT0019022	PPFIBP1	8496	XM_005253505	1	0	1	0	0	1	0	0	0	0	1	1	5
hsa-miR-4488	MIMAT0019022	PPFIBP1	8496	NM_001198916	1	0	1	0	0	1	0	0	0	0	1	1	5
hsa-miR-4488	MIMAT0019022	PPFIBP1	8496	NM_003622	1	0	1	0	0	1	0	0	0	0	1	1	5
hsa-miR-4488	MIMAT0019022	RANBP3	8498	NM_007322	1	0	1	0	0	1	0	0	0	0	1	1	5
hsa-miR-4488	MIMAT0019022	RANBP3	8498	XM_005259665	1	0	1	0	0	1	0	0	0	0	1	1	5
hsa-miR-4488	MIMAT0019022	RANBP3	8498	XM_005259664	1	0	1	0	0	1	0	0	0	0	1	1	5
hsa-miR-4488	MIMAT0019022	RANBP3	8498	NM_007320	1	0	1	0	0	1	0	0	0	0	1	1	5
hsa-miR-4488	MIMAT0019022	RANBP3	8498	NM_003624	1	0	1	0	0	1	0	0	0	0	1	1	5
hsa-miR-4488	MIMAT0019022	SLC43A1	8501	XM_005274357	1	0	1	0	0	1	0	0	0	0	1	1	5
hsa-miR-4488	MIMAT0019022	SLC43A1	8501	XM_005274358	1	0	1	0	0	1	0	0	0	0	1	1	5
hsa-miR-4488	MIMAT0019022	CNTNAP1	8506	XM_005257748	1	0	1	0	0	1	0	0	0	0	1	1	5
hsa-miR-4488	MIMAT0019022	CNTNAP1	8506	NM_003632	1	0	1	0	0	1	0	0	0	0	1	1	5
hsa-miR-4488	MIMAT0019022	KCNAB2	8514	NM_001199860	1	0	1	0	0	1	0	0	0	0	1	1	5
hsa-miR-4488	MIMAT0019022	KCNAB2	8514	XM_005263515	1	0	1	0	0	1	0	0	0	0	1	1	5
hsa-miR-4488	MIMAT0019022	KCNAB2	8514	NM_001199863	1	0	1	0	0	1	0	0	0	0	1	1	5
hsa-miR-4488	MIMAT0019022	KCNAB2	8514	XM_005263514	1	0	1	0	0	1	0	0	0	0	1	1	5
hsa-miR-4488	MIMAT0019022	KCNAB2	8514	NM_001199862	1	0	1	0	0	1	0	0	0	0	1	1	5
hsa-miR-4488	MIMAT0019022	KCNAB2	8514	NM_172130	1	0	1	0	0	1	0	0	0	0	1	1	5
hsa-miR-4488	MIMAT0019022	KCNAB2	8514	NM_003636	1	0	1	0	0	1	0	0	0	0	1	1	5
hsa-miR-4488	MIMAT0019022	KCNAB2	8514	NM_001199861	1	0	1	0	0	1	0	0	0	0	1	1	5
hsa-miR-4488	MIMAT0019022	DGKZ	8525	XM_005253179	1	0	1	0	0	1	0	0	0	0	1	1	5
hsa-miR-4488	MIMAT0019022	DGKZ	8525	XM_005253182	1	0	1	0	0	1	0	0	0	0	1	1	5
hsa-miR-4488	MIMAT0019022	DGKZ	8525	XM_005253181	1	0	1	0	0	1	0	0	0	0	1	1	5
hsa-miR-4488	MIMAT0019022	DGKZ	8525	XM_005253180	1	0	1	0	0	1	0	0	0	0	1	1	5
hsa-miR-4488	MIMAT0019022	DGKD	8527	NM_152879	1	0	1	0	0	1	0	0	0	0	1	1	5
hsa-miR-4488	MIMAT0019022	DGKD	8527	XM_005246110	1	0	1	0	0	1	0	0	0	0	1	1	5
hsa-miR-4488	MIMAT0019022	DGKD	8527	XM_005246107	1	0	1	0	0	1	0	0	0	0	1	1	5
hsa-miR-4488	MIMAT0019022	DGKD	8527	XM_005246108	1	0	1	0	0	1	0	0	0	0	1	1	5
hsa-miR-4488	MIMAT0019022	DGKD	8527	NM_003648	1	0	1	0	0	1	0	0	0	0	1	1	5
hsa-miR-4488	MIMAT0019022	CGGBP1	8545	NM_001008390	1	0	1	0	0	1	0	0	0	0	1	1	5
hsa-miR-4488	MIMAT0019022	CGGBP1	8545	NM_003663	1	0	1	0	0	1	0	0	0	0	1	1	5
hsa-miR-4488	MIMAT0019022	CGGBP1	8545	XM_005264772	1	0	1	0	0	1	0	0	0	0	1	1	5
hsa-miR-4488	MIMAT0019022	CGGBP1	8545	NM_001195308	1	0	1	0	0	1	0	0	0	0	1	1	5
hsa-miR-4488	MIMAT0019022	KHSRP	8570	XM_005259668	1	0	1	0	0	1	0	0	0	0	1	1	5
hsa-miR-4488	MIMAT0019022	CASK	8573	XM_005272685	1	0	1	0	0	1	0	0	0	0	1	1	5
hsa-miR-4488	MIMAT0019022	CASK	8573	NM_001126055	1	0	1	0	0	1	0	0	0	0	1	1	5
hsa-miR-4488	MIMAT0019022	CASK	8573	NM_001126054	1	0	1	0	0	1	0	0	0	0	1	1	5
hsa-miR-4488	MIMAT0019022	CASK	8573	NM_003688	1	0	1	0	0	1	0	0	0	0	1	1	5
hsa-miR-4488	MIMAT0019022	CASK	8573	XM_005272686	1	0	1	0	0	1	0	0	0	0	1	1	5
hsa-miR-4488	MIMAT0019022	KLF7	8609	NM_003709	1	0	1	0	0	1	0	0	0	0	1	1	5
hsa-miR-4488	MIMAT0019022	KLF7	8609	XM_005246928	1	0	1	0	0	1	0	0	0	0	1	1	5
hsa-miR-4488	MIMAT0019022	KLF7	8609	NM_001270944	1	0	1	0	0	1	0	0	0	0	1	1	5
hsa-miR-4488	MIMAT0019022	KLF7	8609	NM_001270943	1	0	1	0	0	1	0	0	0	0	1	1	5
hsa-miR-4488	MIMAT0019022	KLF7	8609	NM_001270942	1	0	1	0	0	1	0	0	0	0	1	1	5
hsa-miR-4488	MIMAT0019022	KLF7	8609	XM_005246926	1	0	1	0	0	1	0	0	0	0	1	1	5
hsa-miR-4488	MIMAT0019022	KLF7	8609	XM_005246927	1	0	1	0	0	1	0	0	0	0	1	1	5
hsa-miR-4488	MIMAT0019022	KLF7	8609	XM_005246925	1	0	1	0	0	1	0	0	0	0	1	1	5
hsa-miR-4488	MIMAT0019022	STX10	8677	NM_001271610	1	0	1	0	0	1	0	0	0	0	1	1	5
hsa-miR-4488	MIMAT0019022	STX10	8677	NM_001271611	1	0	1	0	0	1	0	0	0	0	1	1	5
hsa-miR-4488	MIMAT0019022	STX10	8677	NM_001271609	1	0	1	0	0	1	0	0	0	0	1	1	5
hsa-miR-4488	MIMAT0019022	STX10	8677	NM_003765	1	0	1	0	0	1	0	0	0	0	1	1	5
hsa-miR-4488	MIMAT0019022	B4GALT2	8704	XM_005271304	1	0	1	0	0	1	0	0	0	0	1	1	5
hsa-miR-4488	MIMAT0019022	B4GALT2	8704	NM_001005417	1	0	1	0	0	1	0	0	0	0	1	1	5
hsa-miR-4488	MIMAT0019022	B4GALT2	8704	NM_030587	1	0	1	0	0	1	0	0	0	0	1	1	5
hsa-miR-4488	MIMAT0019022	SYNGAP1	8831	NM_006772	1	0	1	0	0	1	0	0	0	0	1	1	5
hsa-miR-4488	MIMAT0019022	SYNGAP1	8831	XM_005249459	1	0	1	0	0	1	0	0	0	0	1	1	5
hsa-miR-4488	MIMAT0019022	CFLAR	8837	NM_001202519	1	0	1	0	0	1	0	0	0	0	1	1	5
hsa-miR-4488	MIMAT0019022	CFLAR	8837	NM_001202515	1	0	1	0	0	1	0	0	0	0	1	1	5
hsa-miR-4488	MIMAT0019022	CFLAR	8837	NM_001202517	1	0	1	0	0	1	0	0	0	0	1	1	5
hsa-miR-4488	MIMAT0019022	CFLAR	8837	NM_001202516	1	0	1	0	0	1	0	0	0	0	1	1	5
hsa-miR-4488	MIMAT0019022	CFLAR	8837	NM_003879	1	0	1	0	0	1	0	0	0	0	1	1	5
hsa-miR-4488	MIMAT0019022	CFLAR	8837	NM_001127183	1	0	1	0	0	1	0	0	0	0	1	1	5
hsa-miR-4488	MIMAT0019022	CFLAR	8837	NM_001202518	1	0	1	0	0	1	0	0	0	0	1	1	5
hsa-miR-4488	MIMAT0019022	APLN	8862	NM_017413	0	0	1	0	1	1	0	0	0	0	1	1	5
hsa-miR-4488	MIMAT0019022	SGPL1	8879	NM_003901	1	0	1	0	0	1	0	0	0	0	1	1	5
hsa-miR-4488	MIMAT0019022	SGPL1	8879	XM_005270263	1	0	1	0	0	1	0	0	0	0	1	1	5
hsa-miR-4488	MIMAT0019022	CDK5R2	8941	NM_003936	1	0	1	0	0	1	0	0	0	0	1	1	5
hsa-miR-4488	MIMAT0019022	CLDN6	9074	NM_021195	1	0	1	0	0	1	0	0	0	0	1	1	5
hsa-miR-4488	MIMAT0019022	USP2	9099	XM_005271721	1	0	1	0	0	1	0	0	0	0	1	1	5
hsa-miR-4488	MIMAT0019022	USP2	9099	NM_001243759	1	0	1	0	0	1	0	0	0	0	1	1	5
hsa-miR-4488	MIMAT0019022	USP2	9099	NM_171997	1	0	1	0	0	1	0	0	0	0	1	1	5
hsa-miR-4488	MIMAT0019022	USP2	9099	XM_005271722	1	0	1	0	0	1	0	0	0	0	1	1	5
hsa-miR-4488	MIMAT0019022	USP2	9099	NM_004205	1	0	1	0	0	1	0	0	0	0	1	1	5
hsa-miR-4488	MIMAT0019022	MTA1	9112	NM_004689	1	0	1	0	0	1	0	0	0	0	1	1	5
hsa-miR-4488	MIMAT0019022	MTA1	9112	XM_005268198	1	0	1	0	0	1	0	0	0	0	1	1	5
hsa-miR-4488	MIMAT0019022	MTA1	9112	XM_005278231	1	0	1	0	0	1	0	0	0	0	1	1	5
hsa-miR-4488	MIMAT0019022	MTA1	9112	XM_005268197	1	0	1	0	0	1	0	0	0	0	1	1	5
hsa-miR-4488	MIMAT0019022	MTA1	9112	XM_005278230	1	0	1	0	0	1	0	0	0	0	1	1	5
hsa-miR-4488	MIMAT0019022	MTA1	9112	XM_005268196	1	0	1	0	0	1	0	0	0	0	1	1	5
hsa-miR-4488	MIMAT0019022	MTA1	9112	XM_005278229	1	0	1	0	0	1	0	0	0	0	1	1	5
hsa-miR-4488	MIMAT0019022	MTA1	9112	NM_001203258	1	0	1	0	0	1	0	0	0	0	1	1	5
hsa-miR-4488	MIMAT0019022	SYNGR2	9144	XM_005257793	1	0	1	0	0	1	0	0	0	0	1	1	5
hsa-miR-4488	MIMAT0019022	KCNAB3	9196	XM_005256849	1	0	1	0	0	1	0	0	0	0	1	1	5
hsa-miR-4488	MIMAT0019022	KCNAB3	9196	XM_005256851	1	0	1	0	0	1	0	0	0	0	1	1	5
hsa-miR-4488	MIMAT0019022	KCNAB3	9196	NM_004732	1	0	1	0	0	1	0	0	0	0	1	1	5
hsa-miR-4488	MIMAT0019022	KCNAB3	9196	XM_005256850	1	0	1	0	0	1	0	0	0	0	1	1	5
hsa-miR-4488	MIMAT0019022	DLGAP1	9229	XM_005258176	1	0	1	0	0	1	0	0	0	0	1	1	5
hsa-miR-4488	MIMAT0019022	DLGAP1	9229	XM_005258175	1	0	1	0	0	1	0	0	0	0	1	1	5
hsa-miR-4488	MIMAT0019022	DLGAP1	9229	XM_005258173	1	0	1	0	0	1	0	0	0	0	1	1	5
hsa-miR-4488	MIMAT0019022	DLGAP1	9229	XM_005258174	1	0	1	0	0	1	0	0	0	0	1	1	5
hsa-miR-4488	MIMAT0019022	DLGAP1	9229	XM_005258172	1	0	1	0	0	1	0	0	0	0	1	1	5
hsa-miR-4488	MIMAT0019022	BZRAP1	9256	XM_005257810	1	0	1	0	0	1	0	0	0	0	1	1	5
hsa-miR-4488	MIMAT0019022	BZRAP1	9256	XM_005257809	1	0	1	0	0	1	0	0	0	0	1	1	5
hsa-miR-4488	MIMAT0019022	BZRAP1	9256	XM_005257808	1	0	1	0	0	1	0	0	0	0	1	1	5
hsa-miR-4488	MIMAT0019022	BZRAP1	9256	XM_005257807	1	0	1	0	0	1	0	0	0	0	1	1	5
hsa-miR-4488	MIMAT0019022	BZRAP1	9256	NM_024418	1	0	1	0	0	1	0	0	0	0	1	1	5
hsa-miR-4488	MIMAT0019022	BZRAP1	9256	NM_001261835	1	0	1	0	0	1	0	0	0	0	1	1	5
hsa-miR-4488	MIMAT0019022	STK17B	9262	NM_004226	1	0	1	0	0	1	0	0	0	0	1	1	5
hsa-miR-4488	MIMAT0019022	SLC9A3R2	9351	NM_001130012	1	0	1	0	0	1	0	0	0	0	1	1	5
hsa-miR-4488	MIMAT0019022	SLC9A3R2	9351	NM_001252076	1	0	1	0	0	1	0	0	0	0	1	1	5
hsa-miR-4488	MIMAT0019022	SLC9A3R2	9351	NM_001252075	1	0	1	0	0	1	0	0	0	0	1	1	5
hsa-miR-4488	MIMAT0019022	SLC9A3R2	9351	NM_001252073	1	0	1	0	0	1	0	0	0	0	1	1	5
hsa-miR-4488	MIMAT0019022	SLC9A3R2	9351	XM_005255703	1	0	1	0	0	1	0	0	0	0	1	1	5
hsa-miR-4488	MIMAT0019022	SLC9A3R2	9351	NM_004785	1	0	1	0	0	1	0	0	0	0	1	1	5
hsa-miR-4488	MIMAT0019022	NRXN2	9379	XM_005274405	1	0	1	0	0	1	0	0	0	0	1	1	5
hsa-miR-4488	MIMAT0019022	NRXN2	9379	XM_005274402	1	0	1	0	0	1	0	0	0	0	1	1	5
hsa-miR-4488	MIMAT0019022	NRXN2	9379	XM_005274401	1	0	1	0	0	1	0	0	0	0	1	1	5
hsa-miR-4488	MIMAT0019022	TJP2	9414	NM_001170630	1	0	1	0	0	0	0	1	0	0	1	1	5
hsa-miR-4488	MIMAT0019022	HOMER2	9455	NM_199330	1	0	1	0	0	1	0	0	0	0	1	1	5
hsa-miR-4488	MIMAT0019022	HOMER2	9455	XM_005272448	1	0	1	0	0	1	0	0	0	0	1	1	5
hsa-miR-4488	MIMAT0019022	HOMER2	9455	XM_005272449	1	0	1	0	0	1	0	0	0	0	1	1	5
hsa-miR-4488	MIMAT0019022	HOMER2	9455	NM_004839	1	0	1	0	0	1	0	0	0	0	1	1	5
hsa-miR-4488	MIMAT0019022	PCYT1B	9468	NM_004845	1	0	1	0	0	1	0	0	0	0	1	1	5
hsa-miR-4488	MIMAT0019022	PCYT1B	9468	NM_001163265	1	0	1	0	0	1	0	0	0	0	1	1	5
hsa-miR-4488	MIMAT0019022	PCYT1B	9468	NM_001163264	1	0	1	0	0	1	0	0	0	0	1	1	5
hsa-miR-4488	MIMAT0019022	GAL3ST1	9514	XM_005261844	1	0	1	0	0	1	0	0	0	0	1	1	5
hsa-miR-4488	MIMAT0019022	GAL3ST1	9514	XM_005261846	1	0	1	0	0	1	0	0	0	0	1	1	5
hsa-miR-4488	MIMAT0019022	GAL3ST1	9514	XM_005261851	1	0	1	0	0	1	0	0	0	0	1	1	5
hsa-miR-4488	MIMAT0019022	GAL3ST1	9514	XM_005261847	1	0	1	0	0	1	0	0	0	0	1	1	5
hsa-miR-4488	MIMAT0019022	GAL3ST1	9514	XM_005261848	1	0	1	0	0	1	0	0	0	0	1	1	5
hsa-miR-4488	MIMAT0019022	GAL3ST1	9514	XM_005261842	1	0	1	0	0	1	0	0	0	0	1	1	5
hsa-miR-4488	MIMAT0019022	GAL3ST1	9514	XM_005261856	1	0	1	0	0	1	0	0	0	0	1	1	5
hsa-miR-4488	MIMAT0019022	GAL3ST1	9514	XM_005261853	1	0	1	0	0	1	0	0	0	0	1	1	5
hsa-miR-4488	MIMAT0019022	GAL3ST1	9514	XM_005261843	1	0	1	0	0	1	0	0	0	0	1	1	5
hsa-miR-4488	MIMAT0019022	GAL3ST1	9514	XM_005261850	1	0	1	0	0	1	0	0	0	0	1	1	5
hsa-miR-4488	MIMAT0019022	GAL3ST1	9514	NM_004861	1	0	1	0	0	1	0	0	0	0	1	1	5
hsa-miR-4488	MIMAT0019022	GAL3ST1	9514	XM_005261855	1	0	1	0	0	1	0	0	0	0	1	1	5
hsa-miR-4488	MIMAT0019022	GAL3ST1	9514	XM_005261845	1	0	1	0	0	1	0	0	0	0	1	1	5
hsa-miR-4488	MIMAT0019022	GAL3ST1	9514	XM_005261852	1	0	1	0	0	1	0	0	0	0	1	1	5
hsa-miR-4488	MIMAT0019022	GAL3ST1	9514	XM_005261849	1	0	1	0	0	1	0	0	0	0	1	1	5
hsa-miR-4488	MIMAT0019022	GAL3ST1	9514	XM_005261854	1	0	1	0	0	1	0	0	0	0	1	1	5
hsa-miR-4488	MIMAT0019022	IGDCC3	9543	XM_005254800	1	0	1	0	0	1	0	0	0	0	1	1	5
hsa-miR-4488	MIMAT0019022	CXCL14	9547	NM_004887	1	0	1	0	0	1	0	0	0	0	1	1	5
hsa-miR-4488	MIMAT0019022	CLOCK	9575	NM_001267843	1	0	1	0	0	1	0	0	0	0	1	1	5
hsa-miR-4488	MIMAT0019022	CLOCK	9575	NM_004898	1	0	1	0	0	1	0	0	0	0	1	1	5
hsa-miR-4488	MIMAT0019022	CLOCK	9575	XM_005265787	1	0	1	0	0	1	0	0	0	0	1	1	5
hsa-miR-4488	MIMAT0019022	CDC42BPB	9578	NM_006035	1	0	1	0	0	1	0	0	0	0	1	1	5
hsa-miR-4488	MIMAT0019022	CDC42BPB	9578	XM_005268229	1	0	1	0	0	1	0	0	0	0	1	1	5
hsa-miR-4488	MIMAT0019022	CDC42BPB	9578	XM_005268228	1	0	1	0	0	1	0	0	0	0	1	1	5
hsa-miR-4488	MIMAT0019022	CDC42BPB	9578	XM_005268227	1	0	1	0	0	1	0	0	0	0	1	1	5
hsa-miR-4488	MIMAT0019022	AATK	9625	XM_005257857	1	0	1	0	0	1	0	0	0	0	1	1	5
hsa-miR-4488	MIMAT0019022	AATK	9625	XM_005257856	1	0	1	0	0	1	0	0	0	0	1	1	5
hsa-miR-4488	MIMAT0019022	SH3PXD2A	9644	XM_005270294	1	0	1	0	0	1	0	0	0	0	1	1	5
hsa-miR-4488	MIMAT0019022	SH3PXD2A	9644	XM_005270297	1	0	1	0	0	1	0	0	0	0	1	1	5
hsa-miR-4488	MIMAT0019022	SH3PXD2A	9644	XM_005270296	1	0	1	0	0	1	0	0	0	0	1	1	5
hsa-miR-4488	MIMAT0019022	SH3PXD2A	9644	XM_005270298	1	0	1	0	0	1	0	0	0	0	1	1	5
hsa-miR-4488	MIMAT0019022	SH3PXD2A	9644	NM_014631	1	0	1	0	0	1	0	0	0	0	1	1	5
hsa-miR-4488	MIMAT0019022	SH3PXD2A	9644	XM_005270295	1	0	1	0	0	1	0	0	0	0	1	1	5
hsa-miR-4488	MIMAT0019022	LPIN2	9663	NM_014646	1	0	1	0	0	1	0	0	0	0	1	1	5
hsa-miR-4488	MIMAT0019022	LPIN2	9663	XM_005258179	1	0	1	0	0	1	0	0	0	0	1	1	5
hsa-miR-4488	MIMAT0019022	LPIN2	9663	XM_005258178	1	0	1	0	0	1	0	0	0	0	1	1	5
hsa-miR-4488	MIMAT0019022	LPIN2	9663	XM_005258177	1	0	1	0	0	1	0	0	0	0	1	1	5
hsa-miR-4488	MIMAT0019022	N4BP1	9683	NM_153029	1	0	1	0	0	1	0	0	0	0	1	1	5
hsa-miR-4488	MIMAT0019022	LRRC14	9684	NM_001272036	1	0	1	0	0	1	0	0	0	0	1	1	5
hsa-miR-4488	MIMAT0019022	TOX	9760	NM_014729	1	0	1	0	0	1	0	0	0	0	1	1	5
hsa-miR-4488	MIMAT0019022	RASSF2	9770	XM_005260895	1	0	1	0	0	1	0	0	0	0	1	1	5
hsa-miR-4488	MIMAT0019022	RASSF2	9770	NM_170774	1	0	1	0	0	1	0	0	0	0	1	1	5
hsa-miR-4488	MIMAT0019022	RASSF2	9770	NM_014737	1	0	1	0	0	1	0	0	0	0	1	1	5
hsa-miR-4488	MIMAT0019022	SPATA2	9825	NM_006038	1	0	1	0	0	1	0	0	0	0	1	1	5
hsa-miR-4488	MIMAT0019022	KIAA0753	9851	XM_005256882	1	0	1	0	0	1	0	0	0	0	1	1	5
hsa-miR-4488	MIMAT0019022	KIAA0753	9851	XM_005256885	1	0	1	0	0	1	0	0	0	0	1	1	5
hsa-miR-4488	MIMAT0019022	KIAA0753	9851	XM_005256881	1	0	1	0	0	1	0	0	0	0	1	1	5
hsa-miR-4488	MIMAT0019022	KIAA0753	9851	XM_005256879	1	0	1	0	0	1	0	0	0	0	1	1	5
hsa-miR-4488	MIMAT0019022	KIAA0753	9851	XM_005256880	1	0	1	0	0	1	0	0	0	0	1	1	5
hsa-miR-4488	MIMAT0019022	KIAA0753	9851	XM_005256884	1	0	1	0	0	1	0	0	0	0	1	1	5
hsa-miR-4488	MIMAT0019022	TECPR2	9895	NM_014844	1	0	1	0	0	1	0	0	0	0	1	1	5
hsa-miR-4488	MIMAT0019022	TECPR2	9895	XM_005268246	1	0	1	0	0	1	0	0	0	0	1	1	5
hsa-miR-4488	MIMAT0019022	SRGAP3	9901	NM_014850	0	0	1	0	0	1	0	1	0	0	1	1	5
hsa-miR-4488	MIMAT0019022	SRGAP3	9901	NM_001033117	0	0	1	0	0	1	0	1	0	0	1	1	5
hsa-miR-4488	MIMAT0019022	ARNT2	9915	XM_005254811	1	0	1	0	0	1	0	0	0	0	1	1	5
hsa-miR-4488	MIMAT0019022	ARNT2	9915	XM_005254812	1	0	1	0	0	1	0	0	0	0	1	1	5
hsa-miR-4488	MIMAT0019022	ARNT2	9915	XM_005254813	1	0	1	0	0	1	0	0	0	0	1	1	5
hsa-miR-4488	MIMAT0019022	ARNT2	9915	NM_014862	1	0	1	0	0	1	0	0	0	0	1	1	5
hsa-miR-4488	MIMAT0019022	SEC16A	9919	XM_005266136	1	0	1	0	0	1	0	0	0	0	1	1	5
hsa-miR-4488	MIMAT0019022	SEC16A	9919	XM_005266137	1	0	1	0	0	1	0	0	0	0	1	1	5
hsa-miR-4488	MIMAT0019022	SEC16A	9919	XM_005266134	1	0	1	0	0	1	0	0	0	0	1	1	5
hsa-miR-4488	MIMAT0019022	SEC16A	9919	NM_001276418	1	0	1	0	0	1	0	0	0	0	1	1	5
hsa-miR-4488	MIMAT0019022	SEC16A	9919	NM_014866	1	0	1	0	0	1	0	0	0	0	1	1	5
hsa-miR-4488	MIMAT0019022	SEC16A	9919	XM_005266133	1	0	1	0	0	1	0	0	0	0	1	1	5
hsa-miR-4488	MIMAT0019022	IQSEC1	9922	XM_005265628	1	0	1	0	0	1	0	0	0	0	1	1	5
hsa-miR-4488	MIMAT0019022	PTPRU	10076	NM_005704	1	0	1	0	0	1	0	0	0	0	1	1	5
hsa-miR-4488	MIMAT0019022	PTPRU	10076	NM_001195001	1	0	1	0	0	1	0	0	0	0	1	1	5
hsa-miR-4488	MIMAT0019022	PTPRU	10076	XM_005245710	1	0	1	0	0	1	0	0	0	0	1	1	5
hsa-miR-4488	MIMAT0019022	PTPRU	10076	NM_133178	1	0	1	0	0	1	0	0	0	0	1	1	5
hsa-miR-4488	MIMAT0019022	PTPRU	10076	NM_133177	1	0	1	0	0	1	0	0	0	0	1	1	5
hsa-miR-4488	MIMAT0019022	SUGP2	10147	XM_005259704	1	0	1	0	0	1	0	0	0	0	1	1	5
hsa-miR-4488	MIMAT0019022	SUGP2	10147	XM_005259702	1	0	1	0	0	1	0	0	0	0	1	1	5
hsa-miR-4488	MIMAT0019022	SUGP2	10147	XM_005259703	1	0	1	0	0	1	0	0	0	0	1	1	5
hsa-miR-4488	MIMAT0019022	SORBS3	10174	NM_001018003	1	0	1	0	0	1	0	0	0	0	1	1	5
hsa-miR-4488	MIMAT0019022	SORBS3	10174	XM_005273371	1	0	1	0	0	1	0	0	0	0	1	1	5
hsa-miR-4488	MIMAT0019022	SORBS3	10174	XM_005273370	1	0	1	0	0	1	0	0	0	0	1	1	5
hsa-miR-4488	MIMAT0019022	RGS19	10287	XM_005260182	1	0	1	0	0	1	0	0	0	0	1	1	5
hsa-miR-4488	MIMAT0019022	RGS19	10287	NM_005873	1	0	1	0	0	1	0	0	0	0	1	1	5
hsa-miR-4488	MIMAT0019022	PAK4	10298	NM_001014831	1	0	1	0	0	1	0	0	0	0	1	1	5
hsa-miR-4488	MIMAT0019022	PAK4	10298	XM_005258410	1	0	1	0	0	1	0	0	0	0	1	1	5
hsa-miR-4488	MIMAT0019022	PAK4	10298	NM_001014834	1	0	1	0	0	1	0	0	0	0	1	1	5
hsa-miR-4488	MIMAT0019022	PAK4	10298	XM_005258409	1	0	1	0	0	1	0	0	0	0	1	1	5
hsa-miR-4488	MIMAT0019022	PAK4	10298	NM_001014835	1	0	1	0	0	1	0	0	0	0	1	1	5
hsa-miR-4488	MIMAT0019022	PAK4	10298	XM_005258408	1	0	1	0	0	1	0	0	0	0	1	1	5
hsa-miR-4488	MIMAT0019022	PAK4	10298	NM_001014832	1	0	1	0	0	1	0	0	0	0	1	1	5
hsa-miR-4488	MIMAT0019022	PAK4	10298	NM_005884	1	0	1	0	0	1	0	0	0	0	1	1	5
hsa-miR-4488	MIMAT0019022	MARCH6	10299	NM_005885	1	0	1	0	0	1	0	0	0	0	1	1	5
hsa-miR-4488	MIMAT0019022	MARCH6	10299	NM_001270661	1	0	1	0	0	1	0	0	0	0	1	1	5
hsa-miR-4488	MIMAT0019022	MARCH6	10299	NM_001270660	1	0	1	0	0	1	0	0	0	0	1	1	5
hsa-miR-4488	MIMAT0019022	IKZF1	10320	NM_006060	1	0	1	0	0	1	0	0	0	0	1	1	5
hsa-miR-4488	MIMAT0019022	IKZF1	10320	NM_001220772	1	0	1	0	0	1	0	0	0	0	1	1	5
hsa-miR-4488	MIMAT0019022	IKZF1	10320	NM_001220776	1	0	1	0	0	1	0	0	0	0	1	1	5
hsa-miR-4488	MIMAT0019022	IKZF1	10320	NM_001220775	1	0	1	0	0	1	0	0	0	0	1	1	5
hsa-miR-4488	MIMAT0019022	IKZF1	10320	NM_001220774	1	0	1	0	0	1	0	0	0	0	1	1	5
hsa-miR-4488	MIMAT0019022	IKZF1	10320	NM_001220773	1	0	1	0	0	1	0	0	0	0	1	1	5
hsa-miR-4488	MIMAT0019022	IKZF1	10320	NM_001220771	1	0	1	0	0	1	0	0	0	0	1	1	5
hsa-miR-4488	MIMAT0019022	IKZF1	10320	NM_001220770	1	0	1	0	0	1	0	0	0	0	1	1	5
hsa-miR-4488	MIMAT0019022	IKZF1	10320	NM_001220769	1	0	1	0	0	1	0	0	0	0	1	1	5
hsa-miR-4488	MIMAT0019022	IKZF1	10320	NM_001220767	1	0	1	0	0	1	0	0	0	0	1	1	5
hsa-miR-4488	MIMAT0019022	IKZF1	10320	NM_001220766	1	0	1	0	0	1	0	0	0	0	1	1	5
hsa-miR-4488	MIMAT0019022	IKZF1	10320	NM_001220768	1	0	1	0	0	1	0	0	0	0	1	1	5
hsa-miR-4488	MIMAT0019022	IKZF1	10320	NM_001220765	1	0	1	0	0	1	0	0	0	0	1	1	5
hsa-miR-4488	MIMAT0019022	NDRG1	10397	XM_005250753	1	0	1	0	0	1	0	0	0	0	1	1	5
hsa-miR-4488	MIMAT0019022	NDRG1	10397	NM_001258432	1	0	1	0	0	1	0	0	0	0	1	1	5
hsa-miR-4488	MIMAT0019022	NDRG1	10397	NM_001258433	1	0	1	0	0	1	0	0	0	0	1	1	5
hsa-miR-4488	MIMAT0019022	NDRG1	10397	NM_006096	1	0	1	0	0	1	0	0	0	0	1	1	5
hsa-miR-4488	MIMAT0019022	NDRG1	10397	XM_005250754	1	0	1	0	0	1	0	0	0	0	1	1	5
hsa-miR-4488	MIMAT0019022	PEMT	10400	NM_148173	0	0	1	0	0	1	0	1	0	0	1	1	5
hsa-miR-4488	MIMAT0019022	PEMT	10400	NM_001267551	0	0	1	0	0	1	0	1	0	0	1	1	5
hsa-miR-4488	MIMAT0019022	PEMT	10400	NM_007169	0	0	1	0	0	1	0	1	0	0	1	1	5
hsa-miR-4488	MIMAT0019022	PEMT	10400	NM_148172	0	0	1	0	0	1	0	1	0	0	1	1	5
hsa-miR-4488	MIMAT0019022	PEMT	10400	NM_001267552	0	0	1	0	0	1	0	1	0	0	1	1	5
hsa-miR-4488	MIMAT0019022	CDIPT	10423	XM_005255038	1	0	1	0	0	1	0	0	0	0	1	1	5
hsa-miR-4488	MIMAT0019022	BAIAP2	10458	NM_006340	1	0	1	0	0	1	0	0	0	0	1	1	5
hsa-miR-4488	MIMAT0019022	BAIAP2	10458	NM_001144888	1	0	1	0	0	1	0	0	0	0	1	1	5
hsa-miR-4488	MIMAT0019022	TACC3	10460	NM_006342	1	0	1	0	0	1	0	0	0	0	1	1	5
hsa-miR-4488	MIMAT0019022	TACC3	10460	XM_005247929	1	0	1	0	0	1	0	0	0	0	1	1	5
hsa-miR-4488	MIMAT0019022	TACC3	10460	XM_005247931	1	0	1	0	0	1	0	0	0	0	1	1	5
hsa-miR-4488	MIMAT0019022	TACC3	10460	XM_005247930	1	0	1	0	0	1	0	0	0	0	1	1	5
hsa-miR-4488	MIMAT0019022	CARM1	10498	NM_199141	1	0	1	0	0	1	0	0	0	0	1	1	5
hsa-miR-4488	MIMAT0019022	CARM1	10498	XM_005259708	1	0	1	0	0	1	0	0	0	0	1	1	5
hsa-miR-4488	MIMAT0019022	SEMA6C	10500	XM_005244837	1	0	1	0	0	1	0	0	0	0	1	1	5
hsa-miR-4488	MIMAT0019022	SEMA6C	10500	XM_005244838	1	0	1	0	0	1	0	0	0	0	1	1	5
hsa-miR-4488	MIMAT0019022	SEMA6C	10500	NM_001178062	1	0	1	0	0	1	0	0	0	0	1	1	5
hsa-miR-4488	MIMAT0019022	SEMA6C	10500	NM_030913	1	0	1	0	0	1	0	0	0	0	1	1	5
hsa-miR-4488	MIMAT0019022	SEMA6C	10500	XM_005244836	1	0	1	0	0	1	0	0	0	0	1	1	5
hsa-miR-4488	MIMAT0019022	SEMA6C	10500	XM_005244835	1	0	1	0	0	1	0	0	0	0	1	1	5
hsa-miR-4488	MIMAT0019022	SEMA6C	10500	NM_001178061	1	0	1	0	0	1	0	0	0	0	1	1	5
hsa-miR-4488	MIMAT0019022	SEMA6C	10500	XM_005244833	1	0	1	0	0	1	0	0	0	0	1	1	5
hsa-miR-4488	MIMAT0019022	KAT5	10524	NM_182710	1	0	1	0	0	1	0	0	0	0	1	1	5
hsa-miR-4488	MIMAT0019022	KAT5	10524	NM_182709	1	0	1	0	0	1	0	0	0	0	1	1	5
hsa-miR-4488	MIMAT0019022	KAT5	10524	NM_001206833	1	0	1	0	0	1	0	0	0	0	1	1	5
hsa-miR-4488	MIMAT0019022	KAT5	10524	NM_006388	1	0	1	0	0	1	0	0	0	0	1	1	5
hsa-miR-4488	MIMAT0019022	DPYSL4	10570	XM_005252659	1	0	1	0	0	1	0	0	0	0	1	1	5
hsa-miR-4488	MIMAT0019022	DPYSL4	10570	XM_005252658	1	0	1	0	0	1	0	0	0	0	1	1	5
hsa-miR-4488	MIMAT0019022	TAF6L	10629	NM_006473	1	0	1	0	0	1	0	0	0	0	1	1	5
hsa-miR-4488	MIMAT0019022	TAF6L	10629	XM_005273714	1	0	1	0	0	1	0	0	0	0	1	1	5
hsa-miR-4488	MIMAT0019022	IGF2BP2	10644	XM_005247075	1	0	1	0	0	1	0	0	0	0	1	1	5
hsa-miR-4488	MIMAT0019022	IGF2BP2	10644	XM_005247074	1	0	1	0	0	1	0	0	0	0	1	1	5
hsa-miR-4488	MIMAT0019022	IGF2BP2	10644	XM_005247073	1	0	1	0	0	1	0	0	0	0	1	1	5
hsa-miR-4488	MIMAT0019022	CAMKK2	10645	XM_005253824	1	0	1	0	0	1	0	0	0	0	1	1	5
hsa-miR-4488	MIMAT0019022	SLMO1	10650	XM_005258079	1	0	1	0	0	1	0	0	0	0	1	1	5
hsa-miR-4488	MIMAT0019022	SLMO1	10650	NM_006553	1	0	1	0	0	1	0	0	0	0	1	1	5
hsa-miR-4488	MIMAT0019022	SLMO1	10650	NM_001142405	1	0	1	0	0	1	0	0	0	0	1	1	5
hsa-miR-4488	MIMAT0019022	CELF2	10659	XM_005252356	1	0	1	0	0	1	0	0	0	0	1	1	5
hsa-miR-4488	MIMAT0019022	CELF2	10659	XM_005252357	1	0	1	0	0	1	0	0	0	0	1	1	5
hsa-miR-4488	MIMAT0019022	CELF2	10659	XM_005252353	1	0	1	0	0	1	0	0	0	0	1	1	5
hsa-miR-4488	MIMAT0019022	CELF2	10659	XM_005252352	1	0	1	0	0	1	0	0	0	0	1	1	5
hsa-miR-4488	MIMAT0019022	CELF2	10659	XM_005252350	1	0	1	0	0	1	0	0	0	0	1	1	5
hsa-miR-4488	MIMAT0019022	CELF2	10659	XM_005252347	1	0	1	0	0	1	0	0	0	0	1	1	5
hsa-miR-4488	MIMAT0019022	CELF2	10659	XM_005252355	1	0	1	0	0	1	0	0	0	0	1	1	5
hsa-miR-4488	MIMAT0019022	SIX2	10736	XM_005264100	1	0	1	0	0	1	0	0	0	0	1	1	5
hsa-miR-4488	MIMAT0019022	SIX2	10736	NM_016932	1	0	1	0	0	1	0	0	0	0	1	1	5
hsa-miR-4488	MIMAT0019022	SEPT9	10801	NM_006640	1	0	1	0	0	1	0	0	0	0	1	1	5
hsa-miR-4488	MIMAT0019022	SEPT9	10801	XM_005256959	1	0	1	0	0	1	0	0	0	0	1	1	5
hsa-miR-4488	MIMAT0019022	SEPT9	10801	XM_005256962	1	0	1	0	0	1	0	0	0	0	1	1	5
hsa-miR-4488	MIMAT0019022	SEPT9	10801	NM_001113496	1	0	1	0	0	1	0	0	0	0	1	1	5
hsa-miR-4488	MIMAT0019022	SEPT9	10801	XM_005256961	1	0	1	0	0	1	0	0	0	0	1	1	5
hsa-miR-4488	MIMAT0019022	SEPT9	10801	XM_005256960	1	0	1	0	0	1	0	0	0	0	1	1	5
hsa-miR-4488	MIMAT0019022	SEPT9	10801	NM_001113495	1	0	1	0	0	1	0	0	0	0	1	1	5
hsa-miR-4488	MIMAT0019022	SEPT9	10801	XM_005256958	1	0	1	0	0	1	0	0	0	0	1	1	5
hsa-miR-4488	MIMAT0019022	SEPT9	10801	NM_001113491	1	0	1	0	0	1	0	0	0	0	1	1	5
hsa-miR-4488	MIMAT0019022	SEPT9	10801	NM_001113494	1	0	1	0	0	1	0	0	0	0	1	1	5
hsa-miR-4488	MIMAT0019022	SEPT9	10801	NM_001113493	1	0	1	0	0	1	0	0	0	0	1	1	5
hsa-miR-4488	MIMAT0019022	SEPT9	10801	NM_001113492	1	0	1	0	0	1	0	0	0	0	1	1	5
hsa-miR-4488	MIMAT0019022	CPLX2	10814	XM_005265800	1	0	1	0	0	1	0	0	0	0	1	1	5
hsa-miR-4488	MIMAT0019022	CPLX2	10814	XM_005265798	1	0	1	0	0	1	0	0	0	0	1	1	5
hsa-miR-4488	MIMAT0019022	CPLX2	10814	NM_001008220	1	0	1	0	0	1	0	0	0	0	1	1	5
hsa-miR-4488	MIMAT0019022	CPLX2	10814	XM_005265799	1	0	1	0	0	1	0	0	0	0	1	1	5
hsa-miR-4488	MIMAT0019022	CPLX2	10814	NM_006650	1	0	1	0	0	1	0	0	0	0	1	1	5
hsa-miR-4488	MIMAT0019022	CPLX1	10815	XM_005272258	1	0	1	0	0	1	0	0	0	0	1	1	5
hsa-miR-4488	MIMAT0019022	CPLX1	10815	NM_006651	1	0	1	0	0	1	0	0	0	0	1	1	5
hsa-miR-4488	MIMAT0019022	TSPAN9	10867	NM_006675	1	0	1	0	0	1	0	0	0	0	1	1	5
hsa-miR-4488	MIMAT0019022	TSPAN9	10867	NM_001168320	1	0	1	0	0	1	0	0	0	0	1	1	5
hsa-miR-4488	MIMAT0019022	WWP2	11060	NM_007014	1	0	1	0	0	1	0	0	0	0	1	1	5
hsa-miR-4488	MIMAT0019022	WWP2	11060	NM_199424	1	0	1	0	0	1	0	0	0	0	1	1	5
hsa-miR-4488	MIMAT0019022	WWP2	11060	NM_001270453	1	0	1	0	0	1	0	0	0	0	1	1	5
hsa-miR-4488	MIMAT0019022	WWP2	11060	XM_005255778	1	0	1	0	0	1	0	0	0	0	1	1	5
hsa-miR-4488	MIMAT0019022	WWP2	11060	NM_001270454	1	0	1	0	0	1	0	0	0	0	1	1	5
hsa-miR-4488	MIMAT0019022	TPPP	11076	NM_007030	1	0	1	0	0	1	0	0	0	0	1	1	5
hsa-miR-4488	MIMAT0019022	TPPP	11076	XM_005248237	1	0	1	0	0	1	0	0	0	0	1	1	5
hsa-miR-4488	MIMAT0019022	TRIOBP	11078	NM_001039141	1	0	1	0	0	1	0	0	0	0	1	1	5
hsa-miR-4488	MIMAT0019022	TRIOBP	11078	NM_007032	1	0	1	0	0	1	0	0	0	0	1	1	5
hsa-miR-4488	MIMAT0019022	DIDO1	11083	NM_001193370	1	0	1	0	0	1	0	0	0	0	1	1	5
hsa-miR-4488	MIMAT0019022	DIDO1	11083	NM_080797	1	0	1	0	0	1	0	0	0	0	1	1	5
hsa-miR-4488	MIMAT0019022	ADAMTS7	11173	NM_014272	1	0	1	0	0	1	0	0	0	0	1	1	5
hsa-miR-4488	MIMAT0019022	ABCB8	11194	NM_007188	1	0	1	0	0	1	0	0	0	0	1	1	5
hsa-miR-4488	MIMAT0019022	ABCB8	11194	XM_005249937	1	0	1	0	0	1	0	0	0	0	1	1	5
hsa-miR-4488	MIMAT0019022	ABCB8	11194	XM_005249940	1	0	1	0	0	1	0	0	0	0	1	1	5
hsa-miR-4488	MIMAT0019022	ABCB8	11194	XM_005249938	1	0	1	0	0	1	0	0	0	0	1	1	5
hsa-miR-4488	MIMAT0019022	PMF1	11243	NM_001199653	1	0	1	0	0	1	0	0	0	0	1	1	5
hsa-miR-4488	MIMAT0019022	PMF1	11243	NM_007221	1	0	1	0	0	1	0	0	0	0	1	1	5
hsa-miR-4488	MIMAT0019022	PMF1	11243	NM_001199654	1	0	1	0	0	1	0	0	0	0	1	1	5
hsa-miR-4488	MIMAT0019022	NXPH4	11247	NM_007224	1	0	1	0	0	1	0	0	0	0	1	1	5
hsa-miR-4488	MIMAT0019022	SLCO2B1	11309	XM_005273732	1	0	1	0	0	1	0	0	0	0	1	1	5
hsa-miR-4488	MIMAT0019022	U2AF2	11338	NM_001012478	1	0	1	0	0	1	0	0	0	0	1	1	5
hsa-miR-4488	MIMAT0019022	MRAS	22808	NM_012219	1	0	1	0	0	1	0	0	0	0	1	1	5
hsa-miR-4488	MIMAT0019022	MRAS	22808	NM_001252093	1	0	1	0	0	1	0	0	0	0	1	1	5
hsa-miR-4488	MIMAT0019022	MRAS	22808	NM_001252092	1	0	1	0	0	1	0	0	0	0	1	1	5
hsa-miR-4488	MIMAT0019022	MRAS	22808	NM_001085049	1	0	1	0	0	1	0	0	0	0	1	1	5
hsa-miR-4488	MIMAT0019022	MRAS	22808	XM_005247228	1	0	1	0	0	1	0	0	0	0	1	1	5
hsa-miR-4488	MIMAT0019022	MRAS	22808	NM_001252090	1	0	1	0	0	1	0	0	0	0	1	1	5
hsa-miR-4488	MIMAT0019022	MRAS	22808	XM_005247229	1	0	1	0	0	1	0	0	0	0	1	1	5
hsa-miR-4488	MIMAT0019022	MRAS	22808	NM_001252091	1	0	1	0	0	1	0	0	0	0	1	1	5
hsa-miR-4488	MIMAT0019022	LPHN1	22859	NM_014921	0	0	1	0	1	0	0	1	0	0	1	1	5
hsa-miR-4488	MIMAT0019022	LPHN1	22859	NM_001008701	0	0	1	0	1	0	0	1	0	0	1	1	5
hsa-miR-4488	MIMAT0019022	MMRN1	22915	NM_007351	1	0	1	0	0	1	0	0	0	0	1	1	5
hsa-miR-4488	MIMAT0019022	MMRN1	22915	XM_005262857	1	0	1	0	0	1	0	0	0	0	1	1	5
hsa-miR-4488	MIMAT0019022	MMRN1	22915	XM_005262856	1	0	1	0	0	1	0	0	0	0	1	1	5
hsa-miR-4488	MIMAT0019022	IGSF9B	22997	NM_001277285	1	0	1	0	0	1	0	0	0	0	1	1	5
hsa-miR-4488	MIMAT0019022	TMCC1	23023	NM_001017395	1	0	1	0	0	1	0	0	0	0	1	1	5
hsa-miR-4488	MIMAT0019022	TMCC1	23023	NM_001128224	1	0	1	0	0	1	0	0	0	0	1	1	5
hsa-miR-4488	MIMAT0019022	MAST3	23031	XM_005259822	1	0	1	0	0	1	0	0	0	0	1	1	5
hsa-miR-4488	MIMAT0019022	MAST3	23031	NM_015016	1	0	1	0	0	1	0	0	0	0	1	1	5
hsa-miR-4488	MIMAT0019022	MAST3	23031	XM_005259825	1	0	1	0	0	1	0	0	0	0	1	1	5
hsa-miR-4488	MIMAT0019022	MAST3	23031	XM_005259824	1	0	1	0	0	1	0	0	0	0	1	1	5
hsa-miR-4488	MIMAT0019022	MAST3	23031	XM_005259827	1	0	1	0	0	1	0	0	0	0	1	1	5
hsa-miR-4488	MIMAT0019022	MAST3	23031	XM_005259826	1	0	1	0	0	1	0	0	0	0	1	1	5
hsa-miR-4488	MIMAT0019022	MAST3	23031	XM_005259823	1	0	1	0	0	1	0	0	0	0	1	1	5
hsa-miR-4488	MIMAT0019022	MAST3	23031	XM_005259828	1	0	1	0	0	1	0	0	0	0	1	1	5
hsa-miR-4488	MIMAT0019022	SETD1B	23067	XM_005253858	1	0	1	0	0	1	0	0	0	0	1	1	5
hsa-miR-4488	MIMAT0019022	SETD1B	23067	XM_005253859	1	0	1	0	0	1	0	0	0	0	1	1	5
hsa-miR-4488	MIMAT0019022	MCF2L2	23101	NM_015078	1	0	1	0	0	1	0	0	0	0	1	1	5
hsa-miR-4488	MIMAT0019022	TNRC6B	23112	XM_005261394	1	0	1	0	0	1	0	0	0	0	1	1	5
hsa-miR-4488	MIMAT0019022	NFASC	23114	NM_001160331	1	0	1	0	0	1	0	0	0	0	1	1	5
hsa-miR-4488	MIMAT0019022	NFASC	23114	XM_005244996	1	0	1	0	0	1	0	0	0	0	1	1	5
hsa-miR-4488	MIMAT0019022	NFASC	23114	XM_005244995	1	0	1	0	0	1	0	0	0	0	1	1	5
hsa-miR-4488	MIMAT0019022	NFASC	23114	XM_005244994	1	0	1	0	0	1	0	0	0	0	1	1	5
hsa-miR-4488	MIMAT0019022	NFASC	23114	NM_015090	1	0	1	0	0	1	0	0	0	0	1	1	5
hsa-miR-4488	MIMAT0019022	NFASC	23114	NM_001160332	1	0	1	0	0	1	0	0	0	0	1	1	5
hsa-miR-4488	MIMAT0019022	NFASC	23114	XM_005244993	1	0	1	0	0	1	0	0	0	0	1	1	5
hsa-miR-4488	MIMAT0019022	NFASC	23114	NM_001005388	1	0	1	0	0	1	0	0	0	0	1	1	5
hsa-miR-4488	MIMAT0019022	NFASC	23114	XM_005244992	1	0	1	0	0	1	0	0	0	0	1	1	5
hsa-miR-4488	MIMAT0019022	NFASC	23114	XM_005244991	1	0	1	0	0	1	0	0	0	0	1	1	5
hsa-miR-4488	MIMAT0019022	NFASC	23114	XM_005244989	1	0	1	0	0	1	0	0	0	0	1	1	5
hsa-miR-4488	MIMAT0019022	NFASC	23114	XM_005244988	1	0	1	0	0	1	0	0	0	0	1	1	5
hsa-miR-4488	MIMAT0019022	NFASC	23114	XM_005244987	1	0	1	0	0	1	0	0	0	0	1	1	5
hsa-miR-4488	MIMAT0019022	NFASC	23114	XM_005244986	1	0	1	0	0	1	0	0	0	0	1	1	5
hsa-miR-4488	MIMAT0019022	NFASC	23114	XM_005244985	1	0	1	0	0	1	0	0	0	0	1	1	5
hsa-miR-4488	MIMAT0019022	NFASC	23114	XM_005244982	1	0	1	0	0	1	0	0	0	0	1	1	5
hsa-miR-4488	MIMAT0019022	NFASC	23114	XM_005244981	1	0	1	0	0	1	0	0	0	0	1	1	5
hsa-miR-4488	MIMAT0019022	NFASC	23114	XM_005244983	1	0	1	0	0	1	0	0	0	0	1	1	5
hsa-miR-4488	MIMAT0019022	NFASC	23114	XM_005244980	1	0	1	0	0	1	0	0	0	0	1	1	5
hsa-miR-4488	MIMAT0019022	NFASC	23114	XM_005244984	1	0	1	0	0	1	0	0	0	0	1	1	5
hsa-miR-4488	MIMAT0019022	NFASC	23114	XM_005244979	1	0	1	0	0	1	0	0	0	0	1	1	5
hsa-miR-4488	MIMAT0019022	NFASC	23114	XM_005244978	1	0	1	0	0	1	0	0	0	0	1	1	5
hsa-miR-4488	MIMAT0019022	NFASC	23114	XM_005244977	1	0	1	0	0	1	0	0	0	0	1	1	5
hsa-miR-4488	MIMAT0019022	NFASC	23114	XM_005244976	1	0	1	0	0	1	0	0	0	0	1	1	5
hsa-miR-4488	MIMAT0019022	NFASC	23114	XM_005244975	1	0	1	0	0	1	0	0	0	0	1	1	5
hsa-miR-4488	MIMAT0019022	NFASC	23114	XM_005244974	1	0	1	0	0	1	0	0	0	0	1	1	5
hsa-miR-4488	MIMAT0019022	MAPK8IP3	23162	XM_005255191	1	0	1	0	0	1	0	0	0	0	1	1	5
hsa-miR-4488	MIMAT0019022	MAPK8IP3	23162	XM_005255190	1	0	1	0	0	1	0	0	0	0	1	1	5
hsa-miR-4488	MIMAT0019022	MAPK8IP3	23162	XM_005255189	1	0	1	0	0	1	0	0	0	0	1	1	5
hsa-miR-4488	MIMAT0019022	MAPK8IP3	23162	NM_001040439	1	0	1	0	0	1	0	0	0	0	1	1	5
hsa-miR-4488	MIMAT0019022	MAPK8IP3	23162	XM_005255188	1	0	1	0	0	1	0	0	0	0	1	1	5
hsa-miR-4488	MIMAT0019022	MAPK8IP3	23162	NM_015133	1	0	1	0	0	1	0	0	0	0	1	1	5
hsa-miR-4488	MIMAT0019022	MAPK8IP3	23162	XM_005255187	1	0	1	0	0	1	0	0	0	0	1	1	5
hsa-miR-4488	MIMAT0019022	ATG4B	23192	XM_005246992	1	0	1	0	0	1	0	0	0	0	1	1	5
hsa-miR-4488	MIMAT0019022	ATG4B	23192	XM_005246995	1	0	1	0	0	1	0	0	0	0	1	1	5
hsa-miR-4488	MIMAT0019022	PMPCA	23203	XM_005266059	1	0	1	0	0	1	0	0	0	0	1	1	5
hsa-miR-4488	MIMAT0019022	ZFR2	23217	NM_015174	1	0	1	0	0	1	0	0	0	0	1	1	5
hsa-miR-4488	MIMAT0019022	NBEAL2	23218	XM_005264993	1	0	1	0	0	1	0	0	0	0	1	1	5
hsa-miR-4488	MIMAT0019022	NBEAL2	23218	XM_005264992	1	0	1	0	0	1	0	0	0	0	1	1	5
hsa-miR-4488	MIMAT0019022	NBEAL2	23218	XM_005264990	1	0	1	0	0	1	0	0	0	0	1	1	5
hsa-miR-4488	MIMAT0019022	NBEAL2	23218	XM_005264991	1	0	1	0	0	1	0	0	0	0	1	1	5
hsa-miR-4488	MIMAT0019022	PACS2	23241	NM_001100913	1	0	1	0	0	1	0	0	0	0	1	1	5
hsa-miR-4488	MIMAT0019022	PACS2	23241	NM_001243127	1	0	1	0	0	1	0	0	0	0	1	1	5
hsa-miR-4488	MIMAT0019022	PACS2	23241	NM_015197	1	0	1	0	0	1	0	0	0	0	1	1	5
hsa-miR-4488	MIMAT0019022	KAZN	23254	NM_001018001	1	0	1	0	0	1	0	0	0	0	1	1	5
hsa-miR-4488	MIMAT0019022	KAZN	23254	NM_001017999	1	0	1	0	0	1	0	0	0	0	1	1	5
hsa-miR-4488	MIMAT0019022	KAZN	23254	NM_001018000	1	0	1	0	0	1	0	0	0	0	1	1	5
hsa-miR-4488	MIMAT0019022	KAZN	23254	NM_015209	1	0	1	0	0	1	0	0	0	0	1	1	5
hsa-miR-4488	MIMAT0019022	MCF2L	23263	XM_005268310	1	0	1	0	0	1	0	0	0	0	1	1	5
hsa-miR-4488	MIMAT0019022	MCF2L	23263	XM_005268313	1	0	1	0	0	1	0	0	0	0	1	1	5
hsa-miR-4488	MIMAT0019022	MCF2L	23263	XM_005268312	1	0	1	0	0	1	0	0	0	0	1	1	5
hsa-miR-4488	MIMAT0019022	MCF2L	23263	NM_001112732	1	0	1	0	0	1	0	0	0	0	1	1	5
hsa-miR-4488	MIMAT0019022	MCF2L	23263	XM_005268308	1	0	1	0	0	1	0	0	0	0	1	1	5
hsa-miR-4488	MIMAT0019022	MCF2L	23263	NM_024979	1	0	1	0	0	1	0	0	0	0	1	1	5
hsa-miR-4488	MIMAT0019022	MCF2L	23263	XM_005268309	1	0	1	0	0	1	0	0	0	0	1	1	5
hsa-miR-4488	MIMAT0019022	MCF2L	23263	XM_005268307	1	0	1	0	0	1	0	0	0	0	1	1	5
hsa-miR-4488	MIMAT0019022	ZC3H7B	23264	XM_005261403	1	0	1	0	0	1	0	0	0	0	1	1	5
hsa-miR-4488	MIMAT0019022	EXOC7	23265	NM_001145297	1	0	1	0	0	1	0	0	0	0	1	1	5
hsa-miR-4488	MIMAT0019022	EXOC7	23265	NM_015219	1	0	1	0	0	1	0	0	0	0	1	1	5
hsa-miR-4488	MIMAT0019022	EXOC7	23265	NM_001145298	1	0	1	0	0	1	0	0	0	0	1	1	5
hsa-miR-4488	MIMAT0019022	EXOC7	23265	NM_001013839	1	0	1	0	0	1	0	0	0	0	1	1	5
hsa-miR-4488	MIMAT0019022	EXOC7	23265	NM_001145299	1	0	1	0	0	1	0	0	0	0	1	1	5
hsa-miR-4488	MIMAT0019022	CLEC16A	23274	NM_015226	1	0	1	0	0	1	0	0	0	0	1	1	5
hsa-miR-4488	MIMAT0019022	CLEC16A	23274	XM_005255214	1	0	1	0	0	1	0	0	0	0	1	1	5
hsa-miR-4488	MIMAT0019022	CLEC16A	23274	XM_005255213	1	0	1	0	0	1	0	0	0	0	1	1	5
hsa-miR-4488	MIMAT0019022	CLEC16A	23274	XM_005255211	1	0	1	0	0	1	0	0	0	0	1	1	5
hsa-miR-4488	MIMAT0019022	CLEC16A	23274	XM_005255212	1	0	1	0	0	1	0	0	0	0	1	1	5
hsa-miR-4488	MIMAT0019022	CLEC16A	23274	XM_005255210	1	0	1	0	0	1	0	0	0	0	1	1	5
hsa-miR-4488	MIMAT0019022	CLEC16A	23274	XM_005255209	1	0	1	0	0	1	0	0	0	0	1	1	5
hsa-miR-4488	MIMAT0019022	POFUT2	23275	NM_015227	1	0	1	0	0	1	0	0	0	0	1	1	5
hsa-miR-4488	MIMAT0019022	POFUT2	23275	NM_133635	1	0	1	0	0	1	0	0	0	0	1	1	5
hsa-miR-4488	MIMAT0019022	MGRN1	23295	NM_001142290	1	0	1	0	0	1	0	0	0	0	1	1	5
hsa-miR-4488	MIMAT0019022	MGRN1	23295	NM_001142289	1	0	1	0	0	1	0	0	0	0	1	1	5
hsa-miR-4488	MIMAT0019022	MGRN1	23295	XM_005255218	1	0	1	0	0	1	0	0	0	0	1	1	5
hsa-miR-4488	MIMAT0019022	MGRN1	23295	NM_015246	1	0	1	0	0	1	0	0	0	0	1	1	5
hsa-miR-4488	MIMAT0019022	MGRN1	23295	XM_005255217	1	0	1	0	0	1	0	0	0	0	1	1	5
hsa-miR-4488	MIMAT0019022	MGRN1	23295	NM_001142291	1	0	1	0	0	1	0	0	0	0	1	1	5
hsa-miR-4488	MIMAT0019022	KIF13B	23303	NM_015254	1	0	1	0	0	1	0	0	0	0	1	1	5
hsa-miR-4488	MIMAT0019022	KIF13B	23303	XM_005273458	1	0	1	0	0	1	0	0	0	0	1	1	5
hsa-miR-4488	MIMAT0019022	KIF13B	23303	XM_005273459	1	0	1	0	0	1	0	0	0	0	1	1	5
hsa-miR-4488	MIMAT0019022	UBR2	23304	XM_005248965	1	0	1	0	0	1	0	0	0	0	1	1	5
hsa-miR-4488	MIMAT0019022	UBR2	23304	XM_005248966	1	0	1	0	0	1	0	0	0	0	1	1	5
hsa-miR-4488	MIMAT0019022	UBR2	23304	NM_015255	1	0	1	0	0	1	0	0	0	0	1	1	5
hsa-miR-4488	MIMAT0019022	SIN3B	23309	NM_015260	1	0	1	0	0	1	0	0	0	0	1	1	5
hsa-miR-4488	MIMAT0019022	SIN3B	23309	XM_005259832	1	0	1	0	0	1	0	0	0	0	1	1	5
hsa-miR-4488	MIMAT0019022	KIAA0930	23313	NM_015264	1	0	1	0	0	0	0	1	0	0	1	1	5
hsa-miR-4488	MIMAT0019022	KIAA0930	23313	NM_001009880	1	0	1	0	0	0	0	1	0	0	1	1	5
hsa-miR-4488	MIMAT0019022	CLASP1	23332	NM_015282	1	0	1	0	0	1	0	0	0	0	1	1	5
hsa-miR-4488	MIMAT0019022	CLASP1	23332	NM_001142274	1	0	1	0	0	1	0	0	0	0	1	1	5
hsa-miR-4488	MIMAT0019022	CLASP1	23332	NM_001207051	1	0	1	0	0	1	0	0	0	0	1	1	5
hsa-miR-4488	MIMAT0019022	CLASP1	23332	NM_001142273	1	0	1	0	0	1	0	0	0	0	1	1	5
hsa-miR-4488	MIMAT0019022	CRTC1	23373	XM_005259836	1	0	1	0	0	1	0	0	0	0	1	1	5
hsa-miR-4488	MIMAT0019022	CRTC1	23373	XM_005259835	1	0	1	0	0	1	0	0	0	0	1	1	5
hsa-miR-4488	MIMAT0019022	CRTC1	23373	XM_005259834	1	0	1	0	0	1	0	0	0	0	1	1	5
hsa-miR-4488	MIMAT0019022	CRTC1	23373	XM_005259833	1	0	1	0	0	1	0	0	0	0	1	1	5
hsa-miR-4488	MIMAT0019022	CRTC1	23373	NM_015321	1	0	1	0	0	1	0	0	0	0	1	1	5
hsa-miR-4488	MIMAT0019022	MAU2	23383	XM_005259839	1	0	1	0	0	1	0	0	0	0	1	1	5
hsa-miR-4488	MIMAT0019022	SPECC1L	23384	NM_015330	1	0	1	0	0	1	0	0	0	0	1	1	5
hsa-miR-4488	MIMAT0019022	SPECC1L	23384	NM_001254733	1	0	1	0	0	1	0	0	0	0	1	1	5
hsa-miR-4488	MIMAT0019022	SPECC1L	23384	XM_005261408	1	0	1	0	0	1	0	0	0	0	1	1	5
hsa-miR-4488	MIMAT0019022	SPECC1L	23384	XM_005261407	1	0	1	0	0	1	0	0	0	0	1	1	5
hsa-miR-4488	MIMAT0019022	SPECC1L	23384	NM_001254732	1	0	1	0	0	1	0	0	0	0	1	1	5
hsa-miR-4488	MIMAT0019022	SPECC1L	23384	XM_005261406	1	0	1	0	0	1	0	0	0	0	1	1	5
hsa-miR-4488	MIMAT0019022	SPECC1L	23384	NM_001145468	1	0	1	0	0	1	0	0	0	0	1	1	5
hsa-miR-4488	MIMAT0019022	PIP5K1C	23396	NM_012398	1	0	1	0	0	1	0	0	0	0	1	1	5
hsa-miR-4488	MIMAT0019022	PIP5K1C	23396	NM_001195733	1	0	1	0	0	1	0	0	0	0	1	1	5
hsa-miR-4488	MIMAT0019022	SLC7A8	23428	NM_012244	1	0	1	0	0	1	0	0	0	0	1	1	5
hsa-miR-4488	MIMAT0019022	SLC7A8	23428	NM_001267037	1	0	1	0	0	1	0	0	0	0	1	1	5
hsa-miR-4488	MIMAT0019022	SLC7A8	23428	NM_182728	1	0	1	0	0	1	0	0	0	0	1	1	5
hsa-miR-4488	MIMAT0019022	SLC7A8	23428	NM_001267036	1	0	1	0	0	1	0	0	0	0	1	1	5
hsa-miR-4488	MIMAT0019022	CBX6	23466	XM_005261412	1	0	1	0	0	1	0	0	0	0	1	1	5
hsa-miR-4488	MIMAT0019022	NPTXR	23467	NM_014293	1	0	1	0	0	1	0	0	0	0	1	1	5
hsa-miR-4488	MIMAT0019022	CES3	23491	NM_024922	1	0	1	0	0	1	0	0	0	0	1	1	5
hsa-miR-4488	MIMAT0019022	CES3	23491	NM_001185176	1	0	1	0	0	1	0	0	0	0	1	1	5
hsa-miR-4488	MIMAT0019022	CES3	23491	NM_001185177	1	0	1	0	0	1	0	0	0	0	1	1	5
hsa-miR-4488	MIMAT0019022	SH3BP1	23616	NM_018957	0	0	1	0	0	1	0	1	0	0	1	1	5
hsa-miR-4488	MIMAT0019022	KPNA6	23633	NM_012316	1	0	1	0	0	1	0	0	0	0	1	1	5
hsa-miR-4488	MIMAT0019022	KPNA6	23633	XM_005270711	1	0	1	0	0	1	0	0	0	0	1	1	5
hsa-miR-4488	MIMAT0019022	PLD3	23646	XM_005258708	1	0	1	0	0	1	0	0	0	0	1	1	5
hsa-miR-4488	MIMAT0019022	PLD3	23646	XM_005258709	1	0	1	0	0	1	0	0	0	0	1	1	5
hsa-miR-4488	MIMAT0019022	PLD3	23646	XM_005258707	1	0	1	0	0	1	0	0	0	0	1	1	5
hsa-miR-4488	MIMAT0019022	PLD3	23646	XM_005258710	1	0	1	0	0	1	0	0	0	0	1	1	5
hsa-miR-4488	MIMAT0019022	PLD3	23646	NM_001031696	1	0	1	0	0	1	0	0	0	0	1	1	5
hsa-miR-4488	MIMAT0019022	SSBP3	23648	XM_005270713	1	0	1	0	0	1	0	0	0	0	1	1	5
hsa-miR-4488	MIMAT0019022	SSBP3	23648	XM_005270715	1	0	1	0	0	1	0	0	0	0	1	1	5
hsa-miR-4488	MIMAT0019022	SSBP3	23648	XM_005270714	1	0	1	0	0	1	0	0	0	0	1	1	5
hsa-miR-4488	MIMAT0019022	SSBP3	23648	XM_005270712	1	0	1	0	0	1	0	0	0	0	1	1	5
hsa-miR-4488	MIMAT0019022	SSBP3	23648	NM_001009955	1	0	1	0	0	1	0	0	0	0	1	1	5
hsa-miR-4488	MIMAT0019022	SSBP3	23648	NM_018070	1	0	1	0	0	1	0	0	0	0	1	1	5
hsa-miR-4488	MIMAT0019022	MAFF	23764	NM_001161572	1	0	1	0	0	1	0	0	0	0	1	1	5
hsa-miR-4488	MIMAT0019022	MAFF	23764	NM_001161573	1	0	1	0	0	1	0	0	0	0	1	1	5
hsa-miR-4488	MIMAT0019022	MAFF	23764	NM_001161574	1	0	1	0	0	1	0	0	0	0	1	1	5
hsa-miR-4488	MIMAT0019022	MAFF	23764	NM_012323	1	0	1	0	0	1	0	0	0	0	1	1	5
hsa-miR-4488	MIMAT0019022	FKBP8	23770	XM_005259845	1	0	1	0	0	1	0	0	0	0	1	1	5
hsa-miR-4488	MIMAT0019022	FKBP8	23770	XM_005259842	1	0	1	0	0	1	0	0	0	0	1	1	5
hsa-miR-4488	MIMAT0019022	FKBP8	23770	XM_005259841	1	0	1	0	0	1	0	0	0	0	1	1	5
hsa-miR-4488	MIMAT0019022	FKBP8	23770	NM_012181	1	0	1	0	0	1	0	0	0	0	1	1	5
hsa-miR-4488	MIMAT0019022	FKBP8	23770	XM_005259844	1	0	1	0	0	1	0	0	0	0	1	1	5
hsa-miR-4488	MIMAT0019022	LSM4	25804	NM_012321	1	0	1	0	0	1	0	0	0	0	1	1	5
hsa-miR-4488	MIMAT0019022	LSM4	25804	NM_001252129	1	0	1	0	0	1	0	0	0	0	1	1	5
hsa-miR-4488	MIMAT0019022	TPSG1	25823	NM_012467	1	0	1	0	0	1	0	0	0	0	1	1	5
hsa-miR-4488	MIMAT0019022	POU2F3	25833	NM_014352	1	0	1	0	0	1	0	0	0	0	1	1	5
hsa-miR-4488	MIMAT0019022	POU2F3	25833	NM_001244682	1	0	1	0	0	1	0	0	0	0	1	1	5
hsa-miR-4488	MIMAT0019022	ZNF385A	25946	XM_005268785	1	0	1	0	0	1	0	0	0	0	1	1	5
hsa-miR-4488	MIMAT0019022	ZNF385A	25946	XM_005268784	1	0	1	0	0	1	0	0	0	0	1	1	5
hsa-miR-4488	MIMAT0019022	ZNF385A	25946	XM_005268783	1	0	1	0	0	1	0	0	0	0	1	1	5
hsa-miR-4488	MIMAT0019022	PNKD	25953	NM_022572	1	0	1	0	0	1	0	0	0	0	1	1	5
hsa-miR-4488	MIMAT0019022	IPCEF1	26034	NM_001130699	1	0	1	0	0	1	0	0	0	0	1	1	5
hsa-miR-4488	MIMAT0019022	IPCEF1	26034	XM_005266922	1	0	1	0	0	1	0	0	0	0	1	1	5
hsa-miR-4488	MIMAT0019022	IPCEF1	26034	XM_005266923	1	0	1	0	0	1	0	0	0	0	1	1	5
hsa-miR-4488	MIMAT0019022	IPCEF1	26034	XM_005266921	1	0	1	0	0	1	0	0	0	0	1	1	5
hsa-miR-4488	MIMAT0019022	IPCEF1	26034	XM_005266920	1	0	1	0	0	1	0	0	0	0	1	1	5
hsa-miR-4488	MIMAT0019022	IPCEF1	26034	XM_005266919	1	0	1	0	0	1	0	0	0	0	1	1	5
hsa-miR-4488	MIMAT0019022	IPCEF1	26034	NM_015553	1	0	1	0	0	1	0	0	0	0	1	1	5
hsa-miR-4488	MIMAT0019022	IPCEF1	26034	NM_001130700	1	0	1	0	0	1	0	0	0	0	1	1	5
hsa-miR-4488	MIMAT0019022	SIPA1L1	26037	XM_005267516	1	0	1	0	0	1	0	0	0	0	1	1	5
hsa-miR-4488	MIMAT0019022	SIPA1L1	26037	XM_005267521	1	0	1	0	0	1	0	0	0	0	1	1	5
hsa-miR-4488	MIMAT0019022	SIPA1L1	26037	XM_005267519	1	0	1	0	0	1	0	0	0	0	1	1	5
hsa-miR-4488	MIMAT0019022	SIPA1L1	26037	XM_005267514	1	0	1	0	0	1	0	0	0	0	1	1	5
hsa-miR-4488	MIMAT0019022	SIPA1L1	26037	NM_015556	1	0	1	0	0	1	0	0	0	0	1	1	5
hsa-miR-4488	MIMAT0019022	SIPA1L1	26037	XM_005267515	1	0	1	0	0	1	0	0	0	0	1	1	5
hsa-miR-4488	MIMAT0019022	SS18L1	26039	XM_005260391	1	0	1	0	0	1	0	0	0	0	1	1	5
hsa-miR-4488	MIMAT0019022	SS18L1	26039	XM_005260390	1	0	1	0	0	1	0	0	0	0	1	1	5
hsa-miR-4488	MIMAT0019022	SS18L1	26039	NM_198935	1	0	1	0	0	1	0	0	0	0	1	1	5
hsa-miR-4488	MIMAT0019022	GMEB2	26205	NM_012384	1	0	1	0	0	1	0	0	0	0	1	1	5
hsa-miR-4488	MIMAT0019022	GMEB2	26205	XM_005260202	1	0	1	0	0	1	0	0	0	0	1	1	5
hsa-miR-4488	MIMAT0019022	TSPAN17	26262	NM_012171	1	0	1	0	0	1	0	0	0	0	1	1	5
hsa-miR-4488	MIMAT0019022	TSPAN17	26262	XM_005265877	1	0	1	0	0	1	0	0	0	0	1	1	5
hsa-miR-4488	MIMAT0019022	TSPAN17	26262	XM_005265876	1	0	1	0	0	1	0	0	0	0	1	1	5
hsa-miR-4488	MIMAT0019022	TSPAN17	26262	XM_005265875	1	0	1	0	0	1	0	0	0	0	1	1	5
hsa-miR-4488	MIMAT0019022	TSPAN17	26262	NM_001006616	1	0	1	0	0	1	0	0	0	0	1	1	5
hsa-miR-4488	MIMAT0019022	TSPAN17	26262	NM_130465	1	0	1	0	0	1	0	0	0	0	1	1	5
hsa-miR-4488	MIMAT0019022	TIMM10B	26515	NM_012192	1	0	1	0	0	1	0	0	0	0	1	1	5
hsa-miR-4488	MIMAT0019022	BBC3	27113	NM_014417	0	0	1	0	0	1	0	1	0	0	1	1	5
hsa-miR-4488	MIMAT0019022	BBC3	27113	XM_005258740	1	0	1	0	0	1	0	0	0	0	1	1	5
hsa-miR-4488	MIMAT0019022	MCAT	27349	NM_173467	1	0	1	0	0	1	0	0	0	0	1	1	5
hsa-miR-4488	MIMAT0019022	MCAT	27349	NM_014507	1	0	1	0	0	1	0	0	0	0	1	1	5
hsa-miR-4488	MIMAT0019022	MACROD1	28992	NM_014067	1	0	1	0	0	1	0	0	0	0	1	1	5
hsa-miR-4488	MIMAT0019022	MACROD1	28992	XM_005273939	1	0	1	0	0	1	0	0	0	0	1	1	5
hsa-miR-4488	MIMAT0019022	CYP2S1	29785	NM_030622	1	0	1	0	0	1	0	0	0	0	1	1	5
hsa-miR-4488	MIMAT0019022	TFCP2L1	29842	NM_014553	1	0	1	0	0	1	0	0	0	0	1	1	5
hsa-miR-4488	MIMAT0019022	ST8SIA5	29906	XM_005258250	1	0	1	0	0	1	0	0	0	0	1	1	5
hsa-miR-4488	MIMAT0019022	ST8SIA5	29906	XM_005258252	1	0	1	0	0	1	0	0	0	0	1	1	5
hsa-miR-4488	MIMAT0019022	ST8SIA5	29906	XM_005258251	1	0	1	0	0	1	0	0	0	0	1	1	5
hsa-miR-4488	MIMAT0019022	ST8SIA5	29906	NM_013305	1	0	1	0	0	1	0	0	0	0	1	1	5
hsa-miR-4488	MIMAT0019022	OBP2B	29989	XM_005272196	1	0	1	0	0	1	0	0	0	0	1	1	5
hsa-miR-4488	MIMAT0019022	OBP2B	29989	XM_005276853	1	0	1	0	0	1	0	0	0	0	1	1	5
hsa-miR-4488	MIMAT0019022	PODXL2	50512	NM_015720	1	0	1	0	0	1	0	0	0	0	1	1	5
hsa-miR-4488	MIMAT0019022	PODXL2	50512	XM_005247506	1	0	1	0	0	1	0	0	0	0	1	1	5
hsa-miR-4488	MIMAT0019022	CALY	50632	XM_005252687	1	0	1	0	0	1	0	0	0	0	1	1	5
hsa-miR-4488	MIMAT0019022	CALY	50632	XM_005252685	1	0	1	0	0	1	0	0	0	0	1	1	5
hsa-miR-4488	MIMAT0019022	CALY	50632	NM_015722	1	0	1	0	0	1	0	0	0	0	1	1	5
hsa-miR-4488	MIMAT0019022	STMN3	50861	NM_001276310	1	0	1	0	0	1	0	0	0	0	1	1	5
hsa-miR-4488	MIMAT0019022	RNF141	50862	NM_016422	1	0	1	0	0	1	0	0	0	0	1	1	5
hsa-miR-4488	MIMAT0019022	CDON	50937	XM_005271584	1	0	1	0	0	1	0	0	0	0	1	1	5
hsa-miR-4488	MIMAT0019022	CDON	50937	NM_016952	1	0	1	0	0	1	0	0	0	0	1	1	5
hsa-miR-4488	MIMAT0019022	CDON	50937	XM_005271585	1	0	1	0	0	1	0	0	0	0	1	1	5
hsa-miR-4488	MIMAT0019022	CDON	50937	XM_005271586	1	0	1	0	0	1	0	0	0	0	1	1	5
hsa-miR-4488	MIMAT0019022	CDON	50937	NM_001243597	1	0	1	0	0	1	0	0	0	0	1	1	5
hsa-miR-4488	MIMAT0019022	ZBTB7B	51043	NM_001256455	1	0	1	0	0	1	0	0	0	0	1	1	5
hsa-miR-4488	MIMAT0019022	MRPL4	51073	NM_146388	1	0	1	0	0	1	0	0	0	0	1	1	5
hsa-miR-4488	MIMAT0019022	HSD17B14	51171	XM_005258970	1	0	1	0	0	1	0	0	0	0	1	1	5
hsa-miR-4488	MIMAT0019022	HSD17B14	51171	XM_005258969	1	0	1	0	0	1	0	0	0	0	1	1	5
hsa-miR-4488	MIMAT0019022	BET1L	51272	NM_016526	1	0	1	0	0	1	0	0	0	0	1	1	5
hsa-miR-4488	MIMAT0019022	BET1L	51272	NM_001098787	1	0	1	0	0	1	0	0	0	0	1	1	5
hsa-miR-4488	MIMAT0019022	CEND1	51286	NM_016564	1	0	1	0	0	1	0	0	0	0	1	1	5
hsa-miR-4488	MIMAT0019022	FAM198B	51313	NM_016613	1	0	1	0	0	1	0	0	0	0	1	1	5
hsa-miR-4488	MIMAT0019022	FAM198B	51313	NM_001128424	1	0	1	0	0	1	0	0	0	0	1	1	5
hsa-miR-4488	MIMAT0019022	FAM198B	51313	XM_005263054	1	0	1	0	0	1	0	0	0	0	1	1	5
hsa-miR-4488	MIMAT0019022	FAM198B	51313	NM_001031700	1	0	1	0	0	1	0	0	0	0	1	1	5
hsa-miR-4488	MIMAT0019022	PHF21A	51317	NM_001101802	1	0	1	0	0	1	0	0	0	0	1	1	5
hsa-miR-4488	MIMAT0019022	PHF21A	51317	XM_005252970	1	0	1	0	0	1	0	0	0	0	1	1	5
hsa-miR-4488	MIMAT0019022	PHF21A	51317	XM_005252969	1	0	1	0	0	1	0	0	0	0	1	1	5
hsa-miR-4488	MIMAT0019022	PHF21A	51317	XM_005252967	1	0	1	0	0	1	0	0	0	0	1	1	5
hsa-miR-4488	MIMAT0019022	PHF21A	51317	XM_005252962	1	0	1	0	0	1	0	0	0	0	1	1	5
hsa-miR-4488	MIMAT0019022	PHF21A	51317	XM_005252965	1	0	1	0	0	1	0	0	0	0	1	1	5
hsa-miR-4488	MIMAT0019022	PHF21A	51317	XM_005252968	1	0	1	0	0	1	0	0	0	0	1	1	5
hsa-miR-4488	MIMAT0019022	PHF21A	51317	XM_005252966	1	0	1	0	0	1	0	0	0	0	1	1	5
hsa-miR-4488	MIMAT0019022	PHF21A	51317	XM_005252964	1	0	1	0	0	1	0	0	0	0	1	1	5
hsa-miR-4488	MIMAT0019022	PHF21A	51317	NM_016621	1	0	1	0	0	1	0	0	0	0	1	1	5
hsa-miR-4488	MIMAT0019022	PHF21A	51317	XM_005252963	1	0	1	0	0	1	0	0	0	0	1	1	5
hsa-miR-4488	MIMAT0019022	ZBTB7A	51341	XM_005259570	1	0	1	0	0	1	0	0	0	0	1	1	5
hsa-miR-4488	MIMAT0019022	ZBTB7A	51341	NM_015898	1	0	1	0	0	1	0	0	0	0	1	1	5
hsa-miR-4488	MIMAT0019022	ZBTB7A	51341	XM_005259571	1	0	1	0	0	1	0	0	0	0	1	1	5
hsa-miR-4488	MIMAT0019022	NUB1	51667	NM_001243351	1	0	1	0	0	1	0	0	0	0	1	1	5
hsa-miR-4488	MIMAT0019022	NUB1	51667	NM_016118	1	0	1	0	0	1	0	0	0	0	1	1	5
hsa-miR-4488	MIMAT0019022	TPCN1	53373	NM_001143819	1	0	1	0	0	1	0	0	0	0	1	1	5
hsa-miR-4488	MIMAT0019022	TPCN1	53373	XM_005253905	1	0	1	0	0	1	0	0	0	0	1	1	5
hsa-miR-4488	MIMAT0019022	TPCN1	53373	XM_005253906	1	0	1	0	0	1	0	0	0	0	1	1	5
hsa-miR-4488	MIMAT0019022	TPCN1	53373	NM_017901	1	0	1	0	0	1	0	0	0	0	1	1	5
hsa-miR-4488	MIMAT0019022	MIEF1	54471	XM_005261651	1	0	1	0	0	1	0	0	0	0	1	1	5
hsa-miR-4488	MIMAT0019022	MIEF1	54471	XM_005261652	1	0	1	0	0	1	0	0	0	0	1	1	5
hsa-miR-4488	MIMAT0019022	MIEF1	54471	NM_019008	1	0	1	0	0	1	0	0	0	0	1	1	5
hsa-miR-4488	MIMAT0019022	TOLLIP	54472	XM_005252994	1	0	1	0	0	1	0	0	0	0	1	1	5
hsa-miR-4488	MIMAT0019022	TOLLIP	54472	XM_005252991	1	0	1	0	0	1	0	0	0	0	1	1	5
hsa-miR-4488	MIMAT0019022	TOLLIP	54472	XM_005252993	1	0	1	0	0	1	0	0	0	0	1	1	5
hsa-miR-4488	MIMAT0019022	TOLLIP	54472	XM_005252992	1	0	1	0	0	1	0	0	0	0	1	1	5
hsa-miR-4488	MIMAT0019022	TOLLIP	54472	NM_019009	1	0	1	0	0	1	0	0	0	0	1	1	5
hsa-miR-4488	MIMAT0019022	DGCR8	54487	NM_022720	1	0	1	0	0	1	0	0	0	0	1	1	5
hsa-miR-4488	MIMAT0019022	DGCR8	54487	XM_005261249	1	0	1	0	0	1	0	0	0	0	1	1	5
hsa-miR-4488	MIMAT0019022	DGCR8	54487	NM_001190326	1	0	1	0	0	1	0	0	0	0	1	1	5
hsa-miR-4488	MIMAT0019022	MTMR12	54545	XM_005248313	1	0	1	0	0	1	0	0	0	0	1	1	5
hsa-miR-4488	MIMAT0019022	MTMR12	54545	XM_005248316	1	0	1	0	0	1	0	0	0	0	1	1	5
hsa-miR-4488	MIMAT0019022	MTMR12	54545	XM_005248315	1	0	1	0	0	1	0	0	0	0	1	1	5
hsa-miR-4488	MIMAT0019022	MTMR12	54545	XM_005248314	1	0	1	0	0	1	0	0	0	0	1	1	5
hsa-miR-4488	MIMAT0019022	FBXL19	54620	NM_001099784	1	0	1	0	0	1	0	0	0	0	1	1	5
hsa-miR-4488	MIMAT0019022	ZNF562	54811	NM_001130031	1	0	1	0	0	1	0	0	0	0	1	1	5
hsa-miR-4488	MIMAT0019022	ZNF562	54811	NM_017656	1	0	1	0	0	1	0	0	0	0	1	1	5
hsa-miR-4488	MIMAT0019022	ZNF562	54811	NM_001130032	1	0	1	0	0	1	0	0	0	0	1	1	5
hsa-miR-4488	MIMAT0019022	GATAD2A	54815	XM_005259956	1	0	1	0	0	1	0	0	0	0	1	1	5
hsa-miR-4488	MIMAT0019022	GATAD2A	54815	XM_005259962	1	0	1	0	0	1	0	0	0	0	1	1	5
hsa-miR-4488	MIMAT0019022	GATAD2A	54815	XM_005259959	1	0	1	0	0	1	0	0	0	0	1	1	5
hsa-miR-4488	MIMAT0019022	GATAD2A	54815	XM_005259955	1	0	1	0	0	1	0	0	0	0	1	1	5
hsa-miR-4488	MIMAT0019022	GATAD2A	54815	XM_005259954	1	0	1	0	0	1	0	0	0	0	1	1	5
hsa-miR-4488	MIMAT0019022	GATAD2A	54815	XM_005259960	1	0	1	0	0	1	0	0	0	0	1	1	5
hsa-miR-4488	MIMAT0019022	GATAD2A	54815	XM_005259961	1	0	1	0	0	1	0	0	0	0	1	1	5
hsa-miR-4488	MIMAT0019022	GATAD2A	54815	XM_005259958	1	0	1	0	0	1	0	0	0	0	1	1	5
hsa-miR-4488	MIMAT0019022	GATAD2A	54815	XM_005259957	1	0	1	0	0	1	0	0	0	0	1	1	5
hsa-miR-4488	MIMAT0019022	GATAD2A	54815	NM_017660	1	0	1	0	0	1	0	0	0	0	1	1	5
hsa-miR-4488	MIMAT0019022	TMEM161A	54929	NM_017814	1	0	1	0	0	1	0	0	0	0	1	1	5
hsa-miR-4488	MIMAT0019022	TMEM161A	54929	NM_001256766	1	0	1	0	0	1	0	0	0	0	1	1	5
hsa-miR-4488	MIMAT0019022	TMEM161A	54929	XM_005259976	1	0	1	0	0	1	0	0	0	0	1	1	5
hsa-miR-4488	MIMAT0019022	SSH3	54961	XM_005274072	1	0	1	0	0	1	0	0	0	0	1	1	5
hsa-miR-4488	MIMAT0019022	SSH3	54961	XM_005274075	1	0	1	0	0	1	0	0	0	0	1	1	5
hsa-miR-4488	MIMAT0019022	SSH3	54961	XM_005274071	1	0	1	0	0	1	0	0	0	0	1	1	5
hsa-miR-4488	MIMAT0019022	SSH3	54961	XM_005274073	1	0	1	0	0	1	0	0	0	0	1	1	5
hsa-miR-4488	MIMAT0019022	SSH3	54961	NM_017857	1	0	1	0	0	1	0	0	0	0	1	1	5
hsa-miR-4488	MIMAT0019022	SSH3	54961	XM_005274070	1	0	1	0	0	1	0	0	0	0	1	1	5
hsa-miR-4488	MIMAT0019022	SSH3	54961	XM_005274074	1	0	1	0	0	1	0	0	0	0	1	1	5
hsa-miR-4488	MIMAT0019022	SUSD4	55061	XM_005273172	1	0	1	0	0	1	0	0	0	0	1	1	5
hsa-miR-4488	MIMAT0019022	SUSD4	55061	XM_005273171	1	0	1	0	0	1	0	0	0	0	1	1	5
hsa-miR-4488	MIMAT0019022	SUSD4	55061	XM_005273170	1	0	1	0	0	1	0	0	0	0	1	1	5
hsa-miR-4488	MIMAT0019022	SUSD4	55061	NM_017982	1	0	1	0	0	1	0	0	0	0	1	1	5
hsa-miR-4488	MIMAT0019022	SUSD4	55061	XM_005273169	1	0	1	0	0	1	0	0	0	0	1	1	5
hsa-miR-4488	MIMAT0019022	PNPO	55163	NM_018129	1	0	1	0	1	0	0	0	0	0	1	1	5
hsa-miR-4488	MIMAT0019022	DPPA4	55211	NM_018189	1	0	1	0	0	1	0	0	0	0	1	1	5
hsa-miR-4488	MIMAT0019022	DPPA4	55211	XM_005247576	1	0	1	0	0	1	0	0	0	0	1	1	5
hsa-miR-4488	MIMAT0019022	H2AFY2	55506	NM_018649	1	0	1	0	0	1	0	0	0	0	1	1	5
hsa-miR-4488	MIMAT0019022	TBC1D22B	55633	NM_017772	1	0	1	0	0	1	0	0	0	0	1	1	5
hsa-miR-4488	MIMAT0019022	ZNF395	55893	XM_005273572	1	0	1	0	0	1	0	0	0	0	1	1	5
hsa-miR-4488	MIMAT0019022	ZNF395	55893	XM_005273571	1	0	1	0	0	1	0	0	0	0	1	1	5
hsa-miR-4488	MIMAT0019022	ZNF395	55893	NM_018660	1	0	1	0	0	1	0	0	0	0	1	1	5
hsa-miR-4488	MIMAT0019022	PCDHGB5	56101	NM_018925	1	0	1	0	0	0	0	1	0	0	1	1	5
hsa-miR-4488	MIMAT0019022	IRGC	56269	XM_005259058	1	0	1	0	0	1	0	0	0	0	1	1	5
hsa-miR-4488	MIMAT0019022	IRGC	56269	NM_019612	1	0	1	0	0	1	0	0	0	0	1	1	5
hsa-miR-4488	MIMAT0019022	CYP26B1	56603	NM_001277742	1	0	1	0	0	1	0	0	0	0	1	1	5
hsa-miR-4488	MIMAT0019022	CYP26B1	56603	XM_005264433	1	0	1	0	0	1	0	0	0	0	1	1	5
hsa-miR-4488	MIMAT0019022	BARHL1	56751	NM_020064	0	0	1	0	0	1	0	1	0	0	1	1	5
hsa-miR-4488	MIMAT0019022	ZC3HAV1	56829	XM_005250501	1	0	1	0	0	1	0	0	0	0	1	1	5
hsa-miR-4488	MIMAT0019022	ZC3HAV1	56829	NM_020119	1	0	1	0	0	1	0	0	0	0	1	1	5
hsa-miR-4488	MIMAT0019022	AGPAT3	56894	XM_005261159	1	0	1	0	0	1	0	0	0	0	1	1	5
hsa-miR-4488	MIMAT0019022	AGPAT3	56894	XM_005261161	1	0	1	0	0	1	0	0	0	0	1	1	5
hsa-miR-4488	MIMAT0019022	AGPAT3	56894	XM_005261160	1	0	1	0	0	1	0	0	0	0	1	1	5
hsa-miR-4488	MIMAT0019022	AGPAT3	56894	NM_001037553	1	0	1	0	0	1	0	0	0	0	1	1	5
hsa-miR-4488	MIMAT0019022	AGPAT3	56894	NM_020132	1	0	1	0	0	1	0	0	0	0	1	1	5
hsa-miR-4488	MIMAT0019022	PRDM8	56978	NM_020226	1	0	1	0	0	1	0	0	0	0	1	1	5
hsa-miR-4488	MIMAT0019022	PRDM8	56978	NM_001099403	1	0	1	0	0	1	0	0	0	0	1	1	5
hsa-miR-4488	MIMAT0019022	PRDM8	56978	XM_005263145	1	0	1	0	0	1	0	0	0	0	1	1	5
hsa-miR-4488	MIMAT0019022	PRDM8	56978	XM_005263146	1	0	1	0	0	1	0	0	0	0	1	1	5
hsa-miR-4488	MIMAT0019022	PRDM8	56978	XM_005263144	1	0	1	0	0	1	0	0	0	0	1	1	5
hsa-miR-4488	MIMAT0019022	PRDM8	56978	XM_005263143	1	0	1	0	0	1	0	0	0	0	1	1	5
hsa-miR-4488	MIMAT0019022	TRPC7	57113	XM_005272036	1	0	1	0	0	1	0	0	0	0	1	1	5
hsa-miR-4488	MIMAT0019022	CORO1B	57175	XM_005274117	1	0	1	0	0	1	0	0	0	0	1	1	5
hsa-miR-4488	MIMAT0019022	CORO1B	57175	NM_020441	1	0	1	0	0	1	0	0	0	0	1	1	5
hsa-miR-4488	MIMAT0019022	CORO1B	57175	NM_001018070	1	0	1	0	0	1	0	0	0	0	1	1	5
hsa-miR-4488	MIMAT0019022	MCOLN1	57192	NM_020533	1	0	1	0	0	1	0	0	0	0	1	1	5
hsa-miR-4488	MIMAT0019022	SLC45A4	57210	XM_005251002	1	0	1	0	0	1	0	0	0	0	1	1	5
hsa-miR-4488	MIMAT0019022	RAB22A	57403	XM_005260469	1	0	1	0	0	1	0	0	0	0	1	1	5
hsa-miR-4488	MIMAT0019022	REXO1	57455	NM_020695	1	0	1	0	0	1	0	0	0	0	1	1	5
hsa-miR-4488	MIMAT0019022	GATAD2B	57459	NM_020699	1	0	1	0	0	1	0	0	0	0	1	1	5
hsa-miR-4488	MIMAT0019022	GATAD2B	57459	XM_005245364	1	0	1	0	0	1	0	0	0	0	1	1	5
hsa-miR-4488	MIMAT0019022	GATAD2B	57459	XM_005245363	1	0	1	0	0	1	0	0	0	0	1	1	5
hsa-miR-4488	MIMAT0019022	PPM1H	57460	NM_020700	1	0	1	0	0	1	0	0	0	0	1	1	5
hsa-miR-4488	MIMAT0019022	SLC12A5	57468	XM_005260470	1	0	1	0	0	1	0	0	0	0	1	1	5
hsa-miR-4488	MIMAT0019022	SLC12A5	57468	NM_001134771	1	0	1	0	0	1	0	0	0	0	1	1	5
hsa-miR-4488	MIMAT0019022	ZNF512B	57473	NM_020713	1	0	1	0	0	1	0	0	0	0	1	1	5
hsa-miR-4488	MIMAT0019022	PRR12	57479	NM_020719	1	0	1	0	0	1	0	0	0	0	1	1	5
hsa-miR-4488	MIMAT0019022	MTA3	57504	XM_005264459	1	0	1	0	0	1	0	0	0	0	1	1	5
hsa-miR-4488	MIMAT0019022	MTA3	57504	XM_005264458	1	0	1	0	0	1	0	0	0	0	1	1	5
hsa-miR-4488	MIMAT0019022	MTA3	57504	XM_005264456	1	0	1	0	0	1	0	0	0	0	1	1	5
hsa-miR-4488	MIMAT0019022	MTA3	57504	XM_005264460	1	0	1	0	0	1	0	0	0	0	1	1	5
hsa-miR-4488	MIMAT0019022	RPTOR	57521	NM_020761	1	0	1	0	0	1	0	0	0	0	1	1	5
hsa-miR-4488	MIMAT0019022	RPTOR	57521	XM_005257540	1	0	1	0	0	1	0	0	0	0	1	1	5
hsa-miR-4488	MIMAT0019022	RPTOR	57521	XM_005257541	1	0	1	0	0	1	0	0	0	0	1	1	5
hsa-miR-4488	MIMAT0019022	RPTOR	57521	XM_005257539	1	0	1	0	0	1	0	0	0	0	1	1	5
hsa-miR-4488	MIMAT0019022	RPTOR	57521	NM_001163034	1	0	1	0	0	1	0	0	0	0	1	1	5
hsa-miR-4488	MIMAT0019022	PTCHD2	57540	NM_020780	1	0	1	0	0	1	0	0	0	0	1	1	5
hsa-miR-4488	MIMAT0019022	ZNF687	57592	NM_020832	1	0	1	0	0	1	0	0	0	0	1	1	5
hsa-miR-4488	MIMAT0019022	ZNF687	57592	XM_005245368	1	0	1	0	0	1	0	0	0	0	1	1	5
hsa-miR-4488	MIMAT0019022	ZNF687	57592	XM_005245369	1	0	1	0	0	1	0	0	0	0	1	1	5
hsa-miR-4488	MIMAT0019022	ZNF687	57592	XM_005245367	1	0	1	0	0	1	0	0	0	0	1	1	5
hsa-miR-4488	MIMAT0019022	EBF4	57593	NM_001110514	1	0	1	0	0	1	0	0	0	0	1	1	5
hsa-miR-4488	MIMAT0019022	EBF4	57593	XM_005260771	1	0	1	0	0	1	0	0	0	0	1	1	5
hsa-miR-4488	MIMAT0019022	EBF4	57593	XM_005260770	1	0	1	0	0	1	0	0	0	0	1	1	5
hsa-miR-4488	MIMAT0019022	BEGAIN	57596	XM_005267919	1	0	1	0	0	1	0	0	0	0	1	1	5
hsa-miR-4488	MIMAT0019022	BEGAIN	57596	NM_020836	1	0	1	0	0	1	0	0	0	0	1	1	5
hsa-miR-4488	MIMAT0019022	BEGAIN	57596	XM_005267920	1	0	1	0	0	1	0	0	0	0	1	1	5
hsa-miR-4488	MIMAT0019022	BEGAIN	57596	XM_005267921	1	0	1	0	0	1	0	0	0	0	1	1	5
hsa-miR-4488	MIMAT0019022	BEGAIN	57596	XM_005267922	1	0	1	0	0	1	0	0	0	0	1	1	5
hsa-miR-4488	MIMAT0019022	LRFN1	57622	XM_005259102	1	0	1	0	0	1	0	0	0	0	1	1	5
hsa-miR-4488	MIMAT0019022	ARHGAP23	57636	NM_001199417	1	0	1	0	0	1	0	0	0	0	1	1	5
hsa-miR-4488	MIMAT0019022	KIAA1522	57648	NM_001198973	1	0	1	0	0	1	0	0	0	0	1	1	5
hsa-miR-4488	MIMAT0019022	KIAA1522	57648	XM_005271073	1	0	1	0	0	1	0	0	0	0	1	1	5
hsa-miR-4488	MIMAT0019022	KIAA1522	57648	NM_001198972	1	0	1	0	0	1	0	0	0	0	1	1	5
hsa-miR-4488	MIMAT0019022	CADM3	57863	NM_021189	1	0	1	0	0	1	0	0	0	0	1	1	5
hsa-miR-4488	MIMAT0019022	CADM3	57863	NM_001127173	1	0	1	0	0	1	0	0	0	0	1	1	5
hsa-miR-4488	MIMAT0019022	ZNF250	58500	NM_021061	1	0	1	0	0	1	0	0	0	0	1	1	5
hsa-miR-4488	MIMAT0019022	ZNF250	58500	NM_001109689	1	0	1	0	0	1	0	0	0	0	1	1	5
hsa-miR-4488	MIMAT0019022	CACNG8	59283	NM_031895	1	0	1	0	0	1	0	0	0	0	1	1	5
hsa-miR-4488	MIMAT0019022	CACNG7	59284	XM_005259125	1	0	1	0	0	1	0	0	0	0	1	1	5
hsa-miR-4488	MIMAT0019022	RIC8A	60626	XM_005253052	1	0	1	0	0	1	0	0	0	0	1	1	5
hsa-miR-4488	MIMAT0019022	RIC8A	60626	XM_005253053	1	0	1	0	0	1	0	0	0	0	1	1	5
hsa-miR-4488	MIMAT0019022	RIC8A	60626	NM_021932	1	0	1	0	0	1	0	0	0	0	1	1	5
hsa-miR-4488	MIMAT0019022	CELF5	60680	NM_001172673	1	0	1	0	0	1	0	0	0	0	1	1	5
hsa-miR-4488	MIMAT0019022	ZFAND3	60685	NM_021943	1	0	1	0	0	1	0	0	0	0	1	1	5
hsa-miR-4488	MIMAT0019022	ZFAND3	60685	XM_005249269	1	0	1	0	0	1	0	0	0	0	1	1	5
hsa-miR-4488	MIMAT0019022	BCORL1	63035	XM_005262457	1	0	1	0	0	1	0	0	0	0	1	1	5
hsa-miR-4488	MIMAT0019022	BCORL1	63035	NM_021946	1	0	1	0	0	1	0	0	0	0	1	1	5
hsa-miR-4488	MIMAT0019022	BCORL1	63035	XM_005262455	1	0	1	0	0	1	0	0	0	0	1	1	5
hsa-miR-4488	MIMAT0019022	BCORL1	63035	XM_005262456	1	0	1	0	0	1	0	0	0	0	1	1	5
hsa-miR-4488	MIMAT0019022	BCORL1	63035	XM_005262454	1	0	1	0	0	1	0	0	0	0	1	1	5
hsa-miR-4488	MIMAT0019022	BCORL1	63035	XM_005262453	1	0	1	0	0	1	0	0	0	0	1	1	5
hsa-miR-4488	MIMAT0019022	PRSS22	64063	XM_005255473	1	0	1	0	0	1	0	0	0	0	1	1	5
hsa-miR-4488	MIMAT0019022	PRSS22	64063	NM_022119	1	0	1	0	0	1	0	0	0	0	1	1	5
hsa-miR-4488	MIMAT0019022	NSD1	64324	NM_022455	1	0	1	0	0	1	0	0	0	0	1	1	5
hsa-miR-4488	MIMAT0019022	NSD1	64324	XM_005265962	1	0	1	0	0	1	0	0	0	0	1	1	5
hsa-miR-4488	MIMAT0019022	NSD1	64324	XM_005265960	1	0	1	0	0	1	0	0	0	0	1	1	5
hsa-miR-4488	MIMAT0019022	NSD1	64324	XM_005265961	1	0	1	0	0	1	0	0	0	0	1	1	5
hsa-miR-4488	MIMAT0019022	NSD1	64324	NM_172349	1	0	1	0	0	1	0	0	0	0	1	1	5
hsa-miR-4488	MIMAT0019022	NSD1	64324	XM_005265959	1	0	1	0	0	1	0	0	0	0	1	1	5
hsa-miR-4488	MIMAT0019022	NXN	64359	XM_005256757	1	0	1	0	0	1	0	0	0	0	1	1	5
hsa-miR-4488	MIMAT0019022	NXN	64359	XM_005256758	1	0	1	0	0	1	0	0	0	0	1	1	5
hsa-miR-4488	MIMAT0019022	NXN	64359	NM_001205319	1	0	1	0	0	1	0	0	0	0	1	1	5
hsa-miR-4488	MIMAT0019022	GREM2	64388	NM_022469	1	0	1	0	0	1	0	0	0	0	1	1	5
hsa-miR-4488	MIMAT0019022	GREM2	64388	XM_005273226	1	0	1	0	0	1	0	0	0	0	1	1	5
hsa-miR-4488	MIMAT0019022	CLEC7A	64581	NM_197947	1	0	1	0	0	1	0	0	0	0	1	1	5
hsa-miR-4488	MIMAT0019022	CLEC7A	64581	NM_197949	1	0	1	0	0	1	0	0	0	0	1	1	5
hsa-miR-4488	MIMAT0019022	CLEC7A	64581	NM_197950	1	0	1	0	0	1	0	0	0	0	1	1	5
hsa-miR-4488	MIMAT0019022	CLEC7A	64581	NM_022570	1	0	1	0	0	1	0	0	0	0	1	1	5
hsa-miR-4488	MIMAT0019022	CLEC7A	64581	NM_197948	1	0	1	0	0	1	0	0	0	0	1	1	5
hsa-miR-4488	MIMAT0019022	GIGYF1	64599	XM_005250533	1	0	1	0	0	1	0	0	0	0	1	1	5
hsa-miR-4488	MIMAT0019022	GIGYF1	64599	XM_005250532	1	0	1	0	0	1	0	0	0	0	1	1	5
hsa-miR-4488	MIMAT0019022	FAM160B2	64760	XM_005273601	1	0	1	0	0	1	0	0	0	0	1	1	5
hsa-miR-4488	MIMAT0019022	FAM160B2	64760	NM_022749	1	0	1	0	0	1	0	0	0	0	1	1	5
hsa-miR-4488	MIMAT0019022	FAM160B2	64760	XM_005273600	1	0	1	0	0	1	0	0	0	0	1	1	5
hsa-miR-4488	MIMAT0019022	DDX31	64794	XM_005272207	1	0	1	0	0	1	0	0	0	0	1	1	5
[truncated: 3,499 more rows]
