# Supplementary material for: Reprogramming miRNAs global expression orchestrates development of drug resistance in BRAF mutated melanoma
Source: Cell Death Differ. 2018 Sep 25;26(7):1267–82. doi: 10.1038/s41418-018-0205-5 (PMC6748102; doi:10.1038/s41418-018-0205-5)
Supplement: Supplementary file 8 — Suppl. Table 2 [file 41418_2018_205_MOESM8_ESM.xlsx]

## Sheet: A
ID	DOB	sex	BRAF	Therapy	FIRST DOSE	LAST DOSE	LDH (240-480)	CNS MTX	MTX at starT: 1=Soft tissue; 2 lung +/- soft tissue; 3=visceral +/- soft tissue +/- lung	line of treatment	Treatment BEFORE TARGET	Treatment after TARGET	Response to Target Therapy (best overall response)	Last tumor assesment	Progression? (yes, no, N/A)	data progression to Target Therapy	STATUS	DATE LAST OBSERVATION/ DATE OF DEAD
TT01	1955-11-28	M	MUT	DABRAFENIB	2011-03-31	2012-02-07	184	YES	3	1	CHEMIO	IPILIMUMAB, PEMBROLIZUMAB	PR	PD	YES	2012-02-07	DEAD	2014-09-26
TT02	1951-06-25	M	MUT	LGX818+MEK162	2014-01-23	2015-06-11	321	NO	3	1	NO	Ipilimumab	PR	PD	YES	2015-06-20	DEAD	2015-07-14
TT04	1969-05-11	F	MUT	VEMURAFENIB	2013-05-28	2014-06-12	390	NO	3	1	NO	Ipilimumab, Nivolumab	PR	PD	YES	2014-06-18	DEAD	2017-08-10
TT06	1947-05-19	M	MUT	ZELBORAF	2014-04-29	2016-01-24	543	NO	2	1	NO	Ipilimumab, Nivolumab	SD	PD	YES	2016-01-24	DEAD	2017-02-11
TT07	1968-05-22	M	MUT	VEMURAFENIB	2014-09-08	2015-04-13	289	NO	1	1	NO	Ipilimumab, Nivolumab	SD	PD	YES	2015-04-13	DEAD	2017-03-10
TT08	1955-11-07	F	MUT	DABRAFENIB	2016-04-11	2017-01-20	587			2	NO	Ipilimumab, Nivolumab	PR	PD	YES	2017-01-29	DEAD	2017-04-15
TT09	1964-01-09	M	MUT	VEMURAFENIB	2013-05-06	2014-10-20	NA	NO	1	1	NO	Ipilimumab	PR	PD	YES	2014-11-20	DEAD	2015-09-10
TT11	1966-06-05	M	MUT	VEMURAFENIB	2011-08-08	2013-02-22	412	YES	3	2	dacarbazina	Ipilimumab	PR	PD	YES	2013-02-22	DEAD	2016-06-11
TT12	1963-08-25	F	MUT	VEMURAFENIB	2012-02-10	2017-10-27	324			1	NO	NO	PR	PD	YES	2017-10-27	DEAD	2017-10-27
TT13	1953-04-13	M	MUT	VEMURAFENIB	2011-11-23	ongoing	362	NO	1	radio	NO	NO	PR	PR	NO	NO	ALIVE	2018-01-16
TT14	1961-02-18	F	MUT	VEMURAFENIB	2012-02-14	2012-09-20	393					NO	PR	PD	YES	2012-09-20	DEAD	2012-11-13
TT15	1953-04-19	M	MUT	VEMURAFENIB	2014-12-02	2015-04-10	325						SD	PD	YES	2014-04-10	ALIVE	2016-11-24
TT16	1955-03-26	F	MUT	DABRAFENIB	2014-03-25	2015-06-25	359	NO	1	2	IPILIMUMAB	NO	PR	PD	YES	31/06/2015	DEAD	2016-08-18
TT17	1944-11-06	M	MUT	VEMURAFENIB	2013-06-04	2014-01-23	470			1	NO	Ipilimumab e chemio	PR	PD	YES	2014-01-23	DEAD	2014-03-15
				CR= Complete response
				PR= Partial response
				SD= Stable disease
				PD= Progression of disease

## Sheet: B
ID	DOB	SEX	ARM	FIRST DOSE	LAST DOSE	RESPONSE	RELAPSE	DATE PD	STATUS	LAST FUP	SURVIVALL (MONTHS)	THERAPHY AFTER	FIRST DOSE	RESPONSE
Z01	1975-02-23	F	Vemurafenib+Cobimetinib	2013-04-15	2014-07-17	PR	PD	2014-06-18	alive	2017-07-31	51	ipilimumab	2014-07-30	CR
Z02	1966-11-24	M	Vemurafenib+Cobimetinib or Vemurafenib alone	2013-04-16	2013-08-07	PD	PD	2013-09-23	dead	2013-12-05	7	NO	NO	NO
Z03	1948-01-30	M	Vemurafenib+Cobimetinib	2013-04-23	2014-01-30	PD	PD	2014-04-11	dead	2015-04-27	24	ipilimumab	2014-04-30	PD		CR= Complete response
Z04	1967-05-02	M	Vemurafenib	2013-04-23	2013-09-13	PD	PD	2013-10-11	dead	2013-11-26	7	NO	NO	NO		PR= Partial response
Z05	1965-03-11	F	Vemurafenib+Cobimetinib or Vemurafenib alone	2013-04-23	2013-12-02	PR	PD	2013-12-19	dead	2014-10-24	18	ipilimumab	2014-01-15	PD		SD= Stable disease
Z06	1924-07-02	F	Vemurafenib+Cobimetinib or Vemurafenib alone	2013-04-24	2013-05-23	PD	PD	2013-06-06	dead (Adv. Ev.)	2013-07-01	2	NO	NO	NO		PD= Progression of disease
Z08	1965-09-05	F	Vemurafenib+Cobimetinib or Vemurafenib alone	2013-04-24	2013-09-12	PR	PD	2013-10-15	dead	2013-11-26	7	NO	NO	NO
Z09	1972-08-01	M	vemurafenib	2013-04-30	2013-08-26	SD	PD	2013-09-10	dead	2014-01-07	8	Ipilimumab	2013-10-16	PD
Z10	1964-01-09	M	Vemurafenib+Cobimetinib or Vemurafenib alone	2013-05-06	2014-10-20	PR	PD	2014-11-20	dead	2015-09-10	28	Ipilimumab	2015-02-02	PD
Z11	1966-03-27	M	vemurafenib	2013-05-08	2013-07-04	PD	PD	2013-08-04	dead	2013-11-22	6	Ipilimumab	2013-09-18	PD
Z12	1963-09-26	F	vemurafenib	2013-05-21	2013-12-30	PD	PD	2014-01-17	dead	2014-11-28	18	Ipilimumab	2014-01-29	PD
Z13	1957-01-02	M	vemurafenib	2013-05-24	2014-01-30	PD	PD	2014-02-03	dead	2014-03-24	10	Ipilimumab	2014-02-19	PD
Z14	1974-04-27	F	Vemurafenib	2013-05-27	2013-11-11	PR	PD	2013-11-14	dead	2014-02-26	8	study 2111 doppia	2013-12-11	PD
Z16	1966-11-19	M	Vemurafenib+Cobimetinib	2013-06-19	2016-04-26	PR	CR	NO	alive	2017-07-31	49	NO	NO	NO
Z18	1954-03-18	F	vemurafenib	2013-06-27	2014-08-25	SD	PD	2014-09-25	dead	2015-01-02	18	ipilimumab	2014-10-22	PD
Z20	1949-03-17	M	Vemurafenib+Cobimetinib or Vemurafenib alone	2013-07-08	2013-08-07	PD	PD	2013-08-07	dead	2013-09-04	1	NO	NO	NO
Z21	1979-03-29	F	vemurafenib	2013-11-11	2015-11-09	SD	PD	2015-10-12	dead	2016-08-15	33	ipilimumab	2016-03-23
B01	1971-03-26	M	LGX818+MEK162	2013-10-03	2014-01-24	PD	PD	2014-02-10	dead	2014-03-04	5	IPILIMUMAB	2014-02-19	PD
B02	1948-09-18	M	LGX818+MEK162	2013-10-08	2014-03-04	PR	PD	2014-03-10	dead	2014-03-20	5	NO	NO	NO
B03	1951-06-25	M	LGX818+MEK162	2014-01-23	2015-06-11	PR	PD	2015-06-20	dead	2015-07-14	17	NO	NO	NO
B04	1969-05-11	F	LGX818+MEK162	2014-01-23	2014-06-12	PR	PD	2014-06-18	alive	2017-07-31	42	IPILIMUMAB	2014-06-18	SD
B05	1966-12-09	M	LGX818+iMEK162	2014-03-03	2014-06-26	PD	PD	2014-06-30	dead	2015-05-01	13	IPILIMUMAB	2014-07-23	PD
H01	1971-11-21	F	LGX818+MEK162	2014-05-19	2016-04-21	PR	PR	NO	alive	2017-07-31	38	NO	NO	NO
H02	1977-06-06	F	LGX818+MEK162	2014-10-27	2015-05-16	PD	PD	2015-06-03	dead	2016-02-14	15	IPILIMUMAB		PD
H03	1933-12-13	M	VEMURAFENIB	2014-10-27	2016-04-19	PR	CR	NO	alive	2017-07-31	33	NO	NO	NO

## Sheet: C
Expression levels in plasma samples n=25	GMN (fold change)	NormFinder (fold change)
miR-199a-3p	0.81	0.85
miR-4488	1.93	2.01
